# Supplementary material for: ﻿Passalidae (Coleoptera, Scarabaeoidea) from the Caribbean coast of Colombia: synopsis, key, and new species description
Source: Zookeys. 2023 Sep 12;1179:243–97. doi: 10.3897/zookeys.1179.104037 (PMC10509754; doi:10.3897/zookeys.1179.104037)
Supplement: XML Treatment for Passalus (Passalus) coniferus [file zookeys.1179.104037-treatment1.xml]

<!DOCTYPE tp:taxon-treatment
  PUBLIC "-//TaxonX//DTD Taxonomic Treatment Publishing DTD v0 20100105//EN" "tax-treatment-NSO.dtd">
<tp:taxon-treatment xmlns:tp="http://www.plazi.org/taxpub"><tp:treatment-meta><kwd-group><label>Taxon classification</label><kwd>
                  <named-content content-type="kingdom">Animalia</named-content>
                </kwd><kwd>
                  <named-content content-type="order">Coleoptera</named-content>
                </kwd><kwd>
                  <named-content content-type="family">Passalidae</named-content>
                </kwd></kwd-group><mixed-citation publication-type="journal"><person-group><name><surname>Jiménez-Ferbans</surname><given-names>Larry</given-names></name><name><surname>Maestre-Guerra</surname><given-names>Ana</given-names></name><name><surname>Villalba-Fuentes</surname><given-names>Evelin</given-names></name><name><surname>Barros-Barrios</surname><given-names>Mayelis M.</given-names></name><name><surname>Muñoz-Montero</surname><given-names>Jeison</given-names></name></person-group><article-title>﻿<tp:taxon-name><tp:taxon-name-part taxon-name-part-type="family">Passalidae</tp:taxon-name-part></tp:taxon-name> (<tp:taxon-name><tp:taxon-name-part taxon-name-part-type="order">Coleoptera</tp:taxon-name-part></tp:taxon-name>, <tp:taxon-name><tp:taxon-name-part taxon-name-part-type="superfamily">Scarabaeoidea</tp:taxon-name-part></tp:taxon-name>) from the Caribbean coast of Colombia: synopsis, key, and new species description</article-title><source>Zookeys</source><day>12</day><month>09</month><year>2023</year><volume>1179</volume><fpage>243</fpage><lpage>297</lpage><pub-id pub-id-type="doi">10.3897/zookeys.1179.104037</pub-id></mixed-citation></tp:treatment-meta><tp:nomenclature><label>﻿1.</label><tp:taxon-name><object-id xmlns:xlink="http://www.w3.org/1999/xlink" content-type="arpha" xlink:type="simple">0DC3CE5A-646E-541E-8D9E-650BE9185269</object-id><tp:taxon-name-part taxon-name-part-type="genus" reg="Passalus">Passalus</tp:taxon-name-part> (<tp:taxon-name-part taxon-name-part-type="subgenus" reg="Passalus">Passalus</tp:taxon-name-part>) <tp:taxon-name-part taxon-name-part-type="species" reg="coniferus">coniferus</tp:taxon-name-part></tp:taxon-name><tp:taxon-authority>Eschscholtz, 1829</tp:taxon-authority><xref ref-type="fig" rid="F2">Fig. 2</xref></tp:nomenclature><tp:treatment-sec sec-type="diagnosis" id="SECID0ETUAE"><title>Diagnosis.</title><p>39.6–46.5 mm total length. Body robust. Anterior border of the frons with two prominent secondary mediofrontal tubercles. Mediofrontal tubercles large, located on base of each laterofrontal tubercle. Central tubercle with apex free. Lateroposterior tubercles distinct. Eyes large. Antennal club tri-lamellate, with lamellae long. Lacinia with apex bidentate. Mediobasal area of mentum protruding and glabrous, sometimes with scarce setae on the posterior border. Marginal pronotal groove occupying 2/3 of the pronotum anterior border. Prosternellum rhomboidal, truncate. Mesosternum pubescent, with inconspicuous and elongated scars. Metasternum pubescent anterolaterally and in lateral groove; disc smooth, delimited posteriorly to middle by punctations. Humeri pubescent, epipleura pubescent in basal 2/3. Last abdominal sternite with complete marginal groove. Anterior ventral border of the profemur with well-developed groove. Meso- and metatibia with one or two small spines.</p><fig id="F2" position="float" orientation="portrait"><object-id xmlns:xlink="http://www.w3.org/1999/xlink" content-type="doi" xlink:type="simple">10.3897/zookeys.1179.104037.figure2</object-id><object-id xmlns:xlink="http://www.w3.org/1999/xlink" content-type="arpha" xlink:type="simple">382A5CCE-3C57-55BC-B84B-B1CB94F98BFF</object-id><label>Figure 2.</label><caption><p><tp:taxon-name><tp:taxon-name-part taxon-name-part-type="genus" reg="Passalus">Passalus</tp:taxon-name-part> (<tp:taxon-name-part taxon-name-part-type="subgenus" reg="Passalus">Passalus</tp:taxon-name-part>) <tp:taxon-name-part taxon-name-part-type="species" reg="coniferus">coniferus</tp:taxon-name-part></tp:taxon-name> Eschscholtz, 1829 <bold>A</bold> head and pronotum in dorsal view <bold>B</bold> habitus dorsal <bold>C</bold> habitus ventral <bold>D</bold> habitus lateral. Scale bars: 2.0 mm (<bold>A</bold>); 3.0 mm (<bold>B, C, D</bold>).</p></caption><graphic xmlns:xlink="http://www.w3.org/1999/xlink" xlink:href="zookeys-1179-243_article-104037__-g002.jpg" position="float" orientation="portrait" xlink:type="simple" id="oo_904566.jpg"><uri content-type="original_file" xlink:type="simple">https://binary.pensoft.net/fig/904566</uri></graphic></fig></tp:treatment-sec><tp:treatment-sec sec-type="comments" id="SECID0E6VAE"><title>Comments.</title><p>A South American species, with distribution in the Antilles (<xref ref-type="bibr" rid="B30">Reyes-Castillo 1973</xref>). It is a species of highly variable size, <xref ref-type="bibr" rid="B31">Reyes-Castillo and Amat-García (2003)</xref> notes that the specimens from the Sierra Nevada de Santa Marta are larger than those from the rest of the country, with the apex of the horn free and very long.</p></tp:treatment-sec><ref-list><ref id="B30"><mixed-citation xmlns:xlink="http://www.w3.org/1999/xlink" xlink:type="simple"><person-group><name name-style="western"><surname>Reyes-Castillo</surname><given-names>P</given-names></name></person-group> (<year>1973</year>) <article-title><tp:taxon-name><tp:taxon-name-part taxon-name-part-type="family">Passalidae</tp:taxon-name-part></tp:taxon-name> de la Guyana Francesa (<tp:taxon-name><tp:taxon-name-part taxon-name-part-type="order">Coleoptera</tp:taxon-name-part></tp:taxon-name>, <tp:taxon-name><tp:taxon-name-part taxon-name-part-type="superfamily">Lamellicornia</tp:taxon-name-part></tp:taxon-name>).</article-title><source>Bulletin du Muséum National d’Histoire Naturelle</source><volume>197</volume>: <fpage>1541</fpage>–<lpage>1587</lpage>.</mixed-citation></ref><ref id="B31"><mixed-citation xmlns:xlink="http://www.w3.org/1999/xlink" xlink:type="simple"><person-group><name name-style="western"><surname>Reyes-Castillo</surname><given-names>P</given-names></name><name name-style="western"><surname>Amat-García</surname><given-names>GD</given-names></name></person-group> (<year>2003</year>) <article-title><tp:taxon-name><tp:taxon-name-part taxon-name-part-type="family">Passalidae</tp:taxon-name-part></tp:taxon-name> (<tp:taxon-name><tp:taxon-name-part taxon-name-part-type="order">Coleoptera</tp:taxon-name-part></tp:taxon-name>) de Colombia.</article-title> In: <person-group><name name-style="western"><surname>Onore</surname><given-names>G</given-names></name><name name-style="western"><surname>Reyes-Castillo</surname><given-names>P</given-names></name><name name-style="western"><surname>Zunino</surname><given-names>M</given-names></name></person-group> (<role>Eds</role>) <issue-title>Escarabajos de Latinoamérica: estado del conocimiento.</issue-title><source>Monografías tercer milenio vol. III, Sociedad Entomológica Aragones (SEA), Zaragoza</source>, <fpage>35</fpage>–<lpage>50</lpage>.</mixed-citation></ref></ref-list></tp:taxon-treatment>
