# Supplementary material for: ﻿Passalidae (Coleoptera, Scarabaeoidea) from the Caribbean coast of Colombia: synopsis, key, and new species description
Source: Zookeys. 2023 Sep 12;1179:243–97. doi: 10.3897/zookeys.1179.104037 (PMC10509754; doi:10.3897/zookeys.1179.104037)
Supplement: XML Treatment for Passalus (Passalus) serankuai [file zookeys.1179.104037-treatment5.xml]

<!DOCTYPE tp:taxon-treatment
  PUBLIC "-//TaxonX//DTD Taxonomic Treatment Publishing DTD v0 20100105//EN" "tax-treatment-NSO.dtd">
<tp:taxon-treatment xmlns:tp="http://www.plazi.org/taxpub"><tp:treatment-meta><kwd-group><label>Taxon classification</label><kwd>
                  <named-content content-type="kingdom">Animalia</named-content>
                </kwd><kwd>
                  <named-content content-type="order">Coleoptera</named-content>
                </kwd><kwd>
                  <named-content content-type="family">Passalidae</named-content>
                </kwd></kwd-group><mixed-citation publication-type="journal"><person-group><name><surname>Jiménez-Ferbans</surname><given-names>Larry</given-names></name><name><surname>Maestre-Guerra</surname><given-names>Ana</given-names></name><name><surname>Villalba-Fuentes</surname><given-names>Evelin</given-names></name><name><surname>Barros-Barrios</surname><given-names>Mayelis M.</given-names></name><name><surname>Muñoz-Montero</surname><given-names>Jeison</given-names></name></person-group><article-title>﻿<tp:taxon-name><tp:taxon-name-part taxon-name-part-type="family">Passalidae</tp:taxon-name-part></tp:taxon-name> (<tp:taxon-name><tp:taxon-name-part taxon-name-part-type="order">Coleoptera</tp:taxon-name-part></tp:taxon-name>, <tp:taxon-name><tp:taxon-name-part taxon-name-part-type="superfamily">Scarabaeoidea</tp:taxon-name-part></tp:taxon-name>) from the Caribbean coast of Colombia: synopsis, key, and new species description</article-title><source>Zookeys</source><day>12</day><month>09</month><year>2023</year><volume>1179</volume><fpage>243</fpage><lpage>297</lpage><pub-id pub-id-type="doi">10.3897/zookeys.1179.104037</pub-id></mixed-citation></tp:treatment-meta><tp:nomenclature><label>﻿5.</label><tp:taxon-name><object-id xmlns:xlink="http://www.w3.org/1999/xlink" content-type="arpha" xlink:type="simple">02CB403D-DC47-533F-AC0A-390E9F4846A3</object-id><tp:taxon-name-part taxon-name-part-type="genus" reg="Passalus">Passalus</tp:taxon-name-part> (<tp:taxon-name-part taxon-name-part-type="subgenus" reg="Passalus">Passalus</tp:taxon-name-part>) <tp:taxon-name-part taxon-name-part-type="species" reg="serankuai">serankuai</tp:taxon-name-part></tp:taxon-name><tp:taxon-authority>Jiménez-Ferbans, Reyes-Castillo &amp; Amat-García, 2014</tp:taxon-authority><xref ref-type="fig" rid="F6">Fig. 6</xref></tp:nomenclature><tp:treatment-sec sec-type="diagnosis" id="SECID0ELCAG"><title>Diagnosis.</title><p>28.7–34.2 mm total length. Body slightly flattened. Anterior border of frons with two prominent secondary mediofrontal tubercles, almost completely fused. Mediofrontal and laterofrontal fused, large. Central tubercle with apex very free, reaching or surpassing anterior frons border. Lateroposterior tubercles small, distinct. Eyes large. Antennal club tri-lamellate, with lamellae long. Lacinia with apex bidentate. Mediobasal area of mentum protruding and pubescent. Marginal pronotal groove occupying 2/3 of the pronotum anterior border. Prosternellum rhomboidal, truncate. Mesosternum glabrous, with distinct and elongate scars. Metasternum pubescent anterolaterally, lateral groove glabrous; disc smooth and delimited by punctations excluding the anterior part. Humeri pubescent, epipleura with some setae basally. Last abdominal sternite with complete marginal groove. Anterior ventral border of the profemur with conspicuous groove. Meso- and metatibia with small spines or unarmed.</p><fig id="F6" position="float" orientation="portrait"><object-id xmlns:xlink="http://www.w3.org/1999/xlink" content-type="doi" xlink:type="simple">10.3897/zookeys.1179.104037.figure6</object-id><object-id xmlns:xlink="http://www.w3.org/1999/xlink" content-type="arpha" xlink:type="simple">4C6EA77E-1A24-5D17-840E-97A6695A91A5</object-id><label>Figure 6.</label><caption><p><tp:taxon-name><tp:taxon-name-part taxon-name-part-type="genus" reg="Passalus">Passalus</tp:taxon-name-part> (<tp:taxon-name-part taxon-name-part-type="subgenus" reg="Passalus">Passalus</tp:taxon-name-part>) <tp:taxon-name-part taxon-name-part-type="species" reg="serankuai">serankuai</tp:taxon-name-part></tp:taxon-name> Jiménez-Ferbans Reyes-Castillo &amp; Amat-García, 2014 <bold>A</bold> head and pronotum in dorsal view <bold>B</bold> habitus dorsal <bold>C</bold> habitus ventral <bold>D</bold> habitus lateral. Scale bars: 2.0 mm (<bold>A</bold>); 3.0 mm (<bold>B, C, D</bold>).</p></caption><graphic xmlns:xlink="http://www.w3.org/1999/xlink" xlink:href="zookeys-1179-243_article-104037__-g006.jpg" position="float" orientation="portrait" xlink:type="simple" id="oo_904570.jpg"><uri content-type="original_file" xlink:type="simple">https://binary.pensoft.net/fig/904570</uri></graphic></fig></tp:treatment-sec><tp:treatment-sec sec-type="comments" id="SECID0EXDAG"><title>Comments.</title><p>Described from <abbrev xmlns:xlink="http://www.w3.org/1999/xlink" xlink:title="Andes and Sierra Nevada de Santa Marta" id="ABBRID0E4DAG" xlink:type="simple">SNSM</abbrev>, this species seems to be endemic to this biogeographical province.</p></tp:treatment-sec></tp:taxon-treatment>
