# Supplementary material for: ﻿Passalidae (Coleoptera, Scarabaeoidea) from the Caribbean coast of Colombia: synopsis, key, and new species description
Source: Zookeys. 2023 Sep 12;1179:243–97. doi: 10.3897/zookeys.1179.104037 (PMC10509754; doi:10.3897/zookeys.1179.104037)
Supplement: XML Treatment for Passalus (Passalus) florezi [file zookeys.1179.104037-treatment7.xml]

<!DOCTYPE tp:taxon-treatment
  PUBLIC "-//TaxonX//DTD Taxonomic Treatment Publishing DTD v0 20100105//EN" "tax-treatment-NSO.dtd">
<tp:taxon-treatment xmlns:tp="http://www.plazi.org/taxpub"><tp:treatment-meta><kwd-group><label>Taxon classification</label><kwd>
                  <named-content content-type="kingdom">Animalia</named-content>
                </kwd><kwd>
                  <named-content content-type="order">Coleoptera</named-content>
                </kwd><kwd>
                  <named-content content-type="family">Passalidae</named-content>
                </kwd></kwd-group><mixed-citation publication-type="journal"><person-group><name><surname>Jiménez-Ferbans</surname><given-names>Larry</given-names></name><name><surname>Maestre-Guerra</surname><given-names>Ana</given-names></name><name><surname>Villalba-Fuentes</surname><given-names>Evelin</given-names></name><name><surname>Barros-Barrios</surname><given-names>Mayelis M.</given-names></name><name><surname>Muñoz-Montero</surname><given-names>Jeison</given-names></name></person-group><article-title>﻿<tp:taxon-name><tp:taxon-name-part taxon-name-part-type="family">Passalidae</tp:taxon-name-part></tp:taxon-name> (<tp:taxon-name><tp:taxon-name-part taxon-name-part-type="order">Coleoptera</tp:taxon-name-part></tp:taxon-name>, <tp:taxon-name><tp:taxon-name-part taxon-name-part-type="superfamily">Scarabaeoidea</tp:taxon-name-part></tp:taxon-name>) from the Caribbean coast of Colombia: synopsis, key, and new species description</article-title><source>Zookeys</source><day>12</day><month>09</month><year>2023</year><volume>1179</volume><fpage>243</fpage><lpage>297</lpage><pub-id pub-id-type="doi">10.3897/zookeys.1179.104037</pub-id></mixed-citation></tp:treatment-meta><tp:nomenclature><label>﻿7.</label><tp:taxon-name><object-id xmlns:xlink="http://www.w3.org/1999/xlink" content-type="arpha" xlink:type="simple">F459D980-FF57-59BB-B3B3-AF34B8FDBD02</object-id><tp:taxon-name-part taxon-name-part-type="genus" reg="Passalus">Passalus</tp:taxon-name-part> (<tp:taxon-name-part taxon-name-part-type="subgenus" reg="Passalus">Passalus</tp:taxon-name-part>) <tp:taxon-name-part taxon-name-part-type="species" reg="florezi">florezi</tp:taxon-name-part><object-id xmlns:xlink="http://www.w3.org/1999/xlink" content-type="zoobank" xlink:type="simple">https://zoobank.org/5C17E16C-D5D5-437E-AC74-E5945AFC8BC2</object-id></tp:taxon-name><tp:taxon-authority>Jiménez-Ferbans</tp:taxon-authority><tp:taxon-status xmlns:xlink="http://www.w3.org/1999/xlink" xlink:type="simple">sp. nov.</tp:taxon-status><xref ref-type="fig" rid="F9">Figs 9</xref><xref ref-type="fig" rid="F10">, 10</xref></tp:nomenclature><tp:treatment-sec sec-type="type material" id="SECID0EXNAG"><title>Type material.</title><p><bold><italic>Holotype</italic></bold> Colombia • ♂; La Guajira, Villanueva, Serranía del Perijá, Cerro Pintao; <named-content xmlns:xlink="http://www.w3.org/1999/xlink" content-type="dwc:verbatimCoordinates" xlink:type="simple"><named-content content-type="geo-json" specific-use="{&#34;type&#34;:&#34;Point&#34;,&#34;coordinates&#34;:[-72.867861,10.466417]}" id="NCID0EFOAG" xlink:type="simple">10°27'59.1"N, 72°52'4.3"W</named-content></named-content>; 2467 m alt.; 19 Jan 2019; L. Jiménez-Ferbans and V. Flórez leg.; CBUMAG: ENT 33480. <bold><italic>Paratypes</italic></bold>: Colombia • 3♀, 4♂; Same data as the holotype • 2♀; La Guajira, Villanueva, Serranía del Perijá, Cerro Pintao; <named-content xmlns:xlink="http://www.w3.org/1999/xlink" content-type="dwc:verbatimCoordinates" xlink:type="simple"><named-content content-type="geo-json" specific-use="{&#34;type&#34;:&#34;Point&#34;,&#34;coordinates&#34;:[-72.869722,10.460083]}" id="NCID0EQOAG" xlink:type="simple">10°27'36.3"N, 72°52'11.0"W</named-content></named-content>; 2845 m alt.; 19 Jan 2019; L. Jiménez-Ferbans and V. Flórez leg; CBUMAG:ENT 33150 • sex unknown; La Guajira, Villanueva, Serranía del Perijá, Cerro Pintao; <named-content xmlns:xlink="http://www.w3.org/1999/xlink" content-type="dwc:verbatimCoordinates" xlink:type="simple"><named-content content-type="geo-json" specific-use="{&#34;type&#34;:&#34;Point&#34;,&#34;coordinates&#34;:[-72.867861,10.466417]}" id="NCID0EYOAG" xlink:type="simple">10°27'59.1"N, 72°52'4.3"W</named-content></named-content>; 2467 m alt.; 19 Jan 2019; L. Jiménez-Ferbans and V. Flórez; CBUMAG:ENT 33147.</p></tp:treatment-sec><tp:treatment-sec sec-type="diagnosis" id="SECID0E4OAG"><title>Diagnosis.</title><p>Brachypterous. Frons wide, anterior frontal edge straight, with middle indentation and secondary mediofrontal tubercles small (rudimentary). Central tubercle wide at the base, with a sulcus in the posterior part, apex free, reaching the anterior frons border. Medial basal mentum with punctures and setae on the posterior border. Prosternellum rhomboidal and opaque in the area between procoxae, with a deep longitudinal groove. Anterolateral part of metasternum with scarce pubescence, lateral fossa glabrous. Metasternal disc without punctures, delimited by numerous punctures medially and posteriorly. Humeri with scarce pubescence basally, epipleura glabrous.</p></tp:treatment-sec><tp:treatment-sec sec-type="description" id="SECID0ECPAG"><title>Description.</title><p>Habitus (Fig. <xref ref-type="fig" rid="F9">9B–D</xref>): total length 36.7–37.8 mm, hemibrachypterous, body convex shiny black.</p><p><bold><italic>Head</italic></bold> (Figs <xref ref-type="fig" rid="F9">9A, D</xref>, <xref ref-type="fig" rid="F10">10A</xref>): labrum with anterior border concave, covered by setae less dense in the middle region. Clypeus hidden under the frons, anterior angles under the mediofrontal + laterofrontal tubercles and smaller than these. Frons wide, anterior frontal edge straight, with middle indentation and secondary mediofrontal tubercles rudimentary. Mediofrontal + laterofrontal tubercles projected forward, larger than internal tubercles. Internal tubercles small, rudimentary, joined to mediofrontal + laterofrontal tubercles by an inconspicuous ridge, placed at mid distance between the mediofrontal tubercles and the central tubercle base. Posterofrontal ridges V-shaped, inconspicuous. Area between the frontal ridges 3 punctures with a median sulcus and without cephalic mamelon (sensu <xref ref-type="bibr" rid="B14">Jiménez-Ferbans and Reyes-Castillo 2014</xref>). Mesofrontal structure of the “<tp:taxon-name><tp:taxon-name-part taxon-name-part-type="genus" reg="Popilius"/><tp:taxon-name-part taxon-name-part-type="species" reg="marginatus">marginatus</tp:taxon-name-part></tp:taxon-name>” type (<xref ref-type="bibr" rid="B29">Reyes-Castillo 1970</xref>), with central tubercle wide at the base, with a sulcus in the posterior part, apex free, reaching or surpassing anterior frons border. Lateroposterior tubercles large, parallel to central tubercle. Lateropostfrontal areas glabrous, shiny, and impunctate. Eyes reduced, not extending past ocular canthi (dorsal view) and with canthus covering almost 1/2 of the eye in lateral view. Canthus glabrous. Postorbital pits shallow. Postfrontal groove semicircular and complete. Hypostomal process slightly separated from mentum, glabrous and reaching the superior part of the middle zone of the mentum. Medial basal mentum protruding ventrally, with punctures and setae on posterior border. Mentum with rounded lateral fossae, shallow and pubescent laterally. Antennal club tri-lamellate. Dorsal tooth straight on dorsal view and slightly sinuous on lateral view. Internal tooth bidentate on left and right mandible. Mandibular fossa short, not reaching the base of the mobile tooth. Maxilla with lacinia bidentate at the apex. Ligula tridentate, with middle tooth longer than the lateral teeth. Middle palpomere of the labial palp 1.3× wider and with almost the same length as the distal palpomere.</p><fig id="F9" position="float" orientation="portrait"><object-id xmlns:xlink="http://www.w3.org/1999/xlink" content-type="doi" xlink:type="simple">10.3897/zookeys.1179.104037.figure9</object-id><object-id xmlns:xlink="http://www.w3.org/1999/xlink" content-type="arpha" xlink:type="simple">B59881DD-2E9E-54AB-B3A1-B1A01E9DED16</object-id><label>Figure 9.</label><caption><p><tp:taxon-name><tp:taxon-name-part taxon-name-part-type="genus" reg="Passalus">Passalus</tp:taxon-name-part> (<tp:taxon-name-part taxon-name-part-type="subgenus" reg="Passalus">Passalus</tp:taxon-name-part>) <tp:taxon-name-part taxon-name-part-type="species" reg="florezi">florezi</tp:taxon-name-part></tp:taxon-name> sp. nov. <bold>A</bold> head and pronotum in dorsal view <bold>B</bold> habitus dorsal <bold>C</bold> habitus ventral <bold>D</bold> lateral view. Scale bars: 2.0 mm (<bold>A</bold>); 3.0 mm (<bold>B, C, D</bold>).</p></caption><graphic xmlns:xlink="http://www.w3.org/1999/xlink" xlink:href="zookeys-1179-243_article-104037__-g009.jpg" position="float" orientation="portrait" xlink:type="simple" id="oo_904573.jpg"><uri content-type="original_file" xlink:type="simple">https://binary.pensoft.net/fig/904573</uri></graphic></fig><fig id="F10" position="float" orientation="portrait"><object-id xmlns:xlink="http://www.w3.org/1999/xlink" content-type="doi" xlink:type="simple">10.3897/zookeys.1179.104037.figure10</object-id><object-id xmlns:xlink="http://www.w3.org/1999/xlink" content-type="arpha" xlink:type="simple">E0EE99D1-6967-5B6F-B340-47D66C25461A</object-id><label>Figure 10.</label><caption><p><tp:taxon-name><tp:taxon-name-part taxon-name-part-type="genus" reg="Passalus">Passalus</tp:taxon-name-part> (<tp:taxon-name-part taxon-name-part-type="subgenus" reg="Passalus">Passalus</tp:taxon-name-part>) <tp:taxon-name-part taxon-name-part-type="species" reg="florezi">florezi</tp:taxon-name-part></tp:taxon-name> sp. nov. <bold>A</bold> mentum <bold>B</bold> mesosternum <bold>C</bold> head and pronotum in dorso-lateral view <bold>D</bold> metasternum. Scale bars: 2.0 mm (<bold>A, B, C, D</bold>).</p></caption><graphic xmlns:xlink="http://www.w3.org/1999/xlink" xlink:href="zookeys-1179-243_article-104037__-g010.jpg" position="float" orientation="portrait" xlink:type="simple" id="oo_904574.jpg"><uri content-type="original_file" xlink:type="simple">https://binary.pensoft.net/fig/904574</uri></graphic></fig><p><bold><italic>Thorax</italic></bold> (Fig. <xref ref-type="fig" rid="F10">10B–D</xref>): Pronotum rounded, slightly wider than the elytra, with 3–10 punctures in or around lateral fossae. Marginal groove wide, occupying ¾ of the anterior margin of the pronotum. Longitudinal sulcus conspicuous. Lateral fossae distinct. Prepimerum shiny and pubescent. Prosternellum rhomboidal and opaque in the area between procoxae, with a deep longitudinal groove. Mesosternum with erased mesosternal scars, indicated by an opaque area, impunctate and glabrous. Posterior corner of the mesepisternum and mesepimere glabrous and opaque. Anterolateral part of metasternum with scarce pubescence, lateral fossa glabrous. Metasternal disc without punctures, delimited by numerous punctures medially and posteriorly. Posterior metasternal lateral fossa narrower than epipleura.</p><p><bold><italic>Elytra</italic></bold> (Fig. <xref ref-type="fig" rid="F9">9B, D</xref>): Shiny, anterior border straight and glabrous. Humeri with scarce pubescence basally, epipleura glabrous. Striae with rounded punctures, more distinctive on lateral striae.</p><p><bold><italic>Abdomen</italic></bold> (Fig. <xref ref-type="fig" rid="F9">9C</xref>): Last sternite with marginal groove incomplete.</p><p><bold><italic>Legs</italic></bold> (Fig. <xref ref-type="fig" rid="F9">9C</xref>): profemur with ventral anterior marginal sulcus thin and complete, reaching the apical pubescence. Protibiae with dorsal sulcus complete. Mesotibiae with a small spine on the outer margin. Metatibiae unarmed.</p><p><bold><italic>Aedeagus</italic></bold> (Fig. <xref ref-type="fig" rid="F9">9C, D</xref>): Basal piece (ventral view) fully fused with parameres and with deep V-shape cleft. Median lobe globose, little sclerotized on the ventral surface, length is 1.1× the length of the basal piece and parameres, measured at the median ventral line. Lateral projections of the parameres short and apex rounded on lateral view.</p><p><bold><italic>Variation</italic></bold>: In some paratypes, the area between the frontal ridges has 0–4 punctures, and the metasternal disc with 0–10 punctures.</p></tp:treatment-sec><tp:treatment-sec sec-type="etymology" id="SECID0EWUAG"><title>Etymology.</title><p>Named after Mr. Víctor Flórez Carrillo, for his dedication to entomological exploration in the Serranía del Perijá.</p></tp:treatment-sec><ref-list><ref id="B14"><mixed-citation xmlns:xlink="http://www.w3.org/1999/xlink" xlink:type="simple"><person-group><name name-style="western"><surname>Jiménez-Ferbans</surname><given-names>L</given-names></name><name name-style="western"><surname>Reyes-Castillo</surname><given-names>P</given-names></name></person-group> (<year>2014</year>) <article-title>Phylogeny, biogeography and description of <italic><tp:taxon-name><tp:taxon-name-part taxon-name-part-type="genus">Ameripassalus</tp:taxon-name-part></tp:taxon-name></italic>, a new Mesoamerican genus of <tp:taxon-name><tp:taxon-name-part taxon-name-part-type="family">Passalidae</tp:taxon-name-part></tp:taxon-name> (<tp:taxon-name><tp:taxon-name-part taxon-name-part-type="order">Coleoptera</tp:taxon-name-part></tp:taxon-name>).</article-title><source>Invertebrate Systematics</source><volume>28</volume>: <fpage>124</fpage>–<lpage>144</lpage>. <ext-link xlink:href="10.1071/IS13009" ext-link-type="doi" xlink:type="simple">https://doi.org/10.1071/IS13009</ext-link></mixed-citation></ref><ref id="B29"><mixed-citation xmlns:xlink="http://www.w3.org/1999/xlink" xlink:type="simple"><person-group><name name-style="western"><surname>Reyes-Castillo</surname><given-names>P</given-names></name></person-group> (<year>1970</year>) <article-title><tp:taxon-name><tp:taxon-name-part taxon-name-part-type="order">Coleoptera</tp:taxon-name-part></tp:taxon-name><tp:taxon-name><tp:taxon-name-part taxon-name-part-type="family">Passalidae</tp:taxon-name-part></tp:taxon-name>: morfología y división en grandes grupos: géneros americanos.</article-title><source>Folia Entomologica Mexicana</source><volume>20</volume>: <fpage>1</fpage>–<lpage>240</lpage>.</mixed-citation></ref></ref-list></tp:taxon-treatment>
