# Supplementary material for: ﻿Passalidae (Coleoptera, Scarabaeoidea) from the Caribbean coast of Colombia: synopsis, key, and new species description
Source: Zookeys. 2023 Sep 12;1179:243–97. doi: 10.3897/zookeys.1179.104037 (PMC10509754; doi:10.3897/zookeys.1179.104037)
Supplement: XML Treatment for Passalus (Pertinax) gaboi [file zookeys.1179.104037-treatment8.xml]

<!DOCTYPE tp:taxon-treatment
  PUBLIC "-//TaxonX//DTD Taxonomic Treatment Publishing DTD v0 20100105//EN" "tax-treatment-NSO.dtd">
<tp:taxon-treatment xmlns:tp="http://www.plazi.org/taxpub"><tp:treatment-meta><kwd-group><label>Taxon classification</label><kwd>
                  <named-content content-type="kingdom">Animalia</named-content>
                </kwd><kwd>
                  <named-content content-type="order">Coleoptera</named-content>
                </kwd><kwd>
                  <named-content content-type="family">Passalidae</named-content>
                </kwd></kwd-group><mixed-citation publication-type="journal"><person-group><name><surname>Jiménez-Ferbans</surname><given-names>Larry</given-names></name><name><surname>Maestre-Guerra</surname><given-names>Ana</given-names></name><name><surname>Villalba-Fuentes</surname><given-names>Evelin</given-names></name><name><surname>Barros-Barrios</surname><given-names>Mayelis M.</given-names></name><name><surname>Muñoz-Montero</surname><given-names>Jeison</given-names></name></person-group><article-title>﻿<tp:taxon-name><tp:taxon-name-part taxon-name-part-type="family">Passalidae</tp:taxon-name-part></tp:taxon-name> (<tp:taxon-name><tp:taxon-name-part taxon-name-part-type="order">Coleoptera</tp:taxon-name-part></tp:taxon-name>, <tp:taxon-name><tp:taxon-name-part taxon-name-part-type="superfamily">Scarabaeoidea</tp:taxon-name-part></tp:taxon-name>) from the Caribbean coast of Colombia: synopsis, key, and new species description</article-title><source>Zookeys</source><day>12</day><month>09</month><year>2023</year><volume>1179</volume><fpage>243</fpage><lpage>297</lpage><pub-id pub-id-type="doi">10.3897/zookeys.1179.104037</pub-id></mixed-citation></tp:treatment-meta><tp:nomenclature><label>﻿8.</label><tp:taxon-name><object-id xmlns:xlink="http://www.w3.org/1999/xlink" content-type="arpha" xlink:type="simple">EC4C7F22-CD2C-50CF-84D3-8103BCFE37F2</object-id><tp:taxon-name-part taxon-name-part-type="genus" reg="Passalus">Passalus</tp:taxon-name-part> (<tp:taxon-name-part taxon-name-part-type="subgenus" reg="Pertinax">Pertinax</tp:taxon-name-part>) <tp:taxon-name-part taxon-name-part-type="species" reg="gaboi">gaboi</tp:taxon-name-part></tp:taxon-name><tp:taxon-authority>Jiménez-Ferbans &amp; Reyes-Castillo, 2022</tp:taxon-authority><xref ref-type="fig" rid="F11">Fig. 11</xref></tp:nomenclature><tp:treatment-sec sec-type="diagnosis" id="SECID0EHWAG"><title>Diagnosis.</title><p>31.6–34.2 mm total length. Body robust. Anterior border of the frons with small middle indentation, without secondary mediofrontal tubercles. Mediofrontal and laterofrontal fused, midsize. Central tubercle with apex not free. Lateroposterior tubercles slightly distinct and rounded. Eyes reduced, with canthus covering 1/2 of the eye in lateral view. Antennal club tri-lamellate, with lamellae long. Lacinia with apex bidentate. Mediobasal area of mentum protruding and heavily punctate and pubescent. Marginal groove wide, occupying 3/4 of the anterior margin of the pronotum. Prosternellum rhomboidal, truncate. Mesosternum without mesosternal scars, indicated only by an opaque area, impunctate and glabrous. Metasternum pubescent anterolaterally and in lateral groove; disc smooth and delimited by numerous punctations medially and posteriorly. Humeri and epipleura glabrous. Last abdominal sternite with complete marginal groove. Anterior ventral border of the profemur with thin groove. Mesotibiae with small spines on the outer margin. Metatibiae unarmed.</p><fig id="F11" position="float" orientation="portrait"><object-id xmlns:xlink="http://www.w3.org/1999/xlink" content-type="doi" xlink:type="simple">10.3897/zookeys.1179.104037.figure11</object-id><object-id xmlns:xlink="http://www.w3.org/1999/xlink" content-type="arpha" xlink:type="simple">AA0F8E61-CA2F-508D-8BEA-FCDF7DDEF2D4</object-id><label>Figure 11.</label><caption><p><tp:taxon-name><tp:taxon-name-part taxon-name-part-type="genus" reg="Passalus">Passalus</tp:taxon-name-part> (<tp:taxon-name-part taxon-name-part-type="subgenus" reg="Pertinax">Pertinax</tp:taxon-name-part>) <tp:taxon-name-part taxon-name-part-type="species" reg="gaboi">gaboi</tp:taxon-name-part></tp:taxon-name> Jiménez-Ferbans &amp; Reyes-Castillo, 2022 <bold>A</bold> head and pronotum in dorsal view <bold>B</bold> habitus dorsal <bold>C</bold> habitus ventral <bold>D</bold> habitus lateral. Scale bars: 2.0 mm (<bold>A</bold>); 3.0 mm (<bold>B, C, D</bold>).</p></caption><graphic xmlns:xlink="http://www.w3.org/1999/xlink" xlink:href="zookeys-1179-243_article-104037__-g011.jpg" position="float" orientation="portrait" xlink:type="simple" id="oo_904575.jpg"><uri content-type="original_file" xlink:type="simple">https://binary.pensoft.net/fig/904575</uri></graphic></fig></tp:treatment-sec><tp:treatment-sec sec-type="comments" id="SECID0ETXAG"><title>Comments.</title><p><italic><tp:taxon-name><tp:taxon-name-part taxon-name-part-type="genus" reg="Passalus">Passalus</tp:taxon-name-part><tp:taxon-name-part taxon-name-part-type="species" reg="gaboi">gaboi</tp:taxon-name-part></tp:taxon-name></italic> had been the last species described from the Colombian Caribbean. It seems to be endemic to the Sierra Nevada de Santa Marta.</p></tp:treatment-sec></tp:taxon-treatment>
