# Supplementary material for: ﻿Passalidae (Coleoptera, Scarabaeoidea) from the Caribbean coast of Colombia: synopsis, key, and new species description
Source: Zookeys. 2023 Sep 12;1179:243–97. doi: 10.3897/zookeys.1179.104037 (PMC10509754; doi:10.3897/zookeys.1179.104037)
Supplement: XML Treatment for Passalus (Pertinax) paucuvillosus [file zookeys.1179.104037-treatment9.xml]

<!DOCTYPE tp:taxon-treatment
  PUBLIC "-//TaxonX//DTD Taxonomic Treatment Publishing DTD v0 20100105//EN" "tax-treatment-NSO.dtd">
<tp:taxon-treatment xmlns:tp="http://www.plazi.org/taxpub"><tp:treatment-meta><kwd-group><label>Taxon classification</label><kwd>
                  <named-content content-type="kingdom">Animalia</named-content>
                </kwd><kwd>
                  <named-content content-type="order">Coleoptera</named-content>
                </kwd><kwd>
                  <named-content content-type="family">Passalidae</named-content>
                </kwd></kwd-group><mixed-citation publication-type="journal"><person-group><name><surname>Jiménez-Ferbans</surname><given-names>Larry</given-names></name><name><surname>Maestre-Guerra</surname><given-names>Ana</given-names></name><name><surname>Villalba-Fuentes</surname><given-names>Evelin</given-names></name><name><surname>Barros-Barrios</surname><given-names>Mayelis M.</given-names></name><name><surname>Muñoz-Montero</surname><given-names>Jeison</given-names></name></person-group><article-title>﻿<tp:taxon-name><tp:taxon-name-part taxon-name-part-type="family">Passalidae</tp:taxon-name-part></tp:taxon-name> (<tp:taxon-name><tp:taxon-name-part taxon-name-part-type="order">Coleoptera</tp:taxon-name-part></tp:taxon-name>, <tp:taxon-name><tp:taxon-name-part taxon-name-part-type="superfamily">Scarabaeoidea</tp:taxon-name-part></tp:taxon-name>) from the Caribbean coast of Colombia: synopsis, key, and new species description</article-title><source>Zookeys</source><day>12</day><month>09</month><year>2023</year><volume>1179</volume><fpage>243</fpage><lpage>297</lpage><pub-id pub-id-type="doi">10.3897/zookeys.1179.104037</pub-id></mixed-citation></tp:treatment-meta><tp:nomenclature><label>﻿9.</label><tp:taxon-name><object-id xmlns:xlink="http://www.w3.org/1999/xlink" content-type="arpha" xlink:type="simple">10A7DED0-BC84-5869-93DB-71E8A8647878</object-id><tp:taxon-name-part taxon-name-part-type="genus" reg="Passalus">Passalus</tp:taxon-name-part> (<tp:taxon-name-part taxon-name-part-type="subgenus" reg="Pertinax">Pertinax</tp:taxon-name-part>) <tp:taxon-name-part taxon-name-part-type="species" reg="paucuvillosus">paucuvillosus</tp:taxon-name-part></tp:taxon-name><tp:taxon-authority>Jiménez-Ferbans, Reyes-Castillo &amp; Schuster, 2018</tp:taxon-authority><xref ref-type="fig" rid="F12">Fig. 12</xref></tp:nomenclature><tp:treatment-sec sec-type="diagnosis" id="SECID0EQZAG"><title>Diagnosis.</title><p>22.9–25.5 mm total length. Body robust. Anterior border of the frons straight, with small and irregular tubercles, without secondary mediofrontal tubercles. Mediofrontal and laterofrontal fused, small, projected forward. Central tubercle small, with apex not free. Lateroposterior tubercles small, slightly distinct. Eyes large. Antennal club tri-lamellate, with lamellae short. Lacinia with apex bidentate. Mediobasal area of mentum protruding and glabrous. Marginal groove widened, occupying 2/3 of the anterior margin of the pronotum. Prosternellum rhomboidal, truncate. Mesosternum glabrous; mesosternal scars absent. Metasternum glabrous anterolaterally and in lateral groove; disc smooth and delimited by punctations posteriorly. Humeri and epipleura glabrous. Anterior ventral border of the profemur with thin groove. Meso- and metatibiae with small spines or unarmed.</p><fig id="F12" position="float" orientation="portrait"><object-id xmlns:xlink="http://www.w3.org/1999/xlink" content-type="doi" xlink:type="simple">10.3897/zookeys.1179.104037.figure12</object-id><object-id xmlns:xlink="http://www.w3.org/1999/xlink" content-type="arpha" xlink:type="simple">7A82266C-D27F-5B4D-875D-3064B5A61E0A</object-id><label>Figure 12.</label><caption><p><tp:taxon-name><tp:taxon-name-part taxon-name-part-type="genus" reg="Passalus">Passalus</tp:taxon-name-part> (<tp:taxon-name-part taxon-name-part-type="subgenus" reg="Pertinax">Pertinax</tp:taxon-name-part>) <tp:taxon-name-part taxon-name-part-type="species" reg="paucuvillosus">paucuvillosus</tp:taxon-name-part></tp:taxon-name> Jiménez-Ferbans, Reyes-Castillo &amp; Schuster, 2018 <bold>A</bold> head and pronotum in dorsal view <bold>B</bold> habitus dorsal <bold>C</bold> habitus ventral <bold>D</bold> habitus lateral. Scale bars: 1.0 mm (<bold>A</bold>); 2.0 mm (<bold>B, C, D</bold>).</p></caption><graphic xmlns:xlink="http://www.w3.org/1999/xlink" xlink:href="zookeys-1179-243_article-104037__-g012.jpg" position="float" orientation="portrait" xlink:type="simple" id="oo_904576.jpg"><uri content-type="original_file" xlink:type="simple">https://binary.pensoft.net/fig/904576</uri></graphic></fig></tp:treatment-sec><tp:treatment-sec sec-type="comments" id="SECID0E31AG"><title>Comments.</title><p>Described from the Chocó department of Colombia (<xref ref-type="bibr" rid="B23">Jiménez-Ferbans et al. 2018b</xref>), this species seems to be endemic to the Chocó-Magdalena province.</p></tp:treatment-sec><ref-list><ref id="B23"><mixed-citation xmlns:xlink="http://www.w3.org/1999/xlink" xlink:type="simple"><person-group><name name-style="western"><surname>Jiménez-Ferbans</surname><given-names>L</given-names></name><name name-style="western"><surname>Reyes-Castillo</surname><given-names>P</given-names></name><name name-style="western"><surname>Schuster</surname><given-names>JC</given-names></name></person-group> (<year>2018b</year>) <article-title><tp:taxon-name><tp:taxon-name-part taxon-name-part-type="family">Passalidae</tp:taxon-name-part></tp:taxon-name> (<tp:taxon-name><tp:taxon-name-part taxon-name-part-type="order">Coleoptera</tp:taxon-name-part></tp:taxon-name>: <tp:taxon-name><tp:taxon-name-part taxon-name-part-type="superfamily">Scarabaeoidea</tp:taxon-name-part></tp:taxon-name>) of the Biogeographical Province of Chocó and the West Andean Region of Colombia, with the Description of Two New Species.</article-title><source>Neotropical Entomology</source><volume>47</volume>(<issue>5</issue>): <fpage>642</fpage>–<lpage>667</lpage>. <ext-link xlink:href="10.1007/s13744-017-0584-1" ext-link-type="doi" xlink:type="simple">https://doi.org/10.1007/s13744-017-0584-1</ext-link></mixed-citation></ref></ref-list></tp:taxon-treatment>
