# Supplementary material for: ﻿Passalidae (Coleoptera, Scarabaeoidea) from the Caribbean coast of Colombia: synopsis, key, and new species description
Source: Zookeys. 2023 Sep 12;1179:243–97. doi: 10.3897/zookeys.1179.104037 (PMC10509754; doi:10.3897/zookeys.1179.104037)
Supplement: XML Treatment for Passalus (Pertinax) punctatostriatus [file zookeys.1179.104037-treatment10.xml]

<!DOCTYPE tp:taxon-treatment
  PUBLIC "-//TaxonX//DTD Taxonomic Treatment Publishing DTD v0 20100105//EN" "tax-treatment-NSO.dtd">
<tp:taxon-treatment xmlns:tp="http://www.plazi.org/taxpub"><tp:treatment-meta><kwd-group><label>Taxon classification</label><kwd>
                  <named-content content-type="kingdom">Animalia</named-content>
                </kwd><kwd>
                  <named-content content-type="order">Coleoptera</named-content>
                </kwd><kwd>
                  <named-content content-type="family">Passalidae</named-content>
                </kwd></kwd-group><mixed-citation publication-type="journal"><person-group><name><surname>Jiménez-Ferbans</surname><given-names>Larry</given-names></name><name><surname>Maestre-Guerra</surname><given-names>Ana</given-names></name><name><surname>Villalba-Fuentes</surname><given-names>Evelin</given-names></name><name><surname>Barros-Barrios</surname><given-names>Mayelis M.</given-names></name><name><surname>Muñoz-Montero</surname><given-names>Jeison</given-names></name></person-group><article-title>﻿<tp:taxon-name><tp:taxon-name-part taxon-name-part-type="family">Passalidae</tp:taxon-name-part></tp:taxon-name> (<tp:taxon-name><tp:taxon-name-part taxon-name-part-type="order">Coleoptera</tp:taxon-name-part></tp:taxon-name>, <tp:taxon-name><tp:taxon-name-part taxon-name-part-type="superfamily">Scarabaeoidea</tp:taxon-name-part></tp:taxon-name>) from the Caribbean coast of Colombia: synopsis, key, and new species description</article-title><source>Zookeys</source><day>12</day><month>09</month><year>2023</year><volume>1179</volume><fpage>243</fpage><lpage>297</lpage><pub-id pub-id-type="doi">10.3897/zookeys.1179.104037</pub-id></mixed-citation></tp:treatment-meta><tp:nomenclature><label>﻿10.</label><tp:taxon-name><object-id xmlns:xlink="http://www.w3.org/1999/xlink" content-type="arpha" xlink:type="simple">04FB106E-30AA-57B2-9110-7941C7860C2A</object-id><tp:taxon-name-part taxon-name-part-type="genus" reg="Passalus">Passalus</tp:taxon-name-part> (<tp:taxon-name-part taxon-name-part-type="subgenus" reg="Pertinax">Pertinax</tp:taxon-name-part>) <tp:taxon-name-part taxon-name-part-type="species" reg="punctatostriatus">punctatostriatus</tp:taxon-name-part></tp:taxon-name><tp:taxon-authority>Percheron, 1835</tp:taxon-authority><xref ref-type="fig" rid="F13">Fig. 13</xref></tp:nomenclature><tp:treatment-sec sec-type="diagnosis" id="SECID0ES3AG"><title>Diagnosis.</title><p>21.8–26.0 mm total length. Body subcylindrical. Anterior border of the frons with strong middle indentation, without secondary mediofrontal tubercles. Mediofrontal and laterofrontal fused, large. Central tubercle with apex not free. Lateroposterior tubercles small, slightly distinct. Eyes large. Antennal club tri-lamellate, with lamellae long. Lacinia with apex bidentate. Mediobasal area of mentum protruding and glabrous. Marginal groove widened, occupying 2/3 of the anterior margin of the pronotum. Prosternellum rhomboidal, acute. Mesosternum glabrous; mesosternal scars inconspicuous and elongated. Metasternum glabrous anterolaterally and in lateral groove; disc smooth and delimited by punctations posteriorly to laterally. Humeri glabrous and epipleura with some scarce setae basally or glabrous. Anterior ventral border of the profemur with groove. Meso- and metatibiae with small spines or unarmed.</p><fig id="F13" position="float" orientation="portrait"><object-id xmlns:xlink="http://www.w3.org/1999/xlink" content-type="doi" xlink:type="simple">10.3897/zookeys.1179.104037.figure13</object-id><object-id xmlns:xlink="http://www.w3.org/1999/xlink" content-type="arpha" xlink:type="simple">D71778FA-A0B2-5628-9970-305830016395</object-id><label>Figure 13.</label><caption><p><tp:taxon-name><tp:taxon-name-part taxon-name-part-type="genus" reg="Passalus">Passalus</tp:taxon-name-part> (<tp:taxon-name-part taxon-name-part-type="subgenus" reg="Pertinax">Pertinax</tp:taxon-name-part>) <tp:taxon-name-part taxon-name-part-type="species" reg="punctatostriatus">punctatostriatus</tp:taxon-name-part></tp:taxon-name> Percheron, 1835 <bold>A</bold> head and pronotum in dorsal view <bold>B</bold> habitus dorsal <bold>C</bold> habitus ventral <bold>D</bold> habitus lateral. Scale bars: 2.0 mm (<bold>A</bold>); 3.0 mm (<bold>B, C, D</bold>).</p></caption><graphic xmlns:xlink="http://www.w3.org/1999/xlink" xlink:href="zookeys-1179-243_article-104037__-g013.jpg" position="float" orientation="portrait" xlink:type="simple" id="oo_904577.jpg"><uri content-type="original_file" xlink:type="simple">https://binary.pensoft.net/fig/904577</uri></graphic></fig></tp:treatment-sec><tp:treatment-sec sec-type="comments" id="SECID0E54AG"><title>Comments.</title><p>Distributed from Mexico to central and northern Colombia. <xref ref-type="bibr" rid="B3">Amat-García et al. (2004)</xref> cited this species from the Amazon region, but without citing specimens. We doubt its presence in southern Colombia. <italic><tp:taxon-name><tp:taxon-name-part taxon-name-part-type="genus" reg="Passalus">P.</tp:taxon-name-part><tp:taxon-name-part taxon-name-part-type="species" reg="punctatostriatus">punctatostriatus</tp:taxon-name-part></tp:taxon-name></italic> has been collected in shady coffee plantations in Serranía del Perijá and in Sierra Nevada de Santa Marta (<xref ref-type="bibr" rid="B12">Jiménez-Ferbans and Amat-García 2009</xref>).</p></tp:treatment-sec><ref-list><ref id="B3"><mixed-citation xmlns:xlink="http://www.w3.org/1999/xlink" xlink:type="simple"><person-group><name name-style="western"><surname>Amat-García</surname><given-names>G</given-names></name><name name-style="western"><surname>Blanco-Vargas</surname><given-names>E</given-names></name><name name-style="western"><surname>Reyes-Castillo</surname><given-names>P</given-names></name></person-group> (<year>2004</year>) <article-title>Lista de especies de los escarabajos pasálidos (<tp:taxon-name><tp:taxon-name-part taxon-name-part-type="order">Coleoptera</tp:taxon-name-part></tp:taxon-name>: <tp:taxon-name><tp:taxon-name-part taxon-name-part-type="family">Passalidae</tp:taxon-name-part></tp:taxon-name>) de Colombia.</article-title><source>Biota Colombiana</source><volume>5</volume>: <fpage>173</fpage>–<lpage>182</lpage>.</mixed-citation></ref><ref id="B12"><mixed-citation xmlns:xlink="http://www.w3.org/1999/xlink" xlink:type="simple"><person-group><name name-style="western"><surname>Jiménez-Ferbans</surname><given-names>L</given-names></name><name name-style="western"><surname>Amat-García</surname><given-names>G</given-names></name></person-group> (<year>2009</year>) <article-title>Sinopsis de los <tp:taxon-name><tp:taxon-name-part taxon-name-part-type="family">Passalidae</tp:taxon-name-part></tp:taxon-name> (<tp:taxon-name><tp:taxon-name-part taxon-name-part-type="order">Coleoptera</tp:taxon-name-part></tp:taxon-name>: <tp:taxon-name><tp:taxon-name-part taxon-name-part-type="superfamily">Scarabaeoidea</tp:taxon-name-part></tp:taxon-name>) del Caribe colombiano.</article-title><source>Caldasia</source><volume>31</volume>: <fpage>115</fpage>–<lpage>173</lpage>.</mixed-citation></ref></ref-list></tp:taxon-treatment>
