# Supplementary material for: ﻿Passalidae (Coleoptera, Scarabaeoidea) from the Caribbean coast of Colombia: synopsis, key, and new species description
Source: Zookeys. 2023 Sep 12;1179:243–97. doi: 10.3897/zookeys.1179.104037 (PMC10509754; doi:10.3897/zookeys.1179.104037)
Supplement: XML Treatment for Passalus (Pertinax) unimagdalenae [file zookeys.1179.104037-treatment12.xml]

<!DOCTYPE tp:taxon-treatment
  PUBLIC "-//TaxonX//DTD Taxonomic Treatment Publishing DTD v0 20100105//EN" "tax-treatment-NSO.dtd">
<tp:taxon-treatment xmlns:tp="http://www.plazi.org/taxpub"><tp:treatment-meta><kwd-group><label>Taxon classification</label><kwd>
                  <named-content content-type="kingdom">Animalia</named-content>
                </kwd><kwd>
                  <named-content content-type="order">Coleoptera</named-content>
                </kwd><kwd>
                  <named-content content-type="family">Passalidae</named-content>
                </kwd></kwd-group><mixed-citation publication-type="journal"><person-group><name><surname>Jiménez-Ferbans</surname><given-names>Larry</given-names></name><name><surname>Maestre-Guerra</surname><given-names>Ana</given-names></name><name><surname>Villalba-Fuentes</surname><given-names>Evelin</given-names></name><name><surname>Barros-Barrios</surname><given-names>Mayelis M.</given-names></name><name><surname>Muñoz-Montero</surname><given-names>Jeison</given-names></name></person-group><article-title>﻿<tp:taxon-name><tp:taxon-name-part taxon-name-part-type="family">Passalidae</tp:taxon-name-part></tp:taxon-name> (<tp:taxon-name><tp:taxon-name-part taxon-name-part-type="order">Coleoptera</tp:taxon-name-part></tp:taxon-name>, <tp:taxon-name><tp:taxon-name-part taxon-name-part-type="superfamily">Scarabaeoidea</tp:taxon-name-part></tp:taxon-name>) from the Caribbean coast of Colombia: synopsis, key, and new species description</article-title><source>Zookeys</source><day>12</day><month>09</month><year>2023</year><volume>1179</volume><fpage>243</fpage><lpage>297</lpage><pub-id pub-id-type="doi">10.3897/zookeys.1179.104037</pub-id></mixed-citation></tp:treatment-meta><tp:nomenclature><label>﻿12.</label><tp:taxon-name><object-id xmlns:xlink="http://www.w3.org/1999/xlink" content-type="arpha" xlink:type="simple">0C660F3B-B8A0-50BC-8733-7ED7E28A57D4</object-id><tp:taxon-name-part taxon-name-part-type="genus" reg="Passalus">Passalus</tp:taxon-name-part> (<tp:taxon-name-part taxon-name-part-type="subgenus" reg="Pertinax">Pertinax</tp:taxon-name-part>) <tp:taxon-name-part taxon-name-part-type="species" reg="unimagdalenae">unimagdalenae</tp:taxon-name-part></tp:taxon-name><tp:taxon-authority>Jiménez-Ferbans, Reyes-Castillo &amp; Amat-García, 2012</tp:taxon-authority><xref ref-type="fig" rid="F15">Fig. 15</xref></tp:nomenclature><tp:treatment-sec sec-type="diagnosis" id="SECID0EFDBG"><title>Diagnosis.</title><p>19.5–22.4 mm total length. Body subcylindrical. Anterior border of the frons with strong middle indentation, without secondary mediofrontal tubercles. Mediofrontal and laterofrontal fused, large. Central tubercle with apex not free. Lateroposterior tubercles small, slightly distinct. Eyes large. Antennal club tri-lamellate, with lamellae long. Lacinia with apex bidentate. Mediobasal area of mentum protruding and glabrous. Marginal groove widened, occupying 2/3 of the anterior margin of the pronotum. Prosternellum rhomboidal, truncate. Mesosternum glabrous, except for a few short setae on the anterior margin; mesosternal scars inconspicuous and elongated. Metasternum glabrous anterolaterally and in lateral groove; disc smooth and delimited by punctations posteriorly to laterally. Humeri with long setae at its base, epipleura glabrous. Anterior ventral border of the profemur with conspicuous groove. Meso- and metatibiae with small spines or unarmed.</p><fig id="F15" position="float" orientation="portrait"><object-id xmlns:xlink="http://www.w3.org/1999/xlink" content-type="doi" xlink:type="simple">10.3897/zookeys.1179.104037.figure15</object-id><object-id xmlns:xlink="http://www.w3.org/1999/xlink" content-type="arpha" xlink:type="simple">7EC3A87D-0965-5CAC-BA1B-90D2F9818DAB</object-id><label>Figure 15.</label><caption><p><tp:taxon-name><tp:taxon-name-part taxon-name-part-type="genus" reg="Passalus">Passalus</tp:taxon-name-part> (<tp:taxon-name-part taxon-name-part-type="subgenus" reg="Pertinax">Pertinax</tp:taxon-name-part>) <tp:taxon-name-part taxon-name-part-type="species" reg="unimagdalenae">unimagdalenae</tp:taxon-name-part></tp:taxon-name> Jiménez-Ferbans, Reyes-Castillo &amp; Amat-García, 2012 <bold>A</bold> head and pronotum in dorsal view <bold>B</bold> habitus dorsal <bold>C</bold> habitus ventral <bold>D</bold> habitus lateral. Scale bars: 1.0 mm (<bold>A</bold>); 2.0 mm (<bold>B, C, D</bold>).</p></caption><graphic xmlns:xlink="http://www.w3.org/1999/xlink" xlink:href="zookeys-1179-243_article-104037__-g015.jpg" position="float" orientation="portrait" xlink:type="simple" id="oo_904579.jpg"><uri content-type="original_file" xlink:type="simple">https://binary.pensoft.net/fig/904579</uri></graphic></fig></tp:treatment-sec><tp:treatment-sec sec-type="comments" id="SECID0EREBG"><title>Comments.</title><p>This is the most common species above 1500 m a.s.l. in Sierra Nevada de Santa Marta. <italic><tp:taxon-name><tp:taxon-name-part taxon-name-part-type="genus" reg="Passalus">P.</tp:taxon-name-part><tp:taxon-name-part taxon-name-part-type="species" reg="unimagdalenae">unimagdalenae</tp:taxon-name-part></tp:taxon-name></italic> is similar to <italic><tp:taxon-name><tp:taxon-name-part taxon-name-part-type="genus" reg="Passalus">P.</tp:taxon-name-part><tp:taxon-name-part taxon-name-part-type="species" reg="punctatostriatus">punctatostriatus</tp:taxon-name-part></tp:taxon-name></italic>, from which it differs by having internal tubercles large and humeri with long setae at the very base.</p></tp:treatment-sec></tp:taxon-treatment>
