# Supplementary material for: ﻿Passalidae (Coleoptera, Scarabaeoidea) from the Caribbean coast of Colombia: synopsis, key, and new species description
Source: Zookeys. 2023 Sep 12;1179:243–97. doi: 10.3897/zookeys.1179.104037 (PMC10509754; doi:10.3897/zookeys.1179.104037)
Supplement: XML Treatment for Paxillus leachi [file zookeys.1179.104037-treatment13.xml]

<!DOCTYPE tp:taxon-treatment
  PUBLIC "-//TaxonX//DTD Taxonomic Treatment Publishing DTD v0 20100105//EN" "tax-treatment-NSO.dtd">
<tp:taxon-treatment xmlns:tp="http://www.plazi.org/taxpub"><tp:treatment-meta><kwd-group><label>Taxon classification</label><kwd>
                  <named-content content-type="kingdom">Animalia</named-content>
                </kwd><kwd>
                  <named-content content-type="order">Coleoptera</named-content>
                </kwd><kwd>
                  <named-content content-type="family">Passalidae</named-content>
                </kwd></kwd-group><mixed-citation publication-type="journal"><person-group><name><surname>Jiménez-Ferbans</surname><given-names>Larry</given-names></name><name><surname>Maestre-Guerra</surname><given-names>Ana</given-names></name><name><surname>Villalba-Fuentes</surname><given-names>Evelin</given-names></name><name><surname>Barros-Barrios</surname><given-names>Mayelis M.</given-names></name><name><surname>Muñoz-Montero</surname><given-names>Jeison</given-names></name></person-group><article-title>﻿<tp:taxon-name><tp:taxon-name-part taxon-name-part-type="family">Passalidae</tp:taxon-name-part></tp:taxon-name> (<tp:taxon-name><tp:taxon-name-part taxon-name-part-type="order">Coleoptera</tp:taxon-name-part></tp:taxon-name>, <tp:taxon-name><tp:taxon-name-part taxon-name-part-type="superfamily">Scarabaeoidea</tp:taxon-name-part></tp:taxon-name>) from the Caribbean coast of Colombia: synopsis, key, and new species description</article-title><source>Zookeys</source><day>12</day><month>09</month><year>2023</year><volume>1179</volume><fpage>243</fpage><lpage>297</lpage><pub-id pub-id-type="doi">10.3897/zookeys.1179.104037</pub-id></mixed-citation></tp:treatment-meta><tp:nomenclature><label>﻿13.</label><tp:taxon-name>
                <object-id xmlns:xlink="http://www.w3.org/1999/xlink" content-type="arpha" xlink:type="simple">F07B5143-E7DC-56B9-8CBA-CD5FCAB5D371</object-id>
                <tp:taxon-name-part taxon-name-part-type="genus" reg="Paxillus">Paxillus</tp:taxon-name-part>
                <tp:taxon-name-part taxon-name-part-type="species" reg="leachi">leachi</tp:taxon-name-part>
              </tp:taxon-name><tp:taxon-authority>MacLeay, 1819</tp:taxon-authority><xref ref-type="fig" rid="F16">Fig. 16</xref></tp:nomenclature><tp:treatment-sec sec-type="diagnosis" id="SECID0EWGBG"><title>Diagnosis.</title><p>17.5–18.8 mm total length. Anterior border of the frons straight, sometimes with a small central notch, without secondary mediofrontal tubercles. Mediofrontal tubercles large. Internal tubercules smaller than mediofrontal tubercles, located between mediofrontal tubercles and central tubercle. Central tubercle with apex not free. Lateroposterior tubercles distinct. Anterior cephalic angles reach the border of the frons. Frontal fossae glabrous. Eyes large. Antennal club with five lamellae, with the basal lamella no more than half as long as the apical four. Lacinia with apex unidentate. Mediobasal area of mentum flat and glabrous. Prosternellum pentagonal. Mesosternum glabrous, with conspicuous oval scars. Metasternum pubescent anterolaterally and glabrous in lateral groove; disc smooth, completely delimited by punctures. Humeri pubescent and epipleura pubescent in basal 1/4. Anterior ventral border of the profemur without groove or inconspicuous.</p><fig id="F16" position="float" orientation="portrait"><object-id xmlns:xlink="http://www.w3.org/1999/xlink" content-type="doi" xlink:type="simple">10.3897/zookeys.1179.104037.figure16</object-id><object-id xmlns:xlink="http://www.w3.org/1999/xlink" content-type="arpha" xlink:type="simple">AF75E115-12E5-5A64-A002-590855C62F23</object-id><label>Figure 16.</label><caption><p><italic><tp:taxon-name><tp:taxon-name-part taxon-name-part-type="genus" reg="Paxillus">Paxillus</tp:taxon-name-part><tp:taxon-name-part taxon-name-part-type="species" reg="leachi">leachi</tp:taxon-name-part></tp:taxon-name></italic> MacLeay, 1819 <bold>A</bold> head and pronotum in dorsal view <bold>B</bold> habitus dorsal <bold>C</bold> habitus ventral <bold>D</bold> habitus lateral. Scale bars: 1.0 mm (<bold>A</bold>); 2.0 mm (<bold>B, C, D</bold>).</p></caption><graphic xmlns:xlink="http://www.w3.org/1999/xlink" xlink:href="zookeys-1179-243_article-104037__-g016.jpg" position="float" orientation="portrait" xlink:type="simple" id="oo_904580.jpg"><uri content-type="original_file" xlink:type="simple">https://binary.pensoft.net/fig/904580</uri></graphic></fig></tp:treatment-sec><tp:treatment-sec sec-type="comments" id="SECID0E6HBG"><title>Comments.</title><p>This species is distributed throughout the American continent, from Mexico to Argentina.</p></tp:treatment-sec></tp:taxon-treatment>
