# Supplementary material for: ﻿Passalidae (Coleoptera, Scarabaeoidea) from the Caribbean coast of Colombia: synopsis, key, and new species description
Source: Zookeys. 2023 Sep 12;1179:243–97. doi: 10.3897/zookeys.1179.104037 (PMC10509754; doi:10.3897/zookeys.1179.104037)
Supplement: XML Treatment for Spasalus paulinae [file zookeys.1179.104037-treatment17.xml]

<!DOCTYPE tp:taxon-treatment
  PUBLIC "-//TaxonX//DTD Taxonomic Treatment Publishing DTD v0 20100105//EN" "tax-treatment-NSO.dtd">
<tp:taxon-treatment xmlns:tp="http://www.plazi.org/taxpub"><tp:treatment-meta><kwd-group><label>Taxon classification</label><kwd>
                  <named-content content-type="kingdom">Animalia</named-content>
                </kwd><kwd>
                  <named-content content-type="order">Coleoptera</named-content>
                </kwd><kwd>
                  <named-content content-type="family">Passalidae</named-content>
                </kwd></kwd-group><mixed-citation publication-type="journal"><person-group><name><surname>Jiménez-Ferbans</surname><given-names>Larry</given-names></name><name><surname>Maestre-Guerra</surname><given-names>Ana</given-names></name><name><surname>Villalba-Fuentes</surname><given-names>Evelin</given-names></name><name><surname>Barros-Barrios</surname><given-names>Mayelis M.</given-names></name><name><surname>Muñoz-Montero</surname><given-names>Jeison</given-names></name></person-group><article-title>﻿<tp:taxon-name><tp:taxon-name-part taxon-name-part-type="family">Passalidae</tp:taxon-name-part></tp:taxon-name> (<tp:taxon-name><tp:taxon-name-part taxon-name-part-type="order">Coleoptera</tp:taxon-name-part></tp:taxon-name>, <tp:taxon-name><tp:taxon-name-part taxon-name-part-type="superfamily">Scarabaeoidea</tp:taxon-name-part></tp:taxon-name>) from the Caribbean coast of Colombia: synopsis, key, and new species description</article-title><source>Zookeys</source><day>12</day><month>09</month><year>2023</year><volume>1179</volume><fpage>243</fpage><lpage>297</lpage><pub-id pub-id-type="doi">10.3897/zookeys.1179.104037</pub-id></mixed-citation></tp:treatment-meta><tp:nomenclature><label>﻿17.</label><tp:taxon-name>
                <object-id xmlns:xlink="http://www.w3.org/1999/xlink" content-type="arpha" xlink:type="simple">AF01CC46-086E-5C0E-9B24-FBA12D2792B1</object-id>
                <tp:taxon-name-part taxon-name-part-type="genus" reg="Spasalus">Spasalus</tp:taxon-name-part>
                <tp:taxon-name-part taxon-name-part-type="species" reg="paulinae">paulinae</tp:taxon-name-part>
              </tp:taxon-name><tp:taxon-authority>Amat-García &amp; Fonseca, 1998</tp:taxon-authority></tp:nomenclature><tp:treatment-sec sec-type="diagnosis" id="SECID0EDSBG"><title>Diagnosis.</title><p>15.75–16.30 mm total length. Body robust. Mediofrontal and laterofrontal fused, large. Central tubercle with apex not free. Eyes large. Antennal with five lamellae. Lacinia with apex unidentate. Mediobasal area of mentum protruding, without setae in the posterior border. Marginal groove widened, occupying 2/3 of the anterior margin of the pronotum. Anterior border of mentum almost straight. Prosternellum rhomboidal. Anterior ventral border of the profemur with conspicuous groove.</p><p>Comments. Known only from material type from Sierra Nevada de Santa Marta. The differences between <italic><tp:taxon-name><tp:taxon-name-part taxon-name-part-type="genus" reg="Spasalus">S.</tp:taxon-name-part><tp:taxon-name-part taxon-name-part-type="species" reg="crenatus">crenatus</tp:taxon-name-part></tp:taxon-name></italic> and <italic><tp:taxon-name><tp:taxon-name-part taxon-name-part-type="genus" reg="Spasalus">S.</tp:taxon-name-part><tp:taxon-name-part taxon-name-part-type="species" reg="paulinae">paulinae</tp:taxon-name-part></tp:taxon-name></italic> are subtle, they may be synonymous.</p></tp:treatment-sec></tp:taxon-treatment>
