# Supplementary material for: ﻿Passalidae (Coleoptera, Scarabaeoidea) from the Caribbean coast of Colombia: synopsis, key, and new species description
Source: Zookeys. 2023 Sep 12;1179:243–97. doi: 10.3897/zookeys.1179.104037 (PMC10509754; doi:10.3897/zookeys.1179.104037)
Supplement: XML Treatment for Popilius erotylus [file zookeys.1179.104037-treatment20.xml]

<!DOCTYPE tp:taxon-treatment
  PUBLIC "-//TaxonX//DTD Taxonomic Treatment Publishing DTD v0 20100105//EN" "tax-treatment-NSO.dtd">
<tp:taxon-treatment xmlns:tp="http://www.plazi.org/taxpub"><tp:treatment-meta><kwd-group><label>Taxon classification</label><kwd>
                  <named-content content-type="kingdom">Animalia</named-content>
                </kwd><kwd>
                  <named-content content-type="order">Coleoptera</named-content>
                </kwd><kwd>
                  <named-content content-type="family">Passalidae</named-content>
                </kwd></kwd-group><mixed-citation publication-type="journal"><person-group><name><surname>Jiménez-Ferbans</surname><given-names>Larry</given-names></name><name><surname>Maestre-Guerra</surname><given-names>Ana</given-names></name><name><surname>Villalba-Fuentes</surname><given-names>Evelin</given-names></name><name><surname>Barros-Barrios</surname><given-names>Mayelis M.</given-names></name><name><surname>Muñoz-Montero</surname><given-names>Jeison</given-names></name></person-group><article-title>﻿<tp:taxon-name><tp:taxon-name-part taxon-name-part-type="family">Passalidae</tp:taxon-name-part></tp:taxon-name> (<tp:taxon-name><tp:taxon-name-part taxon-name-part-type="order">Coleoptera</tp:taxon-name-part></tp:taxon-name>, <tp:taxon-name><tp:taxon-name-part taxon-name-part-type="superfamily">Scarabaeoidea</tp:taxon-name-part></tp:taxon-name>) from the Caribbean coast of Colombia: synopsis, key, and new species description</article-title><source>Zookeys</source><day>12</day><month>09</month><year>2023</year><volume>1179</volume><fpage>243</fpage><lpage>297</lpage><pub-id pub-id-type="doi">10.3897/zookeys.1179.104037</pub-id></mixed-citation></tp:treatment-meta><tp:nomenclature><label>﻿20.</label><tp:taxon-name>
                <object-id xmlns:xlink="http://www.w3.org/1999/xlink" content-type="arpha" xlink:type="simple">94756784-8527-5040-AEE5-A9B9C423C473</object-id>
                <tp:taxon-name-part taxon-name-part-type="genus" reg="Popilius">Popilius</tp:taxon-name-part>
                <tp:taxon-name-part taxon-name-part-type="species" reg="erotylus">erotylus</tp:taxon-name-part>
              </tp:taxon-name><tp:taxon-authority>Reyes-Castillo &amp; Castillo, 1992</tp:taxon-authority><xref ref-type="fig" rid="F22">Fig. 22</xref></tp:nomenclature><tp:treatment-sec sec-type="diagnosis" id="SECID0E3ZBG"><title>Diagnosis.</title><p>23.1–25.0 mm total length. Anterior border of the labrum slightly concave. Frontoclypeus straight or slightly concave. Frontal-clypeal suture present and strong. Internal tubercles conspicuous, joined to central tubercle by Y-shaped ridges. Central tubercle small, with apex not free and posterior to level of lateroposterior tubercles which are conspicuous and transverse. Frontal fossae pubescent. Postfrontal groove complete. Mediobasal area of the mentum glabrous. Marginal groove over anterior border of the pronotum slightly expanded. Mesosternum glabrous. Metasternum with scarce pubescence anterolaterally and in lateral groove; disc not delimited by punctations. Meso- and metatibiae with small spines. Humeri with scarce setae; epipleura glabrous; anterior vertical face of elytra pubescent.</p><fig id="F22" position="float" orientation="portrait"><object-id xmlns:xlink="http://www.w3.org/1999/xlink" content-type="doi" xlink:type="simple">10.3897/zookeys.1179.104037.figure22</object-id><object-id xmlns:xlink="http://www.w3.org/1999/xlink" content-type="arpha" xlink:type="simple">62B4F231-0D1D-5AD4-B2D2-90C99A0A650B</object-id><label>Figure 22.</label><caption><p><italic><tp:taxon-name><tp:taxon-name-part taxon-name-part-type="genus" reg="Popilius">Popilius</tp:taxon-name-part><tp:taxon-name-part taxon-name-part-type="species" reg="erotylus">erotylus</tp:taxon-name-part></tp:taxon-name></italic> Reyes-Castillo &amp; Castillo, 1992 <bold>A</bold> head and pronotum in dorsal view <bold>B</bold> habitus dorsal <bold>C</bold> habitus ventral <bold>D</bold> habitus lateral. Scale bars: 1.0 mm (<bold>A</bold>); 2.0 mm (<bold>B, C, D</bold>).</p></caption><graphic xmlns:xlink="http://www.w3.org/1999/xlink" xlink:href="zookeys-1179-243_article-104037__-g022.jpg" position="float" orientation="portrait" xlink:type="simple" id="oo_904586.jpg"><uri content-type="original_file" xlink:type="simple">https://binary.pensoft.net/fig/904586</uri></graphic></fig></tp:treatment-sec><tp:treatment-sec sec-type="comments" id="SECID0EF2BG"><title>Comments.</title><p><italic><tp:taxon-name><tp:taxon-name-part taxon-name-part-type="genus" reg="Popilius">Popilius</tp:taxon-name-part><tp:taxon-name-part taxon-name-part-type="species" reg="erotylus">erotylus</tp:taxon-name-part></tp:taxon-name></italic> was described from Panama. The specimens studied here show some setal variation in comparison with the type material; they could be a new species very closely related to <italic><tp:taxon-name><tp:taxon-name-part taxon-name-part-type="genus" reg="Popilius">P.</tp:taxon-name-part><tp:taxon-name-part taxon-name-part-type="species" reg="erotylus">erotylus</tp:taxon-name-part></tp:taxon-name></italic>.</p></tp:treatment-sec></tp:taxon-treatment>
