# Supplementary material for: ﻿Passalidae (Coleoptera, Scarabaeoidea) from the Caribbean coast of Colombia: synopsis, key, and new species description
Source: Zookeys. 2023 Sep 12;1179:243–97. doi: 10.3897/zookeys.1179.104037 (PMC10509754; doi:10.3897/zookeys.1179.104037)
Supplement: XML Treatment for Popilius gibbosus [file zookeys.1179.104037-treatment21.xml]

<!DOCTYPE tp:taxon-treatment
  PUBLIC "-//TaxonX//DTD Taxonomic Treatment Publishing DTD v0 20100105//EN" "tax-treatment-NSO.dtd">
<tp:taxon-treatment xmlns:tp="http://www.plazi.org/taxpub"><tp:treatment-meta><kwd-group><label>Taxon classification</label><kwd>
                  <named-content content-type="kingdom">Animalia</named-content>
                </kwd><kwd>
                  <named-content content-type="order">Coleoptera</named-content>
                </kwd><kwd>
                  <named-content content-type="family">Passalidae</named-content>
                </kwd></kwd-group><mixed-citation publication-type="journal"><person-group><name><surname>Jiménez-Ferbans</surname><given-names>Larry</given-names></name><name><surname>Maestre-Guerra</surname><given-names>Ana</given-names></name><name><surname>Villalba-Fuentes</surname><given-names>Evelin</given-names></name><name><surname>Barros-Barrios</surname><given-names>Mayelis M.</given-names></name><name><surname>Muñoz-Montero</surname><given-names>Jeison</given-names></name></person-group><article-title>﻿<tp:taxon-name><tp:taxon-name-part taxon-name-part-type="family">Passalidae</tp:taxon-name-part></tp:taxon-name> (<tp:taxon-name><tp:taxon-name-part taxon-name-part-type="order">Coleoptera</tp:taxon-name-part></tp:taxon-name>, <tp:taxon-name><tp:taxon-name-part taxon-name-part-type="superfamily">Scarabaeoidea</tp:taxon-name-part></tp:taxon-name>) from the Caribbean coast of Colombia: synopsis, key, and new species description</article-title><source>Zookeys</source><day>12</day><month>09</month><year>2023</year><volume>1179</volume><fpage>243</fpage><lpage>297</lpage><pub-id pub-id-type="doi">10.3897/zookeys.1179.104037</pub-id></mixed-citation></tp:treatment-meta><tp:nomenclature><label>﻿21.</label><tp:taxon-name>
                <object-id xmlns:xlink="http://www.w3.org/1999/xlink" content-type="arpha" xlink:type="simple">915F3209-943B-5366-8EE7-2CA9A2962ACD</object-id>
                <tp:taxon-name-part taxon-name-part-type="genus" reg="Popilius">Popilius</tp:taxon-name-part>
                <tp:taxon-name-part taxon-name-part-type="species" reg="gibbosus">gibbosus</tp:taxon-name-part>
              </tp:taxon-name><tp:taxon-authority>(Burmeister, 1847)</tp:taxon-authority><xref ref-type="fig" rid="F23">Fig. 23</xref></tp:nomenclature><tp:treatment-sec sec-type="diagnosis" id="SECID0EK4BG"><title>Diagnosis.</title><p>21.4–23.5 mm total length. Anterior border of the labrum slightly concave. Frontoclypeus straight or slightly expanded forward. Frontal-clypeal suture present and strong. Internal tubercles small, joined to central tubercle by Y-shaped ridges. Central tubercle small, with apex not free and almost even with lateroposterior tubercles which are distinct and transverse. Frontal fossae pubescent. Postfrontal groove complete. Mediobasal area of the mentum glabrous. Marginal groove over anterior border of the pronotum not expanded. Mesosternum glabrous. Metasternum pubescent anterolaterally and in lateral groove, pubescence extending beyond lateral groove; disc not delimited by punctations. Meso- and metatibiae with a small spine. Humeri and epipleura glabrous or with scarce setae basally; anterior vertical face of elytra pubescent.</p><fig id="F23" position="float" orientation="portrait"><object-id xmlns:xlink="http://www.w3.org/1999/xlink" content-type="doi" xlink:type="simple">10.3897/zookeys.1179.104037.figure23</object-id><object-id xmlns:xlink="http://www.w3.org/1999/xlink" content-type="arpha" xlink:type="simple">A44C0E30-685B-575D-835F-7E38E8A43035</object-id><label>Figure 23.</label><caption><p><italic><tp:taxon-name><tp:taxon-name-part taxon-name-part-type="genus" reg="Popilius">Popilius</tp:taxon-name-part><tp:taxon-name-part taxon-name-part-type="species" reg="gibbosus">gibbosus</tp:taxon-name-part></tp:taxon-name></italic> (Burmeister, 1847) <bold>A</bold> head and pronotum in dorsal view <bold>B</bold> habitus dorsal <bold>C</bold> habitus ventral <bold>D</bold> lateral view. Scale bars: 2.0 mm (<bold>A</bold>); 3.0 mm (<bold>B, C, D</bold>).</p></caption><graphic xmlns:xlink="http://www.w3.org/1999/xlink" xlink:href="zookeys-1179-243_article-104037__-g023.jpg" position="float" orientation="portrait" xlink:type="simple" id="oo_904587.jpg"><uri content-type="original_file" xlink:type="simple">https://binary.pensoft.net/fig/904587</uri></graphic></fig></tp:treatment-sec><tp:treatment-sec sec-type="comments" id="SECID0ET5BG"><title>Comments.</title><p>Common species from the north of the Eastern Cordillera (Serranía del Perijá and Sierra de Venezuela) (<xref ref-type="bibr" rid="B10">Gillogly 2005</xref>). It is found in the intermediate and high areas of the Andes, where it is endemic.</p></tp:treatment-sec><ref-list><ref id="B10"><mixed-citation xmlns:xlink="http://www.w3.org/1999/xlink" xlink:type="simple"><person-group><name name-style="western"><surname>Gillogly</surname><given-names>A</given-names></name></person-group> (<year>2005</year>) Review of the genus <italic><tp:taxon-name><tp:taxon-name-part taxon-name-part-type="genus">Popilius</tp:taxon-name-part></tp:taxon-name></italic> and preliminary phylogeny of <tp:taxon-name><tp:taxon-name-part taxon-name-part-type="family">Passalidae</tp:taxon-name-part></tp:taxon-name> (<tp:taxon-name><tp:taxon-name-part taxon-name-part-type="order">Coleoptera</tp:taxon-name-part></tp:taxon-name>). PhD Thesis, Texas A&amp;M University, College Station, Texas.</mixed-citation></ref></ref-list></tp:taxon-treatment>
