# Supplementary material for: ﻿Passalidae (Coleoptera, Scarabaeoidea) from the Caribbean coast of Colombia: synopsis, key, and new species description
Source: Zookeys. 2023 Sep 12;1179:243–97. doi: 10.3897/zookeys.1179.104037 (PMC10509754; doi:10.3897/zookeys.1179.104037)
Supplement: XML Treatment for Popilius marginatus [file zookeys.1179.104037-treatment22.xml]

<!DOCTYPE tp:taxon-treatment
  PUBLIC "-//TaxonX//DTD Taxonomic Treatment Publishing DTD v0 20100105//EN" "tax-treatment-NSO.dtd">
<tp:taxon-treatment xmlns:tp="http://www.plazi.org/taxpub"><tp:treatment-meta><kwd-group><label>Taxon classification</label><kwd>
                  <named-content content-type="kingdom">Animalia</named-content>
                </kwd><kwd>
                  <named-content content-type="order">Coleoptera</named-content>
                </kwd><kwd>
                  <named-content content-type="family">Passalidae</named-content>
                </kwd></kwd-group><mixed-citation publication-type="journal"><person-group><name><surname>Jiménez-Ferbans</surname><given-names>Larry</given-names></name><name><surname>Maestre-Guerra</surname><given-names>Ana</given-names></name><name><surname>Villalba-Fuentes</surname><given-names>Evelin</given-names></name><name><surname>Barros-Barrios</surname><given-names>Mayelis M.</given-names></name><name><surname>Muñoz-Montero</surname><given-names>Jeison</given-names></name></person-group><article-title>﻿<tp:taxon-name><tp:taxon-name-part taxon-name-part-type="family">Passalidae</tp:taxon-name-part></tp:taxon-name> (<tp:taxon-name><tp:taxon-name-part taxon-name-part-type="order">Coleoptera</tp:taxon-name-part></tp:taxon-name>, <tp:taxon-name><tp:taxon-name-part taxon-name-part-type="superfamily">Scarabaeoidea</tp:taxon-name-part></tp:taxon-name>) from the Caribbean coast of Colombia: synopsis, key, and new species description</article-title><source>Zookeys</source><day>12</day><month>09</month><year>2023</year><volume>1179</volume><fpage>243</fpage><lpage>297</lpage><pub-id pub-id-type="doi">10.3897/zookeys.1179.104037</pub-id></mixed-citation></tp:treatment-meta><tp:nomenclature><label>﻿22.</label><tp:taxon-name>
                <object-id xmlns:xlink="http://www.w3.org/1999/xlink" content-type="arpha" xlink:type="simple">CE7B01B0-6969-5ADE-928C-D1E6C2E2570F</object-id>
                <tp:taxon-name-part taxon-name-part-type="genus" reg="Popilius">Popilius</tp:taxon-name-part>
                <tp:taxon-name-part taxon-name-part-type="species" reg="marginatus">marginatus</tp:taxon-name-part>
              </tp:taxon-name><tp:taxon-authority>(Percheron, 1835)</tp:taxon-authority><xref ref-type="fig" rid="F24">Fig. 24</xref></tp:nomenclature><tp:treatment-sec sec-type="diagnosis" id="SECID0EHAAI"><title>Diagnosis.</title><p>20.6–24.4 mm total length. Anterior border of the labrum slightly concave. Frontoclypeus straight or slightly concave. Frontal-clypeal suture present and strong. Internal tubercles conspicuous, joined to central tubercle by Y-shaped ridges. Central tubercle small, with apex not free and even with lateroposterior tubercles which are conspicuous and transverse. Frontal fossae glabrous or rarely pubescent. Postfrontal groove complete. Mediobasal area of the mentum glabrous. Marginal groove over anterior border of the pronotum slightly expanded. Mesosternum glabrous. Metasternum with scarce pubescence anterolaterally and in lateral groove; disc not delimited by punctations. Meso- and metatibiae with small spines. Humeri with scarce setae; epipleura glabrous; anterior vertical face of elytra pubescent.</p><fig id="F24" position="float" orientation="portrait"><object-id xmlns:xlink="http://www.w3.org/1999/xlink" content-type="doi" xlink:type="simple">10.3897/zookeys.1179.104037.figure24</object-id><object-id xmlns:xlink="http://www.w3.org/1999/xlink" content-type="arpha" xlink:type="simple">DE121434-40CF-5D28-8BEB-7AC6789311BA</object-id><label>Figure 24.</label><caption><p><italic><tp:taxon-name><tp:taxon-name-part taxon-name-part-type="genus" reg="Popilius">Popilius</tp:taxon-name-part><tp:taxon-name-part taxon-name-part-type="species" reg="marginatus">marginatus</tp:taxon-name-part></tp:taxon-name></italic> (Percheron, 1835) <bold>A</bold> head and pronotum in dorsal view <bold>B</bold> habitus dorsal <bold>C</bold> habitus ventral <bold>D</bold> lateral view. Scale bars: 2.0 mm (<bold>A</bold>); 3.0 mm (<bold>B, C, D</bold>).</p></caption><graphic xmlns:xlink="http://www.w3.org/1999/xlink" xlink:href="zookeys-1179-243_article-104037__-g024.jpg" position="float" orientation="portrait" xlink:type="simple" id="oo_904588.jpg"><uri content-type="original_file" xlink:type="simple">https://binary.pensoft.net/fig/904588</uri></graphic></fig></tp:treatment-sec><tp:treatment-sec sec-type="comments" id="SECID0EQBAI"><title>Comments.</title><p><italic><tp:taxon-name><tp:taxon-name-part taxon-name-part-type="genus" reg="Popilius">P.</tp:taxon-name-part><tp:taxon-name-part taxon-name-part-type="species" reg="marginatus">marginatus</tp:taxon-name-part></tp:taxon-name></italic> has been recorded from Argentina, Bolivia, Brazil, Colombia, French Guiana, Peru and Suriname (<xref ref-type="bibr" rid="B10">Gillogly 2005</xref>; <xref ref-type="bibr" rid="B17">Jiménez-Ferbans et al. 2013</xref>). Some specimens from <abbrev xmlns:xlink="http://www.w3.org/1999/xlink" xlink:title="Andes and Sierra Nevada de Santa Marta" id="ABBRID0EJCAI" xlink:type="simple">SNSM</abbrev> have some differences with the characteristics described by <xref ref-type="bibr" rid="B10">Gillogly (2005)</xref> and could be a new species.</p></tp:treatment-sec><ref-list><ref id="B10"><mixed-citation xmlns:xlink="http://www.w3.org/1999/xlink" xlink:type="simple"><person-group><name name-style="western"><surname>Gillogly</surname><given-names>A</given-names></name></person-group> (<year>2005</year>) Review of the genus <italic><tp:taxon-name><tp:taxon-name-part taxon-name-part-type="genus">Popilius</tp:taxon-name-part></tp:taxon-name></italic> and preliminary phylogeny of <tp:taxon-name><tp:taxon-name-part taxon-name-part-type="family">Passalidae</tp:taxon-name-part></tp:taxon-name> (<tp:taxon-name><tp:taxon-name-part taxon-name-part-type="order">Coleoptera</tp:taxon-name-part></tp:taxon-name>). PhD Thesis, Texas A&amp;M University, College Station, Texas.</mixed-citation></ref><ref id="B17"><mixed-citation xmlns:xlink="http://www.w3.org/1999/xlink" xlink:type="simple"><person-group><name name-style="western"><surname>Jiménez-Ferbans</surname><given-names>L</given-names></name><name name-style="western"><surname>Reyes-Castillo</surname><given-names>P</given-names></name><name name-style="western"><surname>Schuster</surname><given-names>JC</given-names></name><name name-style="western"><surname>Salazar-Niño</surname><given-names>K</given-names></name></person-group> (<year>2013</year>) <article-title>A checklist and key for the identification of bess beetles (<tp:taxon-name><tp:taxon-name-part taxon-name-part-type="order">Coleoptera</tp:taxon-name-part></tp:taxon-name>: <tp:taxon-name><tp:taxon-name-part taxon-name-part-type="family">Passalidae</tp:taxon-name-part></tp:taxon-name>) of Argentina.</article-title><source>Zootaxa</source><volume>3701</volume>: <fpage>192</fpage>–<lpage>206</lpage>. <ext-link xlink:href="10.11646/zootaxa.3701.2.4" ext-link-type="doi" xlink:type="simple">https://doi.org/10.11646/zootaxa.3701.2.4</ext-link></mixed-citation></ref></ref-list></tp:taxon-treatment>
