# Supplementary material for: ﻿Passalidae (Coleoptera, Scarabaeoidea) from the Caribbean coast of Colombia: synopsis, key, and new species description
Source: Zookeys. 2023 Sep 12;1179:243–97. doi: 10.3897/zookeys.1179.104037 (PMC10509754; doi:10.3897/zookeys.1179.104037)
Supplement: XML Treatment for Verres corticicola [file zookeys.1179.104037-treatment23.xml]

<!DOCTYPE tp:taxon-treatment
  PUBLIC "-//TaxonX//DTD Taxonomic Treatment Publishing DTD v0 20100105//EN" "tax-treatment-NSO.dtd">
<tp:taxon-treatment xmlns:tp="http://www.plazi.org/taxpub"><tp:treatment-meta><kwd-group><label>Taxon classification</label><kwd>
                  <named-content content-type="kingdom">Animalia</named-content>
                </kwd><kwd>
                  <named-content content-type="order">Coleoptera</named-content>
                </kwd><kwd>
                  <named-content content-type="family">Passalidae</named-content>
                </kwd></kwd-group><mixed-citation publication-type="journal"><person-group><name><surname>Jiménez-Ferbans</surname><given-names>Larry</given-names></name><name><surname>Maestre-Guerra</surname><given-names>Ana</given-names></name><name><surname>Villalba-Fuentes</surname><given-names>Evelin</given-names></name><name><surname>Barros-Barrios</surname><given-names>Mayelis M.</given-names></name><name><surname>Muñoz-Montero</surname><given-names>Jeison</given-names></name></person-group><article-title>﻿<tp:taxon-name><tp:taxon-name-part taxon-name-part-type="family">Passalidae</tp:taxon-name-part></tp:taxon-name> (<tp:taxon-name><tp:taxon-name-part taxon-name-part-type="order">Coleoptera</tp:taxon-name-part></tp:taxon-name>, <tp:taxon-name><tp:taxon-name-part taxon-name-part-type="superfamily">Scarabaeoidea</tp:taxon-name-part></tp:taxon-name>) from the Caribbean coast of Colombia: synopsis, key, and new species description</article-title><source>Zookeys</source><day>12</day><month>09</month><year>2023</year><volume>1179</volume><fpage>243</fpage><lpage>297</lpage><pub-id pub-id-type="doi">10.3897/zookeys.1179.104037</pub-id></mixed-citation></tp:treatment-meta><tp:nomenclature><label>﻿23.</label><tp:taxon-name>
                <object-id xmlns:xlink="http://www.w3.org/1999/xlink" content-type="arpha" xlink:type="simple">4EF0FFE9-0C8E-586A-A66E-2E6052E1A307</object-id>
                <tp:taxon-name-part taxon-name-part-type="genus" reg="Verres">Verres</tp:taxon-name-part>
                <tp:taxon-name-part taxon-name-part-type="species" reg="corticicola">corticicola</tp:taxon-name-part>
              </tp:taxon-name><tp:taxon-authority>Kaup, 1871</tp:taxon-authority><xref ref-type="fig" rid="F25">Fig. 25</xref></tp:nomenclature><tp:treatment-sec sec-type="diagnosis" id="SECID0E1DAI"><title>Diagnosis.</title><p>32.9 mm total length. Anterior border of the labrum deeply concave, with an excavation in labrum behind concavity of margin. Frontoclypeus slightly curved, with a central notch. Frontal-clypeal suture absent. Internal tubercles large, with free apex projecting forward, not joined to central tubercle. Central tubercle short, with apex free projected forward; lateroposterior tubercles conspicuous and transverse. Frontal fossae glabrous. Postfrontal groove complete. Mediobasal area of the mentum glabrous. Marginal groove over anterior border of the pronotum expanded. Mesosternum glabrous. Metasternum pubescent anterolaterally and in lateral groove, pubescence extending beyond lateral groove; disc delimited by punctations posteriorly. Meso- and metatibiae unarmed. Humeri with scarce setae; epipleura glabrous; anterior vertical face of elytra glabrous.</p><fig id="F25" position="float" orientation="portrait"><object-id xmlns:xlink="http://www.w3.org/1999/xlink" content-type="doi" xlink:type="simple">10.3897/zookeys.1179.104037.figure25</object-id><object-id xmlns:xlink="http://www.w3.org/1999/xlink" content-type="arpha" xlink:type="simple">1E4F794B-68B0-5239-86E5-9B4704C9B59B</object-id><label>Figure 25.</label><caption><p><italic><tp:taxon-name><tp:taxon-name-part taxon-name-part-type="genus" reg="Verres">Verres</tp:taxon-name-part><tp:taxon-name-part taxon-name-part-type="species" reg="corticicola">corticicola</tp:taxon-name-part></tp:taxon-name></italic> Kaup, 1871 <bold>A</bold> head and pronotum in dorsal view <bold>B</bold> head and pronotum in dorso-lateral view <bold>C</bold> habitus dorsal <bold>D</bold> habitus ventral <bold>E</bold> habitus lateral. Scale bars: 2.0 mm (<bold>A, B</bold>); 3.0 mm (<bold>C, D, E</bold>).</p></caption><graphic xmlns:xlink="http://www.w3.org/1999/xlink" xlink:href="zookeys-1179-243_article-104037__-g025.jpg" position="float" orientation="portrait" xlink:type="simple" id="oo_904589.jpg"><uri content-type="original_file" xlink:type="simple">https://binary.pensoft.net/fig/904589</uri></graphic></fig></tp:treatment-sec><tp:treatment-sec sec-type="comments" id="SECID0EFFAI"><title>Comments.</title><p><xref ref-type="bibr" rid="B27">Marshall (2000)</xref> cited this species from Mexico to Costa Rica, indicating that it is common to collect. In the Colombian Caribbean it seems to be relegated to the humid forests of the biogeographical province of Chocó-Magdalena.</p></tp:treatment-sec><ref-list><ref id="B27"><mixed-citation xmlns:xlink="http://www.w3.org/1999/xlink" xlink:type="simple"><person-group><name name-style="western"><surname>Marshall</surname><given-names>CJ</given-names></name></person-group> (<year>2000</year>) The taxonomy, phylogeny and biogeography of the Neotropical genus, <italic><tp:taxon-name><tp:taxon-name-part taxon-name-part-type="genus">Verres</tp:taxon-name-part></tp:taxon-name></italic> Kaup (<tp:taxon-name><tp:taxon-name-part taxon-name-part-type="order">Coleoptera</tp:taxon-name-part></tp:taxon-name>: <tp:taxon-name><tp:taxon-name-part taxon-name-part-type="family">Passalidae</tp:taxon-name-part></tp:taxon-name>, <tp:taxon-name><tp:taxon-name-part taxon-name-part-type="tribe">Proculini</tp:taxon-name-part></tp:taxon-name>). PhD Thesis, Cornell University. Ithaca, NY.</mixed-citation></ref></ref-list></tp:taxon-treatment>
