# Supplementary material for: ﻿Passalidae (Coleoptera, Scarabaeoidea) from the Caribbean coast of Colombia: synopsis, key, and new species description
Source: Zookeys. 2023 Sep 12;1179:243–97. doi: 10.3897/zookeys.1179.104037 (PMC10509754; doi:10.3897/zookeys.1179.104037)
Supplement: XML Treatment for Verres hageni [file zookeys.1179.104037-treatment24.xml]

<!DOCTYPE tp:taxon-treatment
  PUBLIC "-//TaxonX//DTD Taxonomic Treatment Publishing DTD v0 20100105//EN" "tax-treatment-NSO.dtd">
<tp:taxon-treatment xmlns:tp="http://www.plazi.org/taxpub"><tp:treatment-meta><kwd-group><label>Taxon classification</label><kwd>
                  <named-content content-type="kingdom">Animalia</named-content>
                </kwd><kwd>
                  <named-content content-type="order">Coleoptera</named-content>
                </kwd><kwd>
                  <named-content content-type="family">Passalidae</named-content>
                </kwd></kwd-group><mixed-citation publication-type="journal"><person-group><name><surname>Jiménez-Ferbans</surname><given-names>Larry</given-names></name><name><surname>Maestre-Guerra</surname><given-names>Ana</given-names></name><name><surname>Villalba-Fuentes</surname><given-names>Evelin</given-names></name><name><surname>Barros-Barrios</surname><given-names>Mayelis M.</given-names></name><name><surname>Muñoz-Montero</surname><given-names>Jeison</given-names></name></person-group><article-title>﻿<tp:taxon-name><tp:taxon-name-part taxon-name-part-type="family">Passalidae</tp:taxon-name-part></tp:taxon-name> (<tp:taxon-name><tp:taxon-name-part taxon-name-part-type="order">Coleoptera</tp:taxon-name-part></tp:taxon-name>, <tp:taxon-name><tp:taxon-name-part taxon-name-part-type="superfamily">Scarabaeoidea</tp:taxon-name-part></tp:taxon-name>) from the Caribbean coast of Colombia: synopsis, key, and new species description</article-title><source>Zookeys</source><day>12</day><month>09</month><year>2023</year><volume>1179</volume><fpage>243</fpage><lpage>297</lpage><pub-id pub-id-type="doi">10.3897/zookeys.1179.104037</pub-id></mixed-citation></tp:treatment-meta><tp:nomenclature><label>﻿24.</label><tp:taxon-name>
                <object-id xmlns:xlink="http://www.w3.org/1999/xlink" content-type="arpha" xlink:type="simple">10DF852B-8D84-58FE-9C5B-C13A1EE4FA58</object-id>
                <tp:taxon-name-part taxon-name-part-type="genus" reg="Verres">Verres</tp:taxon-name-part>
                <tp:taxon-name-part taxon-name-part-type="species" reg="hageni">hageni</tp:taxon-name-part>
              </tp:taxon-name><tp:taxon-authority>Kaup, 1871</tp:taxon-authority><xref ref-type="fig" rid="F26">Fig. 26</xref></tp:nomenclature><tp:treatment-sec sec-type="diagnosis" id="SECID0EYGAI"><title>Diagnosis.</title><p>34.4–38.5 mm total length. Anterior border of the labrum deeply concave, with an excavation in labrum behind concavity of margin. Frontoclypeus slightly curved, with a central notch. Frontal-clypeal suture absent. Internal tubercles small, blunt, not joined to central tubercle. Central tubercle with apex slightly free, oblique; lateroposterior tubercles distinct and transverse. Frontal fossae glabrous. Postfrontal groove complete. Mediobasal area of the mentum glabrous. Marginal groove over anterior border of the pronotum not expanded. Mesosternum glabrous. Metasternum pubescent anterolaterally and in lateral groove, pubescence extending beyond lateral groove; disc delimited by punctations posteriorly. Meso- and metatibiae unarmed. Humeri with scarce setae; epipleura glabrous; anterior vertical face of elytra glabrous.</p><fig id="F26" position="float" orientation="portrait"><object-id xmlns:xlink="http://www.w3.org/1999/xlink" content-type="doi" xlink:type="simple">10.3897/zookeys.1179.104037.figure26</object-id><object-id xmlns:xlink="http://www.w3.org/1999/xlink" content-type="arpha" xlink:type="simple">40758026-E96C-5102-898B-EDA3412CE382</object-id><label>Figure 26.</label><caption><p><italic><tp:taxon-name><tp:taxon-name-part taxon-name-part-type="genus" reg="Verres">Verres</tp:taxon-name-part><tp:taxon-name-part taxon-name-part-type="species" reg="hageni">hageni</tp:taxon-name-part></tp:taxon-name></italic> Kaup, 1871 <bold>A</bold> head and pronotum in dorsal view <bold>B</bold> habitus dorsal <bold>C</bold> habitus ventral <bold>D</bold> lateral view. Scale bars: 2.0 mm (<bold>A</bold>); 3.0 mm (<bold>B, C, D</bold>).</p></caption><graphic xmlns:xlink="http://www.w3.org/1999/xlink" xlink:href="zookeys-1179-243_article-104037__-g026.jpg" position="float" orientation="portrait" xlink:type="simple" id="oo_904590.jpg"><uri content-type="original_file" xlink:type="simple">https://binary.pensoft.net/fig/904590</uri></graphic></fig></tp:treatment-sec><tp:treatment-sec sec-type="comments" id="SECID0EBIAI"><title>Comments.</title><p><xref ref-type="bibr" rid="B12">Jiménez-Ferbans and Amat-García (2009)</xref> cited <italic><tp:taxon-name><tp:taxon-name-part taxon-name-part-type="genus" reg="Verres">V.</tp:taxon-name-part><tp:taxon-name-part taxon-name-part-type="species" reg="hageni">hageni</tp:taxon-name-part></tp:taxon-name></italic> from the Caribbean coast of Colombia, but without citing specimens. Consequently, specimens examined in this work are the first from the region.</p></tp:treatment-sec><ref-list><ref id="B12"><mixed-citation xmlns:xlink="http://www.w3.org/1999/xlink" xlink:type="simple"><person-group><name name-style="western"><surname>Jiménez-Ferbans</surname><given-names>L</given-names></name><name name-style="western"><surname>Amat-García</surname><given-names>G</given-names></name></person-group> (<year>2009</year>) <article-title>Sinopsis de los <tp:taxon-name><tp:taxon-name-part taxon-name-part-type="family">Passalidae</tp:taxon-name-part></tp:taxon-name> (<tp:taxon-name><tp:taxon-name-part taxon-name-part-type="order">Coleoptera</tp:taxon-name-part></tp:taxon-name>: <tp:taxon-name><tp:taxon-name-part taxon-name-part-type="superfamily">Scarabaeoidea</tp:taxon-name-part></tp:taxon-name>) del Caribe colombiano.</article-title><source>Caldasia</source><volume>31</volume>: <fpage>115</fpage>–<lpage>173</lpage>.</mixed-citation></ref></ref-list></tp:taxon-treatment>
