# Supplementary material for: ﻿Passalidae (Coleoptera, Scarabaeoidea) from the Caribbean coast of Colombia: synopsis, key, and new species description
Source: Zookeys. 2023 Sep 12;1179:243–97. doi: 10.3897/zookeys.1179.104037 (PMC10509754; doi:10.3897/zookeys.1179.104037)
Supplement: XML Treatment for Veturius (Ouayana) cirratus [file zookeys.1179.104037-treatment25.xml]

<!DOCTYPE tp:taxon-treatment
  PUBLIC "-//TaxonX//DTD Taxonomic Treatment Publishing DTD v0 20100105//EN" "tax-treatment-NSO.dtd">
<tp:taxon-treatment xmlns:tp="http://www.plazi.org/taxpub"><tp:treatment-meta><kwd-group><label>Taxon classification</label><kwd>
                  <named-content content-type="kingdom">Animalia</named-content>
                </kwd><kwd>
                  <named-content content-type="order">Coleoptera</named-content>
                </kwd><kwd>
                  <named-content content-type="family">Passalidae</named-content>
                </kwd></kwd-group><mixed-citation publication-type="journal"><person-group><name><surname>Jiménez-Ferbans</surname><given-names>Larry</given-names></name><name><surname>Maestre-Guerra</surname><given-names>Ana</given-names></name><name><surname>Villalba-Fuentes</surname><given-names>Evelin</given-names></name><name><surname>Barros-Barrios</surname><given-names>Mayelis M.</given-names></name><name><surname>Muñoz-Montero</surname><given-names>Jeison</given-names></name></person-group><article-title>﻿<tp:taxon-name><tp:taxon-name-part taxon-name-part-type="family">Passalidae</tp:taxon-name-part></tp:taxon-name> (<tp:taxon-name><tp:taxon-name-part taxon-name-part-type="order">Coleoptera</tp:taxon-name-part></tp:taxon-name>, <tp:taxon-name><tp:taxon-name-part taxon-name-part-type="superfamily">Scarabaeoidea</tp:taxon-name-part></tp:taxon-name>) from the Caribbean coast of Colombia: synopsis, key, and new species description</article-title><source>Zookeys</source><day>12</day><month>09</month><year>2023</year><volume>1179</volume><fpage>243</fpage><lpage>297</lpage><pub-id pub-id-type="doi">10.3897/zookeys.1179.104037</pub-id></mixed-citation></tp:treatment-meta><tp:nomenclature><label>﻿25.</label><tp:taxon-name><object-id xmlns:xlink="http://www.w3.org/1999/xlink" content-type="arpha" xlink:type="simple">E9DFCBAF-50AF-5FB3-A990-D83D76A632EA</object-id><tp:taxon-name-part taxon-name-part-type="genus" reg="Veturius">Veturius</tp:taxon-name-part> (<tp:taxon-name-part taxon-name-part-type="subgenus" reg="Ouayana">Ouayana</tp:taxon-name-part>) <tp:taxon-name-part taxon-name-part-type="species" reg="cirratus">cirratus</tp:taxon-name-part></tp:taxon-name><tp:taxon-authority>Bates, 1886</tp:taxon-authority><xref ref-type="fig" rid="F27">Fig. 27</xref></tp:nomenclature><tp:treatment-sec sec-type="diagnosis" id="SECID0ECKAI"><title>Diagnosis.</title><p>28.7–33.6 mm total length. Anterior border of the labrum slightly concave. Frontoclypeus straight. Frontal-clypeal suture absent. Internal tubercles small, joined to central tubercle by V-shaped ridges. Central tubercle short, with apex not free; lateroposterior tubercles large, conspicuous, and transverse. Frontal fossae pubescent. Postfrontal groove incomplete, interrupted behind central tubercle. Mediobasal area of the mentum pubescent. Marginal groove over anterior border of the pronotum not expanded. Mesosternum with two rows of setae running longitudinally parallel. Metasternum pubescent anterolaterally and in lateral groove; disc not delimited by punctations. Meso- and metatibiae unarmed. Humeri and epipleura glabrous; anterior vertical face of elytra pubescent.</p><fig id="F27" position="float" orientation="portrait"><object-id xmlns:xlink="http://www.w3.org/1999/xlink" content-type="doi" xlink:type="simple">10.3897/zookeys.1179.104037.figure27</object-id><object-id xmlns:xlink="http://www.w3.org/1999/xlink" content-type="arpha" xlink:type="simple">31F9E7BF-696F-5B39-8431-69CF0CD8E90C</object-id><label>Figure 27.</label><caption><p><tp:taxon-name><tp:taxon-name-part taxon-name-part-type="genus" reg="Veturius">Veturius</tp:taxon-name-part> (<tp:taxon-name-part taxon-name-part-type="subgenus" reg="Ouayana">Ouayana</tp:taxon-name-part>) <tp:taxon-name-part taxon-name-part-type="species" reg="cirratus">cirratus</tp:taxon-name-part></tp:taxon-name> Bates, 1886 <bold>A</bold> head and pronotum in dorsal view <bold>B</bold> habitus dorsal <bold>C</bold> habitus ventral <bold>D</bold> habitus lateral. Scale bars: 2.0 mm (<bold>A</bold>); 3.0 mm (<bold>B, C, D</bold>).</p></caption><graphic xmlns:xlink="http://www.w3.org/1999/xlink" xlink:href="zookeys-1179-243_article-104037__-g027.jpg" position="float" orientation="portrait" xlink:type="simple" id="oo_904591.jpg"><uri content-type="original_file" xlink:type="simple">https://binary.pensoft.net/fig/904591</uri></graphic></fig></tp:treatment-sec></tp:taxon-treatment>
