# Supplementary material for: ﻿Passalidae (Coleoptera, Scarabaeoidea) from the Caribbean coast of Colombia: synopsis, key, and new species description
Source: Zookeys. 2023 Sep 12;1179:243–97. doi: 10.3897/zookeys.1179.104037 (PMC10509754; doi:10.3897/zookeys.1179.104037)
Supplement: XML Treatment for Veturius (Publius) impressus [file zookeys.1179.104037-treatment26.xml]

<!DOCTYPE tp:taxon-treatment
  PUBLIC "-//TaxonX//DTD Taxonomic Treatment Publishing DTD v0 20100105//EN" "tax-treatment-NSO.dtd">
<tp:taxon-treatment xmlns:tp="http://www.plazi.org/taxpub"><tp:treatment-meta><kwd-group><label>Taxon classification</label><kwd>
                  <named-content content-type="kingdom">Animalia</named-content>
                </kwd><kwd>
                  <named-content content-type="order">Coleoptera</named-content>
                </kwd><kwd>
                  <named-content content-type="family">Passalidae</named-content>
                </kwd></kwd-group><mixed-citation publication-type="journal"><person-group><name><surname>Jiménez-Ferbans</surname><given-names>Larry</given-names></name><name><surname>Maestre-Guerra</surname><given-names>Ana</given-names></name><name><surname>Villalba-Fuentes</surname><given-names>Evelin</given-names></name><name><surname>Barros-Barrios</surname><given-names>Mayelis M.</given-names></name><name><surname>Muñoz-Montero</surname><given-names>Jeison</given-names></name></person-group><article-title>﻿<tp:taxon-name><tp:taxon-name-part taxon-name-part-type="family">Passalidae</tp:taxon-name-part></tp:taxon-name> (<tp:taxon-name><tp:taxon-name-part taxon-name-part-type="order">Coleoptera</tp:taxon-name-part></tp:taxon-name>, <tp:taxon-name><tp:taxon-name-part taxon-name-part-type="superfamily">Scarabaeoidea</tp:taxon-name-part></tp:taxon-name>) from the Caribbean coast of Colombia: synopsis, key, and new species description</article-title><source>Zookeys</source><day>12</day><month>09</month><year>2023</year><volume>1179</volume><fpage>243</fpage><lpage>297</lpage><pub-id pub-id-type="doi">10.3897/zookeys.1179.104037</pub-id></mixed-citation></tp:treatment-meta><tp:nomenclature><label>﻿26.</label><tp:taxon-name><object-id xmlns:xlink="http://www.w3.org/1999/xlink" content-type="arpha" xlink:type="simple">256A05BD-D431-5F51-8E76-7D7071B2775A</object-id><tp:taxon-name-part taxon-name-part-type="genus" reg="Veturius">Veturius</tp:taxon-name-part> (<tp:taxon-name-part taxon-name-part-type="subgenus" reg="Publius">Publius</tp:taxon-name-part>) <tp:taxon-name-part taxon-name-part-type="species" reg="impressus">impressus</tp:taxon-name-part></tp:taxon-name><tp:taxon-authority>Hincks, 1852</tp:taxon-authority><xref ref-type="fig" rid="F28">Fig. 28</xref></tp:nomenclature><tp:treatment-sec sec-type="diagnosis" id="SECID0E1MAI"><title>Diagnosis.</title><p>40.6–47.9 mm total length. Anterior border of the labrum concave. Frontoclypeus straight. Frontal-clypeal suture absent. Internal tubercles prominent, joined to central tubercle by V-shaped ridges. Central tubercle large, with apex not free; lateroposterior tubercles absent. Frontal fossae glabrous. Postfrontal groove complete. Mediobasal area of the mentum glabrous. Marginal groove over anterior border of the pronotum not expanded. Mesosternum with scarce setae. Metasternum pubescent anterolaterally and in lateral groove; disc not delimited by punctations. Meso- and metatibiae unarmed. Humeri with scarce setae basally; epipleura glabrous; anterior vertical face of elytra sparsely pubescent.</p><fig id="F28" position="float" orientation="portrait"><object-id xmlns:xlink="http://www.w3.org/1999/xlink" content-type="doi" xlink:type="simple">10.3897/zookeys.1179.104037.figure28</object-id><object-id xmlns:xlink="http://www.w3.org/1999/xlink" content-type="arpha" xlink:type="simple">114D0492-3D0C-5280-B869-512ADE1DD932</object-id><label>Figure 28.</label><caption><p><tp:taxon-name><tp:taxon-name-part taxon-name-part-type="genus" reg="Veturius">Veturius</tp:taxon-name-part> (<tp:taxon-name-part taxon-name-part-type="subgenus" reg="Publius">Publius</tp:taxon-name-part>) <tp:taxon-name-part taxon-name-part-type="species" reg="impressus">impressus</tp:taxon-name-part></tp:taxon-name> Hincks, 1852 <bold>A</bold> head and pronotum in dorsal view <bold>B</bold> habitus dorsal <bold>C</bold> habitus ventral <bold>D</bold> lateral view. Scale bars: 4.0 mm (<bold>A</bold>); 5.0 mm (<bold>B, C, D</bold>).</p></caption><graphic xmlns:xlink="http://www.w3.org/1999/xlink" xlink:href="zookeys-1179-243_article-104037__-g028.jpg" position="float" orientation="portrait" xlink:type="simple" id="oo_904592.jpg"><uri content-type="original_file" xlink:type="simple">https://binary.pensoft.net/fig/904592</uri></graphic></fig></tp:treatment-sec><tp:treatment-sec sec-type="comments" id="SECID0EGOAI"><title>Comments.</title><p>This species seems to be common in the middle elevations of Sierra Nevada de Santa Marta. It has been collected in both forest areas and in shady coffee plantations; in the latter within logs of <italic><tp:taxon-name><tp:taxon-name-part taxon-name-part-type="genus" reg="Erythrina">Erythrina</tp:taxon-name-part></tp:taxon-name></italic> sp. (Leguminosaeae), in which there were also colonies of <italic><tp:taxon-name><tp:taxon-name-part taxon-name-part-type="genus" reg="Leptogenys">Leptogenys</tp:taxon-name-part></tp:taxon-name></italic> sp. (<tp:taxon-name><tp:taxon-name-part taxon-name-part-type="family">Formicidae</tp:taxon-name-part></tp:taxon-name>). <italic><tp:taxon-name><tp:taxon-name-part taxon-name-part-type="genus" reg="Veturius">Veturius</tp:taxon-name-part><tp:taxon-name-part taxon-name-part-type="species" reg="impressus">impressus</tp:taxon-name-part></tp:taxon-name></italic> is the only <tp:taxon-name><tp:taxon-name-part taxon-name-part-type="tribe">Proculini</tp:taxon-name-part></tp:taxon-name> endemic to the Caribbean region of Colombia.</p></tp:treatment-sec></tp:taxon-treatment>
