# Supplementary material for: ﻿Passalidae (Coleoptera, Scarabaeoidea) from the Caribbean coast of Colombia: synopsis, key, and new species description
Source: Zookeys. 2023 Sep 12;1179:243–97. doi: 10.3897/zookeys.1179.104037 (PMC10509754; doi:10.3897/zookeys.1179.104037)
Supplement: XML Treatment for Veturius (Veturius) aspina [file zookeys.1179.104037-treatment27.xml]

<!DOCTYPE tp:taxon-treatment
  PUBLIC "-//TaxonX//DTD Taxonomic Treatment Publishing DTD v0 20100105//EN" "tax-treatment-NSO.dtd">
<tp:taxon-treatment xmlns:tp="http://www.plazi.org/taxpub"><tp:treatment-meta><kwd-group><label>Taxon classification</label><kwd>
                  <named-content content-type="kingdom">Animalia</named-content>
                </kwd><kwd>
                  <named-content content-type="order">Coleoptera</named-content>
                </kwd><kwd>
                  <named-content content-type="family">Passalidae</named-content>
                </kwd></kwd-group><mixed-citation publication-type="journal"><person-group><name><surname>Jiménez-Ferbans</surname><given-names>Larry</given-names></name><name><surname>Maestre-Guerra</surname><given-names>Ana</given-names></name><name><surname>Villalba-Fuentes</surname><given-names>Evelin</given-names></name><name><surname>Barros-Barrios</surname><given-names>Mayelis M.</given-names></name><name><surname>Muñoz-Montero</surname><given-names>Jeison</given-names></name></person-group><article-title>﻿<tp:taxon-name><tp:taxon-name-part taxon-name-part-type="family">Passalidae</tp:taxon-name-part></tp:taxon-name> (<tp:taxon-name><tp:taxon-name-part taxon-name-part-type="order">Coleoptera</tp:taxon-name-part></tp:taxon-name>, <tp:taxon-name><tp:taxon-name-part taxon-name-part-type="superfamily">Scarabaeoidea</tp:taxon-name-part></tp:taxon-name>) from the Caribbean coast of Colombia: synopsis, key, and new species description</article-title><source>Zookeys</source><day>12</day><month>09</month><year>2023</year><volume>1179</volume><fpage>243</fpage><lpage>297</lpage><pub-id pub-id-type="doi">10.3897/zookeys.1179.104037</pub-id></mixed-citation></tp:treatment-meta><tp:nomenclature><label>﻿27.</label><tp:taxon-name><object-id xmlns:xlink="http://www.w3.org/1999/xlink" content-type="arpha" xlink:type="simple">4BADAAC1-F0B1-5398-90C0-58555D9A877F</object-id><tp:taxon-name-part taxon-name-part-type="genus" reg="Veturius">Veturius</tp:taxon-name-part> (<tp:taxon-name-part taxon-name-part-type="subgenus" reg="Veturius">Veturius</tp:taxon-name-part>) <tp:taxon-name-part taxon-name-part-type="species" reg="aspina">aspina</tp:taxon-name-part></tp:taxon-name><tp:taxon-authority>Kuwert, 1898</tp:taxon-authority><xref ref-type="fig" rid="F29">Fig. 29</xref></tp:nomenclature><tp:treatment-sec sec-type="diagnosis" id="SECID0E2QAI"><title>Diagnosis.</title><p>47.5–50.4 mm total length. Anterior border of the labrum straight or slightly concave. Frontoclypeus almost straight. Frontal-clypeal suture absent. Internal tubercles small, joined to central tubercle by V-shaped ridges. Central tubercle small, with apex slightly free, upward projected; lateroposterior tubercles large, conspicuous, and transverse. Frontal fossae glabrous. Postfrontal groove complete. Mediobasal area of the mentum pubescent. Marginal groove over anterior border of the pronotum expanded. Mesosternum glabrous. Metasternum pubescent anterolaterally and in lateral groove; disc not delimited by punctations. Meso- and metatibiae unarmed. Humeri and epipleura glabrous; anterior vertical face of elytra pubescent.</p><fig id="F29" position="float" orientation="portrait"><object-id xmlns:xlink="http://www.w3.org/1999/xlink" content-type="doi" xlink:type="simple">10.3897/zookeys.1179.104037.figure29</object-id><object-id xmlns:xlink="http://www.w3.org/1999/xlink" content-type="arpha" xlink:type="simple">E012CF65-0BBD-5D3C-9A43-64B0FCC05B99</object-id><label>Figure 29.</label><caption><p><tp:taxon-name><tp:taxon-name-part taxon-name-part-type="genus" reg="Veturius">Veturius</tp:taxon-name-part> (<tp:taxon-name-part taxon-name-part-type="subgenus" reg="Veturius">Veturius</tp:taxon-name-part>) <tp:taxon-name-part taxon-name-part-type="species" reg="aspina">aspina</tp:taxon-name-part></tp:taxon-name> Kuwert, 1898 <bold>A</bold> head and pronotum in dorsal view <bold>B</bold> habitus dorsal <bold>C</bold> habitus ventral <bold>D</bold> lateral view. Scale bars: 2.0 mm (<bold>A</bold>); 4.0 mm (<bold>B, C, D</bold>).</p></caption><graphic xmlns:xlink="http://www.w3.org/1999/xlink" xlink:href="zookeys-1179-243_article-104037__-g029.jpg" position="float" orientation="portrait" xlink:type="simple" id="oo_904593.jpg"><uri content-type="original_file" xlink:type="simple">https://binary.pensoft.net/fig/904593</uri></graphic></fig></tp:treatment-sec></tp:taxon-treatment>
