# Supplementary material for: ﻿Passalidae (Coleoptera, Scarabaeoidea) from the Caribbean coast of Colombia: synopsis, key, and new species description
Source: Zookeys. 2023 Sep 12;1179:243–97. doi: 10.3897/zookeys.1179.104037 (PMC10509754; doi:10.3897/zookeys.1179.104037)
Supplement: XML Treatment for Veturius (Veturius) standfussi [file zookeys.1179.104037-treatment28.xml]

<!DOCTYPE tp:taxon-treatment
  PUBLIC "-//TaxonX//DTD Taxonomic Treatment Publishing DTD v0 20100105//EN" "tax-treatment-NSO.dtd">
<tp:taxon-treatment xmlns:tp="http://www.plazi.org/taxpub"><tp:treatment-meta><kwd-group><label>Taxon classification</label><kwd>
                  <named-content content-type="kingdom">Animalia</named-content>
                </kwd><kwd>
                  <named-content content-type="order">Coleoptera</named-content>
                </kwd><kwd>
                  <named-content content-type="family">Passalidae</named-content>
                </kwd></kwd-group><mixed-citation publication-type="journal"><person-group><name><surname>Jiménez-Ferbans</surname><given-names>Larry</given-names></name><name><surname>Maestre-Guerra</surname><given-names>Ana</given-names></name><name><surname>Villalba-Fuentes</surname><given-names>Evelin</given-names></name><name><surname>Barros-Barrios</surname><given-names>Mayelis M.</given-names></name><name><surname>Muñoz-Montero</surname><given-names>Jeison</given-names></name></person-group><article-title>﻿<tp:taxon-name><tp:taxon-name-part taxon-name-part-type="family">Passalidae</tp:taxon-name-part></tp:taxon-name> (<tp:taxon-name><tp:taxon-name-part taxon-name-part-type="order">Coleoptera</tp:taxon-name-part></tp:taxon-name>, <tp:taxon-name><tp:taxon-name-part taxon-name-part-type="superfamily">Scarabaeoidea</tp:taxon-name-part></tp:taxon-name>) from the Caribbean coast of Colombia: synopsis, key, and new species description</article-title><source>Zookeys</source><day>12</day><month>09</month><year>2023</year><volume>1179</volume><fpage>243</fpage><lpage>297</lpage><pub-id pub-id-type="doi">10.3897/zookeys.1179.104037</pub-id></mixed-citation></tp:treatment-meta><tp:nomenclature><label>﻿28.</label><tp:taxon-name><object-id xmlns:xlink="http://www.w3.org/1999/xlink" content-type="arpha" xlink:type="simple">7E0C231C-2EF2-5E98-A354-AC70EDEDD13B</object-id><tp:taxon-name-part taxon-name-part-type="genus" reg="Veturius">Veturius</tp:taxon-name-part> (<tp:taxon-name-part taxon-name-part-type="subgenus" reg="Veturius">Veturius</tp:taxon-name-part>) <tp:taxon-name-part taxon-name-part-type="species" reg="standfussi">standfussi</tp:taxon-name-part></tp:taxon-name><tp:taxon-authority>Kuwert, 1891</tp:taxon-authority><xref ref-type="fig" rid="F30">Fig. 30</xref></tp:nomenclature><tp:treatment-sec sec-type="diagnosis" id="SECID0ETTAI"><title>Diagnosis.</title><p>41.4–46.5 mm total length. Anterior border of the labrum straight or slightly concave. Frontoclypeus almost straight. Frontal-clypeal suture absent. Internal tubercles small, joined to central tubercle by V-shaped ridges. Central tubercle small, with apex not free; lateroposterior tubercles large, distinct, and transverse. Frontal fossae with some setae. Postfrontal groove complete. Mediobasal area of the mentum glabrous. Marginal groove over anterior border of the pronotum expanded. Mesosternum glabrous. Metasternum pubescent anterolaterally and in lateral groove; disc not delimited by punctations. Meso- and metatibiae with a small spine. Humeri and epipleura glabrous; anterior vertical face of elytra pubescent.</p><fig id="F30" position="float" orientation="portrait"><object-id xmlns:xlink="http://www.w3.org/1999/xlink" content-type="doi" xlink:type="simple">10.3897/zookeys.1179.104037.figure30</object-id><object-id xmlns:xlink="http://www.w3.org/1999/xlink" content-type="arpha" xlink:type="simple">41C7BA74-0828-5FD6-86E7-636F40F9CA6B</object-id><label>Figure 30.</label><caption><p><tp:taxon-name><tp:taxon-name-part taxon-name-part-type="genus" reg="Veturius">Veturius</tp:taxon-name-part> (<tp:taxon-name-part taxon-name-part-type="subgenus" reg="Veturius">Veturius</tp:taxon-name-part>) <tp:taxon-name-part taxon-name-part-type="species" reg="standfussi">standfussi</tp:taxon-name-part></tp:taxon-name> Kuwert, 1891 <bold>A</bold> head and pronotum in dorsal view <bold>B</bold> habitus dorsal <bold>C</bold> habitus ventral <bold>D</bold> lateral view. Scale bars: 4.0 mm (<bold>A</bold>); 5.0 mm (<bold>B, C, D</bold>).</p></caption><graphic xmlns:xlink="http://www.w3.org/1999/xlink" xlink:href="zookeys-1179-243_article-104037__-g030.jpg" position="float" orientation="portrait" xlink:type="simple" id="oo_904594.jpg"><uri content-type="original_file" xlink:type="simple">https://binary.pensoft.net/fig/904594</uri></graphic></fig></tp:treatment-sec><tp:treatment-sec sec-type="comments" id="SECID0E6UAI"><title>Comments.</title><p>Originally described from Venezuela, this species is distributed in the Andes of Bolivia, Colombia, Ecuador, Peru, and Venezuela (<xref ref-type="bibr" rid="B7">Boucher 2006</xref>).</p></tp:treatment-sec><ref-list><ref id="B7"><mixed-citation xmlns:xlink="http://www.w3.org/1999/xlink" xlink:type="simple"><person-group><name name-style="western"><surname>Boucher</surname><given-names>S</given-names></name></person-group> (<year>2006</year>) <article-title>Évolution et phylogénie des coléoptères <tp:taxon-name><tp:taxon-name-part taxon-name-part-type="family">Passalidae</tp:taxon-name-part></tp:taxon-name> (<tp:taxon-name><tp:taxon-name-part taxon-name-part-type="superfamily">Scarabaeoidea</tp:taxon-name-part></tp:taxon-name>) Les taxons du groupe famille la tribu néotropicale des <tp:taxon-name><tp:taxon-name-part taxon-name-part-type="tribe">Proculini</tp:taxon-name-part></tp:taxon-name> et son complexe <italic><tp:taxon-name><tp:taxon-name-part taxon-name-part-type="genus">Veturius</tp:taxon-name-part></tp:taxon-name></italic>. Annales de la Société Entomologique de France (nouv. Ser.</article-title><source>)</source><volume>41</volume>: <fpage>239</fpage>–<lpage>604</lpage>. <ext-link xlink:href="10.1080/00379271.2005.10697444" ext-link-type="doi" xlink:type="simple">https://doi.org/10.1080/00379271.2005.10697444</ext-link></mixed-citation></ref></ref-list></tp:taxon-treatment>
