# Supplementary material for: ﻿Passalidae (Coleoptera, Scarabaeoidea) from the Caribbean coast of Colombia: synopsis, key, and new species description
Source: Zookeys. 2023 Sep 12;1179:243–97. doi: 10.3897/zookeys.1179.104037 (PMC10509754; doi:10.3897/zookeys.1179.104037)
Supplement: Supplementary material 1 — Data set with ocurrences of Passalidae from the Caribean region of Colombia [file zookeys-1179-243_article-104037__-s001.xlsx]

## Sheet: Pass Caribe CO
occurrenceID	basisOfRecord	type	institutionCode	institutionID	collectionCode	collectionID	catalogNumber	datasetName	datasetID	modified	language	recordNumber	recordedBy	individualCount	organismQuantityType	organismRemarks	lifeStage	occurrenceStatus	preparations	disposition	associatedReferences	occurrenceRemarks	samplingProtocol	eventDate	year	month	day	verbatimEventDate	habitat	fieldNotes	continent	country	countryCode	stateProvince	county	municipality	locality	minimumElevationInMeters	verbatimLatitude	verbatimLongitude	verbatimCoordinates	verbatimCoordinateSystem	decimalLatitude	decimalLongitude	geodeticDatum	georeferencedBy	georeferencedDate	georeferenceSources	identifiedBy
CBUMAG:ENT:1456	PreservedSpecimen	PhysicalObject	Universidad del Magdalena (UniMagdalena)	891.780.111-8	CBUMAG-ENT	https://www.gbif.org/grscicoll/collection/a03172d2-ea56-439c-a71d-86235e80c72e	1456		AMNISTÍA:2013	2022-01-13	es		Blanco, G.	1	Individuos		Adulto	present	Colecta Definitiva: Animal completo (Alfiler)	En colección			Trampa de caída	2005-10-16	2005	10	16	16.X.2005			América del Sur	Colombia	CO	Magdalena	Santa Marta		Sierra Nevada de Santa Marta, Minca Hacienda La Victoria	1198	11°07'3.3''N	74°05'24.9''W	11°07'3.3''N 74°05'24.9''W	Grados, minutos, segundos	11.1176	-74.0902	WGS84			Etiqueta de recolección	Jimenez-Ferbans, L.
CBUMAG:ENT:1457	PreservedSpecimen	PhysicalObject	Universidad del Magdalena (UniMagdalena)	891.780.111-8	CBUMAG-ENT	https://www.gbif.org/grscicoll/collection/a03172d2-ea56-439c-a71d-86235e80c72e	1457		AMNISTÍA:2013	2022-01-13	es		Blanco, G.	1	Individuos		Juvenil	present	Colecta Definitiva: Animal completo (Alfiler)	En colección			Trampa de caída	2005-10-16	2005	10	16	16.X.2005			América del Sur	Colombia	CO	Magdalena	Santa Marta		Sierra Nevada de Santa Marta, Minca Hacienda La Victoria	1198	11°07'3.3''N	74°05'24.9''W	11°07'3.3''N 74°05'24.9''W	Grados, minutos, segundos	11.1176	-74.0902	WGS84			Etiqueta de recolección	Jimenez-Ferbans, L.
CBUMAG:ENT:1458	PreservedSpecimen	PhysicalObject	Universidad del Magdalena (UniMagdalena)	891.780.111-8	CBUMAG-ENT	https://www.gbif.org/grscicoll/collection/a03172d2-ea56-439c-a71d-86235e80c72e	1458		AMNISTÍA:2013	2022-01-13	es		Blanco, G.	1	Individuos		Adulto	present	Colecta Definitiva: Animal completo (Alfiler)	En colección			Trampa de caída	2005-10-16	2005	10	16	16.X.2005			América del Sur	Colombia	CO	Magdalena	Santa Marta		Sierra Nevada de Santa Marta, Minca	1198	11°07'3.3''N	74°05'24.9''W	11°07'3.3''N 74°05'24.9''W	Grados, minutos, segundos	11.1176	-74.0902	WGS84			Etiqueta de recolección	Jimenez-Ferbans, L.
CBUMAG:ENT:1450	PreservedSpecimen	PhysicalObject	Universidad del Magdalena (UniMagdalena)	891.780.111-8	CBUMAG-ENT	https://www.gbif.org/grscicoll/collection/a03172d2-ea56-439c-a71d-86235e80c72e	1450		AMNISTÍA:2013	2022-01-13	es		Jiménez-Ferbans, L.	1	Individuos		Adulto	present	Colecta Definitiva: Animal completo (Alfiler)	En colección			Manual	2007-04-25	2007	4	25	25.IV.2007			América del Sur	Colombia	CO	Magdalena	Santa Marta		Sierra Nevada de Santa Marta, Tigrera Sector Bocatoma	258	11°08'09.33"N	74°09'33"W	11°08'09.33"N 74°09'33"W	Grados, minutos, segundos	11.1359	-74.1592	WGS84			Etiqueta de recolección	Jimenez-Ferbans, L.
CBUMAG:ENT:1451	PreservedSpecimen	PhysicalObject	Universidad del Magdalena (UniMagdalena)	891.780.111-8	CBUMAG-ENT	https://www.gbif.org/grscicoll/collection/a03172d2-ea56-439c-a71d-86235e80c72e	1451		AMNISTÍA:2013	2022-01-13	es		Jiménez-Ferbans, L.	1	Individuos		Adulto	present	Colecta Definitiva: Animal completo (Alfiler)	En colección				2007-04-25	2007	4	25	25.IV.2007			América del Sur	Colombia	CO	Magdalena	Santa Marta		Sierra Nevada de Santa Marta, Tigrera Sector Bocatoma	258	11°08'09.33"N	74°09'33"W	11°08'09.33"N 74°09'33"W	Grados, minutos, segundos	11.1359	-74.1592	WGS84			Etiqueta de recolección	Jimenez-Ferbans, L.
CBUMAG:ENT:1453	PreservedSpecimen	PhysicalObject	Universidad del Magdalena (UniMagdalena)	891.780.111-8	CBUMAG-ENT	https://www.gbif.org/grscicoll/collection/a03172d2-ea56-439c-a71d-86235e80c72e	1453		AMNISTÍA:2013	2022-01-13	es		Camargo, Y.	1	Individuos		Adulto	present	Colecta Definitiva: Animal completo (Alfiler)	En colección			Manual	2011-07-04	2011	7	4	4.VII.2011			América del Sur	Colombia	CO	Magdalena	Santa Marta	Buritaca		7					11.2618	-73.7688	WGS84	Fuentes-Castro, M. | Maestre-Guerra, A. | Villalba-Fuentes, E.	2022-01-19	Google Earth	Jimenez-Ferbans, L.
CBUMAG:ENT:1454	PreservedSpecimen	PhysicalObject	Universidad del Magdalena (UniMagdalena)	891.780.111-8	CBUMAG-ENT	https://www.gbif.org/grscicoll/collection/a03172d2-ea56-439c-a71d-86235e80c72e	1454		AMNISTÍA:2013	2022-01-13	es		Cuesta, L.	1	Individuos		Adulto	present	Colecta Definitiva: Animal completo (Alfiler)	En colección			Manual	2011-04-01	2011	4	1	1.IV.2011			América del Sur	Colombia	CO	Magdalena	Santa Marta		Zona Franca Tayrona	22					11.1963	-74.1893	WGS84	Fuentes-Castro, M. | Maestre-Guerra, A. | Villalba-Fuentes, E.	2022-01-19	Google Earth	Jimenez-Ferbans, L.
CBUMAG:ENT:1455	PreservedSpecimen	PhysicalObject	Universidad del Magdalena (UniMagdalena)	891.780.111-8	CBUMAG-ENT	https://www.gbif.org/grscicoll/collection/a03172d2-ea56-439c-a71d-86235e80c72e	1455		AMNISTÍA:2013	2022-01-13	es		Vásquez, C.	1	Individuos		Adulto	present	Colecta Definitiva: Animal completo (Alfiler)	En colección			Red entomológica Jama	2010-08	2010	8		VIII.2010			América del Sur	Colombia	CO	Magdalena	Santa Marta		Universidad del Magdalena, Granja experimental	20					11.2232	-74.1846	WGS84	Fuentes-Castro, M. | Maestre-Guerra, A. | Villalba-Fuentes, E.	2022-01-19	Google Earth	Andres Ponton
CBUMAG:ENT:1500	PreservedSpecimen	PhysicalObject	Universidad del Magdalena (UniMagdalena)	891.780.111-8	CBUMAG-ENT	https://www.gbif.org/grscicoll/collection/a03172d2-ea56-439c-a71d-86235e80c72e	1500		AMNISTÍA:2013	2022-01-13	es		Jiménez-Ferbans, L.	1	Individuos		Adulto	present	Colecta Definitiva: Animal completo (Alfiler)	En colección				2007-06-09	2007	6	9	9.VI.2007			América del Sur	Colombia	CO	La Guajira	Villanueva		Serranía del Perijá Finca Santa Cruaz del Camino	461	10°35'18"N	72°56'12.2"W	10°35'18"N 72°56'12.2"W	Grados, minutos, segundos	10.5883	-72.9367	WGS84			Etiqueta de recolección	Jimenez-Ferbans, L.
CBUMAG:ENT:1501	PreservedSpecimen	PhysicalObject	Universidad del Magdalena (UniMagdalena)	891.780.111-8	CBUMAG-ENT	https://www.gbif.org/grscicoll/collection/a03172d2-ea56-439c-a71d-86235e80c72e	1501		AMNISTÍA:2013	2022-01-13	es		Jiménez-Ferbans, L.	1	Individuos		Adulto	present	Colecta Definitiva: Animal completo (Alfiler)	En colección				2007-06-09	2007	6	9	9.VI.2007			América del Sur	Colombia	CO	La Guajira	Villanueva		Serranía del Perijá Finca Santa Cruaz del Camino	461	10°35'18"N	72°56'12.2"W	10°35'18"N 72°56'12.2"W	Grados, minutos, segundos	10.5883	-72.9367	WGS84			Etiqueta de recolección	Jimenez-Ferbans, L.
CBUMAG:ENT:1502	PreservedSpecimen	PhysicalObject	Universidad del Magdalena (UniMagdalena)	891.780.111-8	CBUMAG-ENT	https://www.gbif.org/grscicoll/collection/a03172d2-ea56-439c-a71d-86235e80c72e	1502		AMNISTÍA:2013	2022-01-13	es		Jiménez-Ferbans, L.	1	Individuos		Adulto	present	Colecta Definitiva: Animal completo (Alfiler)	En colección				2007-07-12	2007	7	12	12.VII.2007			América del Sur	Colombia	CO	Córdoba	Pueblo Nuevo		La Coroza, Hacienda La Vaqueta		8°28'8.6"N	75°22'41.2"W	8°28'8.6"N 75°22'41.2"W	Grados, minutos, segundos	8.46906	-75.3781	WGS84			Etiqueta de recolección	Jimenez-Ferbans, L.
CBUMAG:ENT:1503	PreservedSpecimen	PhysicalObject	Universidad del Magdalena (UniMagdalena)	891.780.111-8	CBUMAG-ENT	https://www.gbif.org/grscicoll/collection/a03172d2-ea56-439c-a71d-86235e80c72e	1503		AMNISTÍA:2013	2022-01-13	es		Jiménez-Ferbans, L.	1	Individuos		Adulto	present	Colecta Definitiva: Animal completo (Alfiler)	En colección				2007-07-12	2007	7	12	12.VII.2007			América del Sur	Colombia	CO	Córdoba	Pueblo Nuevo		La Coroza, Hacienda La Vaqueta		8°28'8.6"N	75°22'41.2"W	8°28'8.6"N 75°22'41.2"W	Grados, minutos, segundos	8.46906	-75.3781	WGS84			Etiqueta de recolección	Jimenez-Ferbans, L.
CBUMAG:ENT:1463	PreservedSpecimen	PhysicalObject	Universidad del Magdalena (UniMagdalena)	891.780.111-8	CBUMAG-ENT	https://www.gbif.org/grscicoll/collection/a03172d2-ea56-439c-a71d-86235e80c72e	1463		AMNISTÍA:2013	2022-01-13	es		Jiménez-Ferbans, L.	1	Individuos		Adulto	present	Colecta Definitiva: Animal completo (Alfiler)	En colección				2007-04-28	2007	4	28	28.IV.2007			América del Sur	Colombia	CO	Magdalena	Santa Marta		Sierra Nevada de Santa Marta, Minca Vereda Bellavista	1560	11°05'46"N	74°04'51.7"W	11°05'46"N 74°04'51.7"W	Grados, minutos, segundos	11.0961	-74.081	WGS84			Etiqueta de recolección	Jimenez-Ferbans, L.
CBUMAG:ENT:1464	PreservedSpecimen	PhysicalObject	Universidad del Magdalena (UniMagdalena)	891.780.111-8	CBUMAG-ENT	https://www.gbif.org/grscicoll/collection/a03172d2-ea56-439c-a71d-86235e80c72e	1464		AMNISTÍA:2013	2022-01-13	es		Jiménez-Ferbans, L.	1	Individuos		Adulto	present	Colecta Definitiva: Animal completo (Alfiler)	En colección				2007-04-28	2007	4	28	28.IV.2007			América del Sur	Colombia	CO	Magdalena	Santa Marta		Sierra Nevada de Santa Marta, Minca Vereda Bellavista	1560	11°05'46"N	74°04'51.7"W	11°05'46"N 74°04'51.7"W	Grados, minutos, segundos	11.0961	-74.081	WGS84			Etiqueta de recolección	Jimenez-Ferbans, L.
CBUMAG:ENT:1467	PreservedSpecimen	PhysicalObject	Universidad del Magdalena (UniMagdalena)	891.780.111-8	CBUMAG-ENT	https://www.gbif.org/grscicoll/collection/a03172d2-ea56-439c-a71d-86235e80c72e	1467		AMNISTÍA:2013	2022-01-13	es		Jiménez-Ferbans, L.	1	Individuos		Adulto	present	Colecta Definitiva: Animal completo (Alfiler)	En colección				2007-07-06	2007	7	6	6.VII.2007			América del Sur	Colombia	CO	Cesar	Valledupar		Sierra Nevada de Santa Marta, Chemesquemena	1152	11°42'15.6"N	73°24'28.8"W	11°42'15.6"N 73°24'28.8"W	Grados, minutos, segundos	10.713	-73.401	WGS84	Fuentes-Castro, M. | Maestre-Guerra, A. | Villalba-Fuentes, E.	2022-05-25	Google Earth	Jimenez-Ferbans, L.
CBUMAG:ENT:1468	PreservedSpecimen	PhysicalObject	Universidad del Magdalena (UniMagdalena)	891.780.111-8	CBUMAG-ENT	https://www.gbif.org/grscicoll/collection/a03172d2-ea56-439c-a71d-86235e80c72e	1468		AMNISTÍA:2013	2022-01-13	es		Jiménez-Ferbans, L.	1	Individuos		Adulto	present	Colecta Definitiva: Animal completo (Alfiler)	En colección				2007-07-06	2007	7	6	6.VII.2007			América del Sur	Colombia	CO	Cesar	Valledupar		Sierra Nevada de Santa Marta, Chemesquemena	1152	11°42'15.6"N	73°24'28.8"W	11°42'15.6"N 73°24'28.8"W	Grados, minutos, segundos	10.713	-73.401	WGS84	Fuentes-Castro, M. | Maestre-Guerra, A. | Villalba-Fuentes, E.	2022-05-25	Google Earth	Jimenez-Ferbans, L.
CBUMAG:ENT:1480	PreservedSpecimen	PhysicalObject	Universidad del Magdalena (UniMagdalena)	891.780.111-8	CBUMAG-ENT	https://www.gbif.org/grscicoll/collection/a03172d2-ea56-439c-a71d-86235e80c72e	1480		AMNISTÍA:2013	2022-01-13	es		Jiménez-Ferbans, L.	1	Individuos		Adulto	present	Colecta Definitiva: Animal completo (Alfiler)	En colección				2007-04-25	2007	4	25	25.IV.2007			América del Sur	Colombia	CO	Magdalena	Santa Marta		Sierra Nevada de Santa Marta, Tigrera Sector Bocatoma	258	11°08'09.33"N	74°09'33"W	11°08'09.33"N 74°09'33"W	Grados, minutos, segundos	11.1359	-74.1592	WGS84			Etiqueta de recolección	Jimenez-Ferbans, L.
CBUMAG:ENT:1481	PreservedSpecimen	PhysicalObject	Universidad del Magdalena (UniMagdalena)	891.780.111-8	CBUMAG-ENT	https://www.gbif.org/grscicoll/collection/a03172d2-ea56-439c-a71d-86235e80c72e	1481		AMNISTÍA:2013	2022-01-13	es		Jiménez-Ferbans, L.	1	Individuos		Adulto	present	Colecta Definitiva: Animal completo (Alfiler)	En colección				2007-04-25	2007	4	25	25.IV.2007			América del Sur	Colombia	CO	Magdalena	Santa Marta		Sierra Nevada de Santa Marta, Tigrera Sector Bocatoma	258	11°08'09.33"N	74°09'33"W	11°08'09.33"N 74°09'33"W	Grados, minutos, segundos	11.1359	-74.1592	WGS84			Etiqueta de recolección	Jimenez-Ferbans, L.
CBUMAG:ENT:1482	PreservedSpecimen	PhysicalObject	Universidad del Magdalena (UniMagdalena)	891.780.111-8	CBUMAG-ENT	https://www.gbif.org/grscicoll/collection/a03172d2-ea56-439c-a71d-86235e80c72e	1482		AMNISTÍA:2013	2022-01-13	es		Jiménez-Ferbans, L.	1	Individuos		Adulto	present	Colecta Definitiva: Animal completo (Alfiler)	En colección				2007-05-25	2007	5	25	25.V.2007			América del Sur	Colombia	CO	Magdalena	Santa Marta		Sierra Nevada de Santa Marta, Tigrera Neguaje-Tinajas	655	11°16'16.13"N	74°04'4.57"W	11°16'16.13"N 74°04'4.57"W	Grados, minutos, segundos	11.2711	-74.0679	WGS84			Etiqueta de recolección	Jimenez-Ferbans, L.
CBUMAG:ENT:1483	PreservedSpecimen	PhysicalObject	Universidad del Magdalena (UniMagdalena)	891.780.111-8	CBUMAG-ENT	https://www.gbif.org/grscicoll/collection/a03172d2-ea56-439c-a71d-86235e80c72e	1483		AMNISTÍA:2013	2022-01-13	es		Jiménez-Ferbans, L.	1	Individuos		Adulto	present	Colecta Definitiva: Animal completo (Alfiler)	En colección				2007-06-09	2007	6	9	9.VI.2007			América del Sur	Colombia	CO	La Guajira	Villanueva		Serranía del Perijá Finca Santa Cruaz del Camino	461	10°35'18"N	72°56'12.2"W	10°35'18"N 72°56'12.2"W	Grados, minutos, segundos	10.5883	-72.9367	WGS84			Etiqueta de recolección	Jimenez-Ferbans, L.
CBUMAG:ENT:1484	PreservedSpecimen	PhysicalObject	Universidad del Magdalena (UniMagdalena)	891.780.111-8	CBUMAG-ENT	https://www.gbif.org/grscicoll/collection/a03172d2-ea56-439c-a71d-86235e80c72e	1484		AMNISTÍA:2013	2022-01-13	es		Jiménez-Ferbans, L.	1	Individuos		Adulto	present	Colecta Definitiva: Animal completo (Alfiler)	En colección				2007-05-25	2007	5	25	25.V.2007			América del Sur	Colombia	CO	Magdalena	Santa Marta		Sierra Nevada de Santa Marta, Tigrera Neguaje-Tinajas	350	11°16'5.45"N	74°04'4.58"W	11°16'5.45"N 74°04'4.58"W	Grados, minutos, segundos	11.2691	-74.0679	WGS84			Etiqueta de recolección	Jimenez-Ferbans, L.
CBUMAG:ENT:1485	PreservedSpecimen	PhysicalObject	Universidad del Magdalena (UniMagdalena)	891.780.111-8	CBUMAG-ENT	https://www.gbif.org/grscicoll/collection/a03172d2-ea56-439c-a71d-86235e80c72e	1485		AMNISTÍA:2013	2022-01-13	es		Jiménez-Ferbans, L.	1	Individuos		Adulto	present	Colecta Definitiva: Animal completo (Alfiler)	En colección				2007-04-25	2007	4	25	25.IV.2007			América del Sur	Colombia	CO	Magdalena	Santa Marta		Sierra Nevada de Santa Marta, Tigrera Sector Bocatoma	258	11°08'09.33"N	74°09'33"W	11°08'09.33"N 74°09'33"W	Grados, minutos, segundos	11.1359	-74.1592	WGS84			Etiqueta de recolección	Jimenez-Ferbans, L.
CBUMAG:ENT:1486	PreservedSpecimen	PhysicalObject	Universidad del Magdalena (UniMagdalena)	891.780.111-8	CBUMAG-ENT	https://www.gbif.org/grscicoll/collection/a03172d2-ea56-439c-a71d-86235e80c72e	1486		AMNISTÍA:2013	2022-01-13	es		Jiménez-Ferbans, L.	1	Individuos		Adulto	present	Colecta Definitiva: Animal completo (Alfiler)	En colección				2007-06-09	2007	6	9	9.VI.2007			América del Sur	Colombia	CO	La Guajira	Villanueva		Serranía del Perijá Finca Santa Cruaz del Camino	461	10°35'18"N	72°56'12.2"W	10°35'18"N 72°56'12.2"W	Grados, minutos, segundos	10.5883	-72.9367	WGS84			Etiqueta de recolección	Jimenez-Ferbans, L.
CBUMAG:ENT:1487	PreservedSpecimen	PhysicalObject	Universidad del Magdalena (UniMagdalena)	891.780.111-8	CBUMAG-ENT	https://www.gbif.org/grscicoll/collection/a03172d2-ea56-439c-a71d-86235e80c72e	1487		AMNISTÍA:2013	2022-01-13	es		Jiménez-Ferbans, L.	1	Individuos		Adulto	present	Colecta Definitiva: Animal completo (Alfiler)	En colección				2007-07-12	2007	7	12	12.VII.2007			América del Sur	Colombia	CO	Córdoba	Pueblo Nuevo		La Coroza, Hacienda La Vaqueta		8°28'8.6"N	75°22'41.2"W	8°28'8.6"N 75°22'41.2"W	Grados, minutos, segundos	8.46906	-75.3781	WGS84			Etiqueta de recolección	Jimenez-Ferbans, L.
CBUMAG:ENT:1488	PreservedSpecimen	PhysicalObject	Universidad del Magdalena (UniMagdalena)	891.780.111-8	CBUMAG-ENT	https://www.gbif.org/grscicoll/collection/a03172d2-ea56-439c-a71d-86235e80c72e	1488		AMNISTÍA:2013	2022-01-13	es		Jiménez-Ferbans, L.	1	Individuos		Adulto	present	Colecta Definitiva: Animal completo (Alfiler)	En colección				2005-10-14	2005	10	14	14.X.2005			América del Sur	Colombia	CO	Magdalena	Santa Marta		Sierra Nevada de Santa Marta, Minca Hacienda La Victoria	1395	11°07'18.8"N	74°05'19.5"W	11°07'18.8"N 74°05'19.5"W	Grados, minutos, segundos	11.1219	-74.0888	WGS84			Etiqueta de recolección	Jimenez-Ferbans, L.
CBUMAG:ENT:1489	PreservedSpecimen	PhysicalObject	Universidad del Magdalena (UniMagdalena)	891.780.111-8	CBUMAG-ENT	https://www.gbif.org/grscicoll/collection/a03172d2-ea56-439c-a71d-86235e80c72e	1489		AMNISTÍA:2013	2022-01-13	es		Jiménez-Ferbans, L.	1	Individuos		Adulto	present	Colecta Definitiva: Animal completo (Alfiler)	En colección				2007-06-08	2007	6	8	8.VI.2007			América del Sur	Colombia	CO	La Guajira	Villanueva		Serranía del Perijá Finca San Agustín	1058	10°30'30''N	72°53'3''W	10°30'30''N 72°53'3''W	Grados, minutos, segundos	10.5083	-72.8842	WGS84			Etiqueta de recolección	Jimenez-Ferbans, L.
CBUMAG:ENT:1490	PreservedSpecimen	PhysicalObject	Universidad del Magdalena (UniMagdalena)	891.780.111-8	CBUMAG-ENT	https://www.gbif.org/grscicoll/collection/a03172d2-ea56-439c-a71d-86235e80c72e	1490		AMNISTÍA:2013	2022-01-13	es		Jiménez-Ferbans, L.	1	Individuos		Adulto	present	Colecta Definitiva: Animal completo (Alfiler)	En colección				2007-04-28	2007	4	28	28.IV.2007			América del Sur	Colombia	CO	Magdalena	Santa Marta		Sierra Nevada de Santa Marta, Minca Vereda Bellavista	1560	11°05'46"N	74°04'51.7"W	11°05'46"N 74°04'51.7"W	Grados, minutos, segundos	11.0961	-74.081	WGS84			Etiqueta de recolección	Jimenez-Ferbans, L.
CBUMAG:ENT:1491	PreservedSpecimen	PhysicalObject	Universidad del Magdalena (UniMagdalena)	891.780.111-8	CBUMAG-ENT	https://www.gbif.org/grscicoll/collection/a03172d2-ea56-439c-a71d-86235e80c72e	1491		AMNISTÍA:2013	2022-01-13	es		Jiménez-Ferbans, L.	1	Individuos		Adulto	present	Colecta Definitiva: Animal completo (Alfiler)	En colección				2007-07-10	2007	7	10	10.VII.2007			América del Sur	Colombia	CO	Córdoba	Pueblo Nuevo	San José de Cintura	Finca Las Marías		08°26'46.1''N	75°18'40.7''W	08°26'46.1''N 75°18'40.7''W	Grados, minutos, segundos	8.44614	-75.3113	WGS84			Etiqueta de recolección	Jimenez-Ferbans, L.
CBUMAG:ENT:1512	PreservedSpecimen	PhysicalObject	Universidad del Magdalena (UniMagdalena)	891.780.111-8	CBUMAG-ENT	https://www.gbif.org/grscicoll/collection/a03172d2-ea56-439c-a71d-86235e80c72e	1512		AMNISTÍA:2013	2022-01-13	es		Escobar, C.	1	Individuos		Adulto	present	Colecta Definitiva: Animal completo (Alfiler)	En colección				2005-10-14	2005	10	14	14.X.2005			América del Sur	Colombia	CO	Magdalena	Santa Marta		Sierra Nevada de Santa Marta, Minca Hacienda La Victoria, sector Honduras	960	11°07'47.8''N	74°05'42.4''W	11°07'47.8''N 74°05'42.4''W	Grados, minutos, segundos	11.1299	-74.0951	WGS84			Etiqueta de recolección	Jimenez-Ferbans, L.
CBUMAG:ENT:1513	PreservedSpecimen	PhysicalObject	Universidad del Magdalena (UniMagdalena)	891.780.111-8	CBUMAG-ENT	https://www.gbif.org/grscicoll/collection/a03172d2-ea56-439c-a71d-86235e80c72e	1513		AMNISTÍA:2013	2022-01-13	es		Jiménez-Ferbans, L.	1	Individuos		Adulto	present	Colecta Definitiva: Animal completo (Alfiler)	En colección			Manual	2005-06-30	2005	6	30	30.VI.2005			América del Sur	Colombia	CO	Magdalena	Santa Marta		Sierra Nevada de Santa Marta, Minca Hacienda La Victoria, sector Honduras	968	11°07'47.8''N	74°05'42.4''W	11°07'47.8''N 74°05'42.4''W	Grados, minutos, segundos	11.1299	-74.0951	WGS84			Etiqueta de recolección	Mejia, A. Jimenez-Ferbans, L.
CBUMAG:ENT:1514	PreservedSpecimen	PhysicalObject	Universidad del Magdalena (UniMagdalena)	891.780.111-8	CBUMAG-ENT	https://www.gbif.org/grscicoll/collection/a03172d2-ea56-439c-a71d-86235e80c72e	1514		AMNISTÍA:2013	2022-01-13	es		Jiménez-Ferbans, L.	1	Individuos		Adulto	present	Colecta Definitiva: Animal completo (Alfiler)	En colección			Manual	2005-06-30	2005	6	30	30.VI.2005			América del Sur	Colombia	CO	Magdalena	Santa Marta		Sierra Nevada de Santa Marta, Minca Hacienda La Victoria, sector Honduras	968	11°07'47.8''N	74°05'42.4''W	11°07'47.8''N 74°05'42.4''W	Grados, minutos, segundos	11.1299	-74.0951	WGS84			Etiqueta de recolección	Mejia, A. Jimenez-Ferbans, L.
CBUMAG:ENT:1515	PreservedSpecimen	PhysicalObject	Universidad del Magdalena (UniMagdalena)	891.780.111-8	CBUMAG-ENT	https://www.gbif.org/grscicoll/collection/a03172d2-ea56-439c-a71d-86235e80c72e	1515		AMNISTÍA:2013	2022-01-13	es		Jiménez-Ferbans, L.	1	Individuos		Adulto	present	Colecta Definitiva: Animal completo (Alfiler)	En colección			Manual	2005-06-30	2005	6	30	30.VI.2005			América del Sur	Colombia	CO	Magdalena	Santa Marta		Sierra Nevada de Santa Marta, Minca Hacienda La Victoria, sector Honduras	968	11°07'47.8''N	74°05'42.4''W	11°07'47.8''N 74°05'42.4''W	Grados, minutos, segundos	11.1299	-74.0951	WGS84			Etiqueta de recolección	Mejia, A. Jimenez-Ferbans, L.
CBUMAG:ENT:1516	PreservedSpecimen	PhysicalObject	Universidad del Magdalena (UniMagdalena)	891.780.111-8	CBUMAG-ENT	https://www.gbif.org/grscicoll/collection/a03172d2-ea56-439c-a71d-86235e80c72e	1516		AMNISTÍA:2013	2022-01-13	es		Jiménez-Ferbans, L. | Mejía, A.	1	Individuos		Adulto	present	Colecta Definitiva: Animal completo (Alfiler)	En colección			Manual	2005-07-01	2005	7	1	1.VII.2005			América del Sur	Colombia	CO	Magdalena	Santa Marta		Sierra Nevada de Santa Marta, Minca Hacienda La Victoria, sector Honduras	968	11°07'47.8''N	74°05'42.4''W	11°07'47.8''N 74°05'42.4''W	Grados, minutos, segundos	11.1299	-74.0951	WGS84			Etiqueta de recolección	Mejia, A. Jimenez-Ferbans, L.
CBUMAG:ENT:1517	PreservedSpecimen	PhysicalObject	Universidad del Magdalena (UniMagdalena)	891.780.111-8	CBUMAG-ENT	https://www.gbif.org/grscicoll/collection/a03172d2-ea56-439c-a71d-86235e80c72e	1517		AMNISTÍA:2013	2022-01-13	es		Jiménez-Ferbans, L.	1	Individuos		Adulto	present	Colecta Definitiva: Animal completo (Alfiler)	En colección			Manual	2005-11-11	2005	11	11	11.XI.2005			América del Sur	Colombia	CO	Magdalena	Santa Marta		Sierra Nevada de Santa Marta, Minca Hacienda La Victoria, sector Honduras	1198	11°03'44.2''N	74°05'35.8''W	11°03'44.2''N 74°05'35.8''W	Grados, minutos, segundos	11.0623	-74.0933	WGS84			Etiqueta de recolección
CBUMAG:ENT:1518	PreservedSpecimen	PhysicalObject	Universidad del Magdalena (UniMagdalena)	891.780.111-8	CBUMAG-ENT	https://www.gbif.org/grscicoll/collection/a03172d2-ea56-439c-a71d-86235e80c72e	1518		AMNISTÍA:2013	2022-01-13	es		Jiménez-Ferbans, L.	1	Individuos		Adulto	present	Colecta Definitiva: Animal completo (Alfiler)	En colección			Manual	2005-06-30	2005	6	30	30.VI.2005			América del Sur	Colombia	CO	Magdalena	Santa Marta		Sierra Nevada de Santa Marta, Minca Hacienda La Victoria, sector Honduras	968	11°07'47.8''N	74°05'42.4''W	11°07'47.8''N 74°05'42.4''W	Grados, minutos, segundos	11.1299	-74.0951	WGS84			Etiqueta de recolección	Mejia, A. Jimenez-Ferbans, L.
CBUMAG:ENT:1530	PreservedSpecimen	PhysicalObject	Universidad del Magdalena (UniMagdalena)	891.780.111-8	CBUMAG-ENT	https://www.gbif.org/grscicoll/collection/a03172d2-ea56-439c-a71d-86235e80c72e	1530		AMNISTÍA:2013	2022-01-13	es		Jiménez-Ferbans, L.	1	Individuos		Adulto	present	Colecta Definitiva: Animal completo (Alfiler)	En colección			Manual	2005-06-30	2005	6	30	30.VI.2005			América del Sur	Colombia	CO	Magdalena	Santa Marta		Sierra Nevada de Santa Marta, Minca Hacienda La Victoria, sector Honduras	968	11°07'47.8''N	74°05'42.4''W	11°07'47.8''N 74°05'42.4''W	Grados, minutos, segundos	11.1299	-74.0951	WGS84			Etiqueta de recolección	Mejia, A. Jimenez-Ferbans, L.
CBUMAG:ENT:1109	PreservedSpecimen	PhysicalObject	Universidad del Magdalena (UniMagdalena)	891.780.111-8	CBUMAG-ENT	https://www.gbif.org/grscicoll/collection/a03172d2-ea56-439c-a71d-86235e80c72e	1109		AMNISTÍA:2013	2022-01-13	es		Bolaño, M. Sierra, M.	1	Individuos		Adulto	present	Colecta Definitiva: Animal completo (Alfiler)	En colección			Manual	2012-09-13	2012	9	13	13.IX.2012			América del Sur	Colombia	CO	Magdalena	Aracataca			41					10.5919	-74.1861	WGS84	Fuentes-Castro, M. | Maestre-Guerra, A. | Villalba-Fuentes, E.	2022-01-19	Google Earth
CBUMAG:ENT:1110	PreservedSpecimen	PhysicalObject	Universidad del Magdalena (UniMagdalena)	891.780.111-8	CBUMAG-ENT	https://www.gbif.org/grscicoll/collection/a03172d2-ea56-439c-a71d-86235e80c72e	1110		AMNISTÍA:2013	2022-01-13	es		Gonzalez, J.	1	Individuos		Adulto	present	Colecta Definitiva: Animal completo (Alfiler)	En colección			Manual	2012-11-18	2012	11	18	18.XI.2012			América del Sur	Colombia	CO	Magdalena	Santa Marta		Sierra Nevada de Santa Marta San Lorenzo	2100					11.1116	-74.0545	WGS84	Fuentes-Castro, M. | Maestre-Guerra, A. | Villalba-Fuentes, E.	2022-01-19	Google Earth
CBUMAG:ENT:1388	PreservedSpecimen	PhysicalObject	Universidad del Magdalena (UniMagdalena)	891.780.111-8	CBUMAG-ENT	https://www.gbif.org/grscicoll/collection/a03172d2-ea56-439c-a71d-86235e80c72e	1388		AMNISTÍA:2013	2022-01-13	es		Oliveira, J.	1	Individuos		Adulto	present	Colecta Definitiva: Animal completo (Alfiler)	En colección				2011-04-10	2011	4	10	10.IV.2011			América del Sur	Colombia	CO	Magdalena	Santa Marta		Sierra Nevada de Santa Marta, Minca	633					11.1427	-74.1167	WGS84	Fuentes-Castro, M. | Maestre-Guerra, A. | Villalba-Fuentes, E.	2022-01-19	Google Earth	Jimenez-Ferbans, L.
CBUMAG:ENT:1389	PreservedSpecimen	PhysicalObject	Universidad del Magdalena (UniMagdalena)	891.780.111-8	CBUMAG-ENT	https://www.gbif.org/grscicoll/collection/a03172d2-ea56-439c-a71d-86235e80c72e	1389		AMNISTÍA:2013	2022-01-13	es		Barón, M.	1	Individuos		Adulto	present	Colecta Definitiva: Animal completo (Alfiler)	En colección				2010-05-14	2010	5	14	14.V.2010			América del Sur	Colombia	CO	Magdalena	Santa Marta		Sierra Nevada de Santa Marta, Minca Hacienda La Victoria	986					11.1229	-74.095	WGS84	Fuentes-Castro, M. | Maestre-Guerra, A. | Villalba-Fuentes, E.	2022-01-19	Google Earth
CBUMAG:ENT:1390	PreservedSpecimen	PhysicalObject	Universidad del Magdalena (UniMagdalena)	891.780.111-8	CBUMAG-ENT	https://www.gbif.org/grscicoll/collection/a03172d2-ea56-439c-a71d-86235e80c72e	1390		AMNISTÍA:2013	2022-01-13	es		Vergara, J.	1	Individuos		Adulto	present	Colecta Definitiva: Animal completo (Alfiler)	En colección				2010-03-04	2010	3	4	4.III.2010			América del Sur	Colombia	CO	Magdalena	Zona Bananera	Tucurinca		36					10.6507	-74.1676	WGS84	Fuentes-Castro, M. | Maestre-Guerra, A. | Villalba-Fuentes, E.	2022-01-19	Google Earth
CBUMAG:ENT:1393	PreservedSpecimen	PhysicalObject	Universidad del Magdalena (UniMagdalena)	891.780.111-8	CBUMAG-ENT	https://www.gbif.org/grscicoll/collection/a03172d2-ea56-439c-a71d-86235e80c72e	1393		AMNISTÍA:2013	2022-01-13	es		Ramírez, B.	1	Individuos		Adulto	present	Colecta Definitiva: Animal completo (Alfiler)	En colección				2011-01-10	2011	1	10	10.I.2011			América del Sur	Colombia	CO	Magdalena	Ciénaga		Sierra Nevada de Santa Marta, San Javier Finca Bella Vista	1475					10.8556	-74.0328	WGS84	Fuentes-Castro, M. | Maestre-Guerra, A. | Villalba-Fuentes, E.	2022-01-19	Google Earth
CBUMAG:ENT:1397	PreservedSpecimen	PhysicalObject	Universidad del Magdalena (UniMagdalena)	891.780.111-8	CBUMAG-ENT	https://www.gbif.org/grscicoll/collection/a03172d2-ea56-439c-a71d-86235e80c72e	1397		AMNISTÍA:2013	2022-01-13	es		Silvera, K. Buitrago, J.	1	Individuos		Adulto	present	Colecta Definitiva: Animal completo (Alfiler)	En colección				2008-03-18	2008	3	18	18.III.2008			América del Sur	Colombia	CO	Magdalena	Aracataca			41					10.5919	-74.1861	WGS84	Fuentes-Castro, M. | Maestre-Guerra, A. | Villalba-Fuentes, E.	2022-01-19	Google Earth
CBUMAG:ENT:1541	PreservedSpecimen	PhysicalObject	Universidad del Magdalena (UniMagdalena)	891.780.111-8	CBUMAG-ENT	https://www.gbif.org/grscicoll/collection/a03172d2-ea56-439c-a71d-86235e80c72e	1541		AMNISTÍA:2013	2022-01-13	es		Jiménez-Ferbans, L.	1	Individuos		Adulto	present	Colecta Definitiva: Animal completo (Alfiler)	En colección			Manual	2005-06-30	2005	6	30	30.VI.2005			América del Sur	Colombia	CO	Magdalena	Santa Marta		Sierra Nevada de Santa Marta, Minca Hacienda La Victoria, sector Honduras	968	11°07'47.8''N	74°05'42.4''W	11°07'47.8''N 74°05'42.4''W	Grados, minutos, segundos	11.1299	-74.0951	WGS84			Etiqueta de recolección	Mejia, A. Jimenez-Ferbans, L.
CBUMAG:ENT:1531	PreservedSpecimen	PhysicalObject	Universidad del Magdalena (UniMagdalena)	891.780.111-8	CBUMAG-ENT	https://www.gbif.org/grscicoll/collection/a03172d2-ea56-439c-a71d-86235e80c72e	1531		AMNISTÍA:2013	2022-01-13	es		Jiménez-Ferbans, L.	1	Individuos		Adulto	present	Colecta Definitiva: Animal completo (Alfiler)	En colección			Manual	2005-11-11	2005	11	11	11.XI.2005			América del Sur	Colombia	CO	Magdalena	Santa Marta		Sierra Nevada de Santa Marta, Minca Hacienda La Victoria, sector Jabalí bajo	1198	11°03'44.2''N	74°05'35.8''W	11°03'44.2''N 74°05'35.8''W	Grados, minutos, segundos	11.0623	-74.0933	WGS84			Etiqueta de recolección
CBUMAG:ENT:1532	PreservedSpecimen	PhysicalObject	Universidad del Magdalena (UniMagdalena)	891.780.111-8	CBUMAG-ENT	https://www.gbif.org/grscicoll/collection/a03172d2-ea56-439c-a71d-86235e80c72e	1532		AMNISTÍA:2013	2022-01-13	es		Jimenez-Ferbans, L. | Amat, G.	1	Individuos		Adulto	present	Colecta Definitiva: Animal completo (Alfiler)	En colección			Manual	2005-06-30	2005	6	30	30.VI.2005			América del Sur	Colombia	CO	Magdalena	Santa Marta		Sierra Nevada de Santa Marta, Minca Hacienda La Victoria, sector Honduras	968	11°07'47.8''N	74°05'42.4''W	11°07'47.8''N 74°05'42.4''W	Grados, minutos, segundos	11.1299	-74.0951	WGS84			Etiqueta de recolección	Mejia, A. Jimenez-Ferbans, L.
CBUMAG:ENT:1533	PreservedSpecimen	PhysicalObject	Universidad del Magdalena (UniMagdalena)	891.780.111-8	CBUMAG-ENT	https://www.gbif.org/grscicoll/collection/a03172d2-ea56-439c-a71d-86235e80c72e	1533		AMNISTÍA:2013	2022-01-13	es		Mejía, A.	1	Individuos		Adulto	present	Colecta Definitiva: Animal completo (Alfiler)	En colección			Manual	2006-04-14	2006	4	14	14.IV.2006			América del Sur	Colombia	CO	Magdalena	Santa Marta		Sierra Nevada de Santa Marta, Minca Hacienda La Victoria, sector Jabalí bajo	1198	11°03'44.2''N	74°05'35.8''W	11°03'44.2''N 74°05'35.8''W	Grados, minutos, segundos	11.0623	-74.0933	WGS84			Etiqueta de recolección
CBUMAG:ENT:1534	PreservedSpecimen	PhysicalObject	Universidad del Magdalena (UniMagdalena)	891.780.111-8	CBUMAG-ENT	https://www.gbif.org/grscicoll/collection/a03172d2-ea56-439c-a71d-86235e80c72e	1534		AMNISTÍA:2013	2022-01-13	es		Jimenez-Ferbans, L. | Amat, G.	1	Individuos		Adulto	present	Colecta Definitiva: Animal completo (Alfiler)	En colección			Manual	2005-11-11	2005	11	11	11.XI.2005			América del Sur	Colombia	CO	Magdalena	Santa Marta		Sierra Nevada de Santa Marta, Minca Hacienda La Victoria, sector Jabalí bajo	1198	11°03'44.2''N	74°05'35.8''W	11°03'44.2''N 74°05'35.8''W	Grados, minutos, segundos	11.0623	-74.0933	WGS84			Etiqueta de recolección
CBUMAG:ENT:1535	PreservedSpecimen	PhysicalObject	Universidad del Magdalena (UniMagdalena)	891.780.111-8	CBUMAG-ENT	https://www.gbif.org/grscicoll/collection/a03172d2-ea56-439c-a71d-86235e80c72e	1535		AMNISTÍA:2013	2022-01-13	es		Jiménez-Ferbans, L.	1	Individuos		Adulto	present	Colecta Definitiva: Animal completo (Alfiler)	En colección			Manual	2005-06-30	2005	6	30	30.VI.2005			América del Sur	Colombia	CO	Magdalena	Santa Marta		Sierra Nevada de Santa Marta, Minca Hacienda La Victoria, sector Honduras	968	11°07'47.8''N	74°05'42.4''W	11°07'47.8''N 74°05'42.4''W	Grados, minutos, segundos	11.1299	-74.0951	WGS84			Etiqueta de recolección
CBUMAG:ENT:1469	PreservedSpecimen	PhysicalObject	Universidad del Magdalena (UniMagdalena)	891.780.111-8	CBUMAG-ENT	https://www.gbif.org/grscicoll/collection/a03172d2-ea56-439c-a71d-86235e80c72e	1469		AMNISTÍA:2013	2022-01-13	es		Jiménez-Ferbans, L.	1	Individuos		Adulto	present	Colecta Definitiva: Animal completo (Alfiler)	En colección				2007-06-09	2007	6	9	9.VI.2007			América del Sur	Colombia	CO	La Guajira	Villanueva		Serranía del Perijá Los Llanos	1693	10°31'58.8"N	72°51'54.6"W	10°31'58.8"N 72°51'54.6"W	Grados, minutos, segundos	10.533	-72.8652	WGS84			Etiqueta de recolección	Jimenez-Ferbans, L.
CBUMAG:ENT:1470	PreservedSpecimen	PhysicalObject	Universidad del Magdalena (UniMagdalena)	891.780.111-8	CBUMAG-ENT	https://www.gbif.org/grscicoll/collection/a03172d2-ea56-439c-a71d-86235e80c72e	1470		AMNISTÍA:2013	2022-01-13	es		Jiménez-Ferbans, L.	1	Individuos		Adulto	present	Colecta Definitiva: Animal completo (Alfiler)	En colección				2007-06-09	2007	6	9	9.VI.2007			América del Sur	Colombia	CO	La Guajira	Villanueva		Serranía del Perijá Los Llanos	1693	10°31'58.8"N	72°51'54.6"W	10°31'58.8"N 72°51'54.6"W	Grados, minutos, segundos	10.533	-72.8652	WGS84			Etiqueta de recolección	Jimenez-Ferbans, L.
CBUMAG:ENT:1471	PreservedSpecimen	PhysicalObject	Universidad del Magdalena (UniMagdalena)	891.780.111-8	CBUMAG-ENT	https://www.gbif.org/grscicoll/collection/a03172d2-ea56-439c-a71d-86235e80c72e	1471		AMNISTÍA:2013	2022-01-13	es		Jiménez-Ferbans, L.	1	Individuos		Adulto	present	Colecta Definitiva: Animal completo (Alfiler)	En colección				2007-06-09	2007	6	9	9.VI.2007			América del Sur	Colombia	CO	La Guajira	Villanueva		Serranía del Perijá Los Llanos	1693	10°31'58.8"N	72°51'54.6"W	10°31'58.8"N 72°51'54.6"W	Grados, minutos, segundos	10.533	-72.8652	WGS84			Etiqueta de recolección	Jimenez-Ferbans, L.
CBUMAG:ENT:1472	PreservedSpecimen	PhysicalObject	Universidad del Magdalena (UniMagdalena)	891.780.111-8	CBUMAG-ENT	https://www.gbif.org/grscicoll/collection/a03172d2-ea56-439c-a71d-86235e80c72e	1472		AMNISTÍA:2013	2022-01-13	es		Jiménez-Ferbans, L.	1	Individuos		Adulto	present	Colecta Definitiva: Animal completo (Alfiler)	En colección				2007-06-09	2007	6	9	9.VI.2007			América del Sur	Colombia	CO	La Guajira	Villanueva		Serranía del Perijá Los Llanos	1693	10°31'58.8"N	72°51'54.6"W	10°31'58.8"N 72°51'54.6"W	Grados, minutos, segundos	10.533	-72.8652	WGS84			Etiqueta de recolección	Jimenez-Ferbans, L.
CBUMAG:ENT:1473	PreservedSpecimen	PhysicalObject	Universidad del Magdalena (UniMagdalena)	891.780.111-8	CBUMAG-ENT	https://www.gbif.org/grscicoll/collection/a03172d2-ea56-439c-a71d-86235e80c72e	1473		AMNISTÍA:2013	2022-01-13	es		Jiménez-Ferbans, L.	1	Individuos		Adulto	present	Colecta Definitiva: Animal completo (Alfiler)	En colección				2007-06-07	2007	6	7	7.VI.2007			América del Sur	Colombia	CO	La Guajira	Villanueva		Serranía del Perijá Zona Los Pujilos	1586	10°31'29.48"N	72°51'40.8"W	10°31'29.48"N 72°51'40.8"W	Grados, minutos, segundos	10.5249	-72.8613	WGS84			Etiqueta de recolección	Jimenez-Ferbans, L.
CBUMAG:ENT:1474	PreservedSpecimen	PhysicalObject	Universidad del Magdalena (UniMagdalena)	891.780.111-8	CBUMAG-ENT	https://www.gbif.org/grscicoll/collection/a03172d2-ea56-439c-a71d-86235e80c72e	1474		AMNISTÍA:2013	2022-01-13	es		Jiménez-Ferbans, L.	1	Individuos		Adulto	present	Colecta Definitiva: Animal completo (Alfiler)	En colección				2007-06-07	2007	6	7	7.VI.2007			América del Sur	Colombia	CO	La Guajira	Villanueva		Serranía del Perijá Zona Los Pujilos	1586	10°31'29.48"N	72°51'40.8"W	10°31'29.48"N 72°51'40.8"W	Grados, minutos, segundos	10.5249	-72.8613	WGS84			Etiqueta de recolección	Jimenez-Ferbans, L.
CBUMAG:ENT:1475	PreservedSpecimen	PhysicalObject	Universidad del Magdalena (UniMagdalena)	891.780.111-8	CBUMAG-ENT	https://www.gbif.org/grscicoll/collection/a03172d2-ea56-439c-a71d-86235e80c72e	1475		AMNISTÍA:2013	2022-01-13	es		Jiménez-Ferbans, L.	1	Individuos		Adulto	present	Colecta Definitiva: Animal completo (Alfiler)	En colección				2007-06-07	2007	6	7	7.VI.2007			América del Sur	Colombia	CO	La Guajira	Villanueva		Serranía del Perijá Zona Los Pujilos	1586	10°31'29.48"N	72°51'40.8"W	10°31'29.48"N 72°51'40.8"W	Grados, minutos, segundos	10.5249	-72.8613	WGS84			Etiqueta de recolección	Jimenez-Ferbans, L.
CBUMAG:ENT:1476	PreservedSpecimen	PhysicalObject	Universidad del Magdalena (UniMagdalena)	891.780.111-8	CBUMAG-ENT	https://www.gbif.org/grscicoll/collection/a03172d2-ea56-439c-a71d-86235e80c72e	1476		AMNISTÍA:2013	2022-01-13	es		Jiménez-Ferbans, L.	1	Individuos		Adulto	present	Colecta Definitiva: Animal completo (Alfiler)	En colección				2007-06-07	2007	6	7	7.VI.2007			América del Sur	Colombia	CO	La Guajira	Villanueva		Serranía del Perijá Zona Los Pujilos	1586	10°31'29.48"N	72°51'40.8"W	10°31'29.48"N 72°51'40.8"W	Grados, minutos, segundos	10.5249	-72.8613	WGS84			Etiqueta de recolección	Jimenez-Ferbans, L.
CBUMAG:ENT:1446	PreservedSpecimen	PhysicalObject	Universidad del Magdalena (UniMagdalena)	891.780.111-8	CBUMAG-ENT	https://www.gbif.org/grscicoll/collection/a03172d2-ea56-439c-a71d-86235e80c72e	1446		AMNISTÍA:2013	2022-01-13	es		Jiménez-Ferbans, L.	1	Individuos		Adulto	present	Colecta Definitiva: Animal completo (Alfiler)	En colección			Manual	2007-06-07	2007	6	7	7.VI.2007			América del Sur	Colombia	CO	La Guajira	Villanueva		Serranía del Perijá Zona Los Pujilos	1586	10°31'29.4''N	72°51'40.8"W	10°31'29.4''N 72°51'40.8''W	Grados, minutos, segundos	10.5248	-72.8613	WGS84			Etiqueta de recolección	Jimenez-Ferbans, L.
CBUMAG:ENT:1447	PreservedSpecimen	PhysicalObject	Universidad del Magdalena (UniMagdalena)	891.780.111-8	CBUMAG-ENT	https://www.gbif.org/grscicoll/collection/a03172d2-ea56-439c-a71d-86235e80c72e	1447		AMNISTÍA:2013	2022-01-13	es		Jiménez-Ferbans, L.	1	Individuos		Adulto	present	Colecta Definitiva: Animal completo (Alfiler)	En colección			Manual	2007-06-07	2007	6	7	7.VI.2007			América del Sur	Colombia	CO	La Guajira	Villanueva		Serranía del Perijá Zona Los Pujilos	1586	10°31'29.4''N	72°51'40.8"W	10°31'29.4''N 72°51'40.8''W	Grados, minutos, segundos	10.5248	-72.8613	WGS84			Etiqueta de recolección	Jimenez-Ferbans, L.
CBUMAG:ENT:1448	PreservedSpecimen	PhysicalObject	Universidad del Magdalena (UniMagdalena)	891.780.111-8	CBUMAG-ENT	https://www.gbif.org/grscicoll/collection/a03172d2-ea56-439c-a71d-86235e80c72e	1448		AMNISTÍA:2013	2022-01-13	es		Jiménez-Ferbans, L.	1	Individuos		Adulto	present	Colecta Definitiva: Animal completo (Alfiler)	En colección			Manual	2007-06-07	2007	6	7	7.VI.2007			América del Sur	Colombia	CO	La Guajira	Villanueva		Serranía del Perijá Zona Los Pujilos	1586	10°31'29.4''N	72°51'40.8"W	10°31'29.4''N 72°51'40.8''W	Grados, minutos, segundos	10.5248	-72.8613	WGS84			Etiqueta de recolección	Jimenez-Ferbans, L.
CBUMAG:ENT:1449	PreservedSpecimen	PhysicalObject	Universidad del Magdalena (UniMagdalena)	891.780.111-8	CBUMAG-ENT	https://www.gbif.org/grscicoll/collection/a03172d2-ea56-439c-a71d-86235e80c72e	1449		AMNISTÍA:2013	2022-01-13	es		Jiménez-Ferbans, L.	1	Individuos		Adulto	present	Colecta Definitiva: Animal completo (Alfiler)	En colección			Manual	2007-06-07	2007	6	7	7.VI.2007			América del Sur	Colombia	CO	La Guajira	Villanueva		Serranía del Perijá Zona Los Pujilos	1586	10°31'29.4''N	72°51'40.8"W	10°31'29.4''N 72°51'40.8''W	Grados, minutos, segundos	10.5248	-72.8613	WGS84			Etiqueta de recolección	Jimenez-Ferbans, L.
CBUMAG:ENT:1492	PreservedSpecimen	PhysicalObject	Universidad del Magdalena (UniMagdalena)	891.780.111-8	CBUMAG-ENT	https://www.gbif.org/grscicoll/collection/a03172d2-ea56-439c-a71d-86235e80c72e	1492		AMNISTÍA:2013	2022-01-13	es		Jiménez-Ferbans, L.	1	Individuos		Adulto	present	Colecta Definitiva: Animal completo (Alfiler)	En colección				2007-04-28	2007	4	28	28.IV.2007			América del Sur	Colombia	CO	Magdalena	Santa Marta		Sierra Nevada de Santa Marta, Minca Vereda Bellavista	1560	11°05'46"N	74°04'51.7"W	11°05'46"N 74°04'51.7"W	Grados, minutos, segundos	11.0961	-74.081	WGS84			Etiqueta de recolección	Jimenez-Ferbans, L.
CBUMAG:ENT:1493	PreservedSpecimen	PhysicalObject	Universidad del Magdalena (UniMagdalena)	891.780.111-8	CBUMAG-ENT	https://www.gbif.org/grscicoll/collection/a03172d2-ea56-439c-a71d-86235e80c72e	1493		AMNISTÍA:2013	2022-01-13	es		Jiménez-Ferbans, L.	1	Individuos		Adulto	present	Colecta Definitiva: Animal completo (Alfiler)	En colección				2007-04-28	2007	4	28	28.IV.2007			América del Sur	Colombia	CO	Magdalena	Santa Marta		Sierra Nevada de Santa Marta, Minca Vereda Bellavista	1560	11°05'46"N	74°04'51.7"W	11°05'46"N 74°04'51.7"W	Grados, minutos, segundos	11.0961	-74.081	WGS84			Etiqueta de recolección	Jimenez-Ferbans, L.
CBUMAG:ENT:1494	PreservedSpecimen	PhysicalObject	Universidad del Magdalena (UniMagdalena)	891.780.111-8	CBUMAG-ENT	https://www.gbif.org/grscicoll/collection/a03172d2-ea56-439c-a71d-86235e80c72e	1494		AMNISTÍA:2013	2022-01-13	es		Jiménez-Ferbans, L.	1	Individuos		Adulto	present	Colecta Definitiva: Animal completo (Alfiler)	En colección				2007-04-28	2007	4	28	28.IV.2007			América del Sur	Colombia	CO	Magdalena	Santa Marta		Sierra Nevada de Santa Marta, Minca Vereda Bellavista	1560	11°05'46"N	74°04'51.7"W	11°05'46"N 74°04'51.7"W	Grados, minutos, segundos	11.0961	-74.081	WGS84			Etiqueta de recolección	Jimenez-Ferbans, L.
CBUMAG:ENT:1495	PreservedSpecimen	PhysicalObject	Universidad del Magdalena (UniMagdalena)	891.780.111-8	CBUMAG-ENT	https://www.gbif.org/grscicoll/collection/a03172d2-ea56-439c-a71d-86235e80c72e	1495		AMNISTÍA:2013	2022-01-13	es		Jiménez-Ferbans, L.	1	Individuos		Adulto	present	Colecta Definitiva: Animal completo (Alfiler)	En colección				2007-04-28	2007	4	28	28.IV.2007			América del Sur	Colombia	CO	Magdalena	Santa Marta		Sierra Nevada de Santa Marta, Minca Vereda Bellavista	1560	11°05'46"N	74°04'51.7"W	11°05'46"N 74°04'51.7"W	Grados, minutos, segundos	11.0961	-74.081	WGS84			Etiqueta de recolección	Jimenez-Ferbans, L.
CBUMAG:ENT:1496	PreservedSpecimen	PhysicalObject	Universidad del Magdalena (UniMagdalena)	891.780.111-8	CBUMAG-ENT	https://www.gbif.org/grscicoll/collection/a03172d2-ea56-439c-a71d-86235e80c72e	1496		AMNISTÍA:2013	2022-01-13	es		Jiménez-Ferbans, L.	1	Individuos		Adulto	present	Colecta Definitiva: Animal completo (Alfiler)	En colección				2007-07-05	2007	7	5	5.VII.2007			América del Sur	Colombia	CO	Cesar	Valledupar	Guatapurí	Sierra Nevada de Santa Marta	1795	10°44'00"N	73°24'06"W	10°44'00"N 73°24'06"W	Grados, minutos, segundos	10.7333	-73.4017	WGS84			Etiqueta de recolección	Jimenez-Ferbans, L.
CBUMAG:ENT:1497	PreservedSpecimen	PhysicalObject	Universidad del Magdalena (UniMagdalena)	891.780.111-8	CBUMAG-ENT	https://www.gbif.org/grscicoll/collection/a03172d2-ea56-439c-a71d-86235e80c72e	1497		AMNISTÍA:2013	2022-01-13	es		Jiménez-Ferbans, L.	1	Individuos		Adulto	present	Colecta Definitiva: Animal completo (Alfiler)	En colección				2007-04-27	2007	4	27	27.IV.2007			América del Sur	Colombia	CO	Magdalena	Santa Marta		Sierra Nevada de Santa Marta San Lorenzo	2309	11°06'29.7"N	74°03'34.1"W	11°06'29.7"N 74°03'34.1"W	Grados, minutos, segundos	11.1082	-74.0595	WGS84			Etiqueta de recolección	Jimenez-Ferbans, L.
CBUMAG:ENT:1498	PreservedSpecimen	PhysicalObject	Universidad del Magdalena (UniMagdalena)	891.780.111-8	CBUMAG-ENT	https://www.gbif.org/grscicoll/collection/a03172d2-ea56-439c-a71d-86235e80c72e	1498		AMNISTÍA:2013	2022-01-13	es		Jiménez-Ferbans, L.	1	Individuos		Adulto	present	Colecta Definitiva: Animal completo (Alfiler)	En colección				2007-04-27	2007	4	27	27.IV.2007			América del Sur	Colombia	CO	Magdalena	Santa Marta		Sierra Nevada de Santa Marta San Lorenzo	2309	11°06'29.7"N	74°03'34.1"W	11°06'29.7"N 74°03'34.1"W	Grados, minutos, segundos	11.1082	-74.0595	WGS84			Etiqueta de recolección	Jimenez-Ferbans, L.
CBUMAG:ENT:1499	PreservedSpecimen	PhysicalObject	Universidad del Magdalena (UniMagdalena)	891.780.111-8	CBUMAG-ENT	https://www.gbif.org/grscicoll/collection/a03172d2-ea56-439c-a71d-86235e80c72e	1499		AMNISTÍA:2013	2022-01-13	es		Jiménez-Ferbans, L.	1	Individuos		Adulto	present	Colecta Definitiva: Animal completo (Alfiler)	En colección				2007-07-05	2007	7	5	5.VII.2007			América del Sur	Colombia	CO	Cesar	Valledupar	Guatapurí	Sierra Nevada de Santa Marta	1795	10°44'00"N	73°24'06"W	10°44'00"N 73°24'06"W	Grados, minutos, segundos	10.7333	-73.4017	WGS84			Etiqueta de recolección	Jimenez-Ferbans, L.
CBUMAG:ENT:1462	PreservedSpecimen	PhysicalObject	Universidad del Magdalena (UniMagdalena)	891.780.111-8	CBUMAG-ENT	https://www.gbif.org/grscicoll/collection/a03172d2-ea56-439c-a71d-86235e80c72e	1462		AMNISTÍA:2013	2022-01-13	es		Jiménez-Ferbans, L.	1	Individuos		Adulto	present	Colecta Definitiva: Animal completo (Alfiler)	En colección				2007-07-12	2007	7	12	12.VII.2007			América del Sur	Colombia	CO	Córdoba	Pueblo Nuevo		La Coroza, Hacienda La Vaqueta		8°28'8.6"N	75°22'41.2"W	8°28'8.6"N 75°22'41.2"W	Grados, minutos, segundos	8.46906	-75.3781	WGS84			Etiqueta de recolección
CBUMAG:ENT:1460	PreservedSpecimen	PhysicalObject	Universidad del Magdalena (UniMagdalena)	891.780.111-8	CBUMAG-ENT	https://www.gbif.org/grscicoll/collection/a03172d2-ea56-439c-a71d-86235e80c72e	1460		AMNISTÍA:2013	2022-01-13	es		Jiménez-Ferbans, L.	1	Individuos		Adulto	present	Colecta Definitiva: Animal completo (Alfiler)	En colección			Manual	2007-07-10	2007	7	10	10.VII.2007			América del Sur	Colombia	CO	Córdoba	Pueblo Nuevo	San José de Cintura	Finca Torrente		8°26'28.1"N	75°16'43.3"W	8°26'28.1"N 75°16'43.3"W	Grados, minutos, segundos	8.44114	-75.2787	WGS84			Etiqueta de recolección	Jimenez-Ferbans, L.
CBUMAG:ENT:1461	PreservedSpecimen	PhysicalObject	Universidad del Magdalena (UniMagdalena)	891.780.111-8	CBUMAG-ENT	https://www.gbif.org/grscicoll/collection/a03172d2-ea56-439c-a71d-86235e80c72e	1461		AMNISTÍA:2013	2022-01-13	es		Jiménez-Ferbans, L.	1	Individuos		Adulto	present	Colecta Definitiva: Animal completo (Alfiler)	En colección			Manual	2007-07-11	2007	7	11	11.VII.2007			América del Sur	Colombia	CO	Córdoba	Pueblo Nuevo	San José de Cintura	Hacienda Praga		8°26'10.6''N	75°16'54.1''W	8°26'10.6''N 75°16'54.1''W	Grados, minutos, segundos	8.43628	-75.2817	WGS84			Etiqueta de recolección	Jimenez-Ferbans, L.
CBUMAG:ENT:1465	PreservedSpecimen	PhysicalObject	Universidad del Magdalena (UniMagdalena)	891.780.111-8	CBUMAG-ENT	https://www.gbif.org/grscicoll/collection/a03172d2-ea56-439c-a71d-86235e80c72e	1465		AMNISTÍA:2013	2022-01-13	es		Jiménez-Ferbans, L.	1	Individuos		Adulto	present	Colecta Definitiva: Animal completo (Alfiler)	En colección				2007-06-06	2007	6	6	6.VI.2007			América del Sur	Colombia	CO	La Guajira	Villanueva		Serranía del Perijá Zona Medellín	2200	10°28'4.2"N	72°50'6"W	10°28'4.2"N 72°50'6"W	Grados, minutos, segundos	10.467	-72.8485	WGS84	Fuentes-Castro, M. | Maestre-Guerra, A. | Villalba-Fuentes, E.	2022-05-25	Google Earth	Jimenez-Ferbans, L.
CBUMAG:ENT:1466	PreservedSpecimen	PhysicalObject	Universidad del Magdalena (UniMagdalena)	891.780.111-8	CBUMAG-ENT	https://www.gbif.org/grscicoll/collection/a03172d2-ea56-439c-a71d-86235e80c72e	1466		AMNISTÍA:2013	2022-01-13	es		Jiménez-Ferbans, L.	1	Individuos		Adulto	present	Colecta Definitiva: Animal completo (Alfiler)	En colección				2007-06-06	2007	6	6	6.VI.2007			América del Sur	Colombia	CO	La Guajira	Villanueva		Serranía del Perijá Zona Medellín	2200	10°28'4.2"N	72°50'6"W	10°28'4.2"N 72°50'6"W	Grados, minutos, segundos	10.467	-72.8485	WGS84	Fuentes-Castro, M. | Maestre-Guerra, A. | Villalba-Fuentes, E.	2022-05-25	Google Earth	Jimenez-Ferbans, L.
CBUMAG:ENT:1441	PreservedSpecimen	PhysicalObject	Universidad del Magdalena (UniMagdalena)	891.780.111-8	CBUMAG-ENT	https://www.gbif.org/grscicoll/collection/a03172d2-ea56-439c-a71d-86235e80c72e	1441		AMNISTÍA:2013	2022-01-13	es		Jiménez-Ferbans, L.	1	Individuos		Adulto	present	Colecta Definitiva: Animal completo (Alfiler)	En colección				2007-07-10	2007	7	10	10.VII.2007			América del Sur	Colombia	CO	Córdoba	Pueblo Nuevo	San José de Cintura	Finca Torrente		8°26'28.1"N	75°16'43.3"W	8°26'28.1"N 75°16'43.3"W	Grados, minutos, segundos	8.44114	-75.2787	WGS84			Etiqueta de recolección	Jimenez-Ferbans, L.
CBUMAG:ENT:1442	PreservedSpecimen	PhysicalObject	Universidad del Magdalena (UniMagdalena)	891.780.111-8	CBUMAG-ENT	https://www.gbif.org/grscicoll/collection/a03172d2-ea56-439c-a71d-86235e80c72e	1442		AMNISTÍA:2013	2022-01-13	es		Jiménez-Ferbans, L.	1	Individuos		Adulto	present	Colecta Definitiva: Animal completo (Alfiler)	En colección				2007-04-28	2007	4	28	28.IV.2007			América del Sur	Colombia	CO	Magdalena	Santa Marta		Sierra Nevada de Santa Marta, Minca Vereda Bellavista	1560	11°05'46"N	74°04'51.7"W	11°05'46"N 74°04'51.7"W	Grados, minutos, segundos	11.0961	-74.081	WGS84			Etiqueta de recolección	Jimenez-Ferbans, L.
CBUMAG:ENT:1443	PreservedSpecimen	PhysicalObject	Universidad del Magdalena (UniMagdalena)	891.780.111-8	CBUMAG-ENT	https://www.gbif.org/grscicoll/collection/a03172d2-ea56-439c-a71d-86235e80c72e	1443		AMNISTÍA:2013	2022-01-13	es		Jiménez-Ferbans, L.	1	Individuos		Adulto	present	Colecta Definitiva: Animal completo (Alfiler)	En colección				2007-07-10	2007	7	10	10.VII.2007			América del Sur	Colombia	CO	Córdoba	Pueblo Nuevo	San José de Cintura	Finca Torrente		8°26'28.1"N	75°16'43.3"W	8°26'28.1"N 75°16'43.3"W	Grados, minutos, segundos	8.44114	-75.2787	WGS84			Etiqueta de recolección	Jimenez-Ferbans, L.
CBUMAG:ENT:1444	PreservedSpecimen	PhysicalObject	Universidad del Magdalena (UniMagdalena)	891.780.111-8	CBUMAG-ENT	https://www.gbif.org/grscicoll/collection/a03172d2-ea56-439c-a71d-86235e80c72e	1444		AMNISTÍA:2013	2022-01-13	es		Jiménez-Ferbans, L.	1	Individuos		Adulto	present	Colecta Definitiva: Animal completo (Alfiler)	En colección				2007-04-28	2007	4	28	28.IV.2007			América del Sur	Colombia	CO	Magdalena	Santa Marta		Sierra Nevada de Santa Marta, Minca Vereda Bellavista	1560	11°05'46"N	74°04'51.7"W	11°05'46"N 74°04'51.7"W	Grados, minutos, segundos	11.0961	-74.081	WGS84			Etiqueta de recolección	Jimenez-Ferbans, L.
CBUMAG:ENT:1445	PreservedSpecimen	PhysicalObject	Universidad del Magdalena (UniMagdalena)	891.780.111-8	CBUMAG-ENT	https://www.gbif.org/grscicoll/collection/a03172d2-ea56-439c-a71d-86235e80c72e	1445		AMNISTÍA:2013	2022-01-13	es		Jiménez-Ferbans, L.	1	Individuos		Adulto	present	Colecta Definitiva: Animal completo (Alfiler)	En colección				2007-04-28	2007	4	28	28.IV.2007			América del Sur	Colombia	CO	Magdalena	Santa Marta		Sierra Nevada de Santa Marta, Minca Vereda Bellavista	1560	11°05'46"N	74°04'51.7"W	11°05'46"N 74°04'51.7"W	Grados, minutos, segundos	11.0961	-74.081	WGS84			Etiqueta de recolección	Jimenez-Ferbans, L.
CBUMAG:ENT:1508	PreservedSpecimen	PhysicalObject	Universidad del Magdalena (UniMagdalena)	891.780.111-8	CBUMAG-ENT	https://www.gbif.org/grscicoll/collection/a03172d2-ea56-439c-a71d-86235e80c72e	1508		AMNISTÍA:2013	2022-01-13	es		Guerrero, R. J. | Escobar, C.	1	Individuos		Adulto	present	Colecta Definitiva: Animal completo (Alfiler)	En colección			Manual	2006-04-30	2006	4	30	30.IV.2006			América del Sur	Colombia	CO	Magdalena	Santa Marta		Sierra Nevada de Santa Marta, Minca Hacienda La Victoria, sector Jabalí bajo	1395	11°07'24.3''N	74°05'33.3''W	11°07'24.3''N 74°05'33.3''W	Grados, minutos, segundos	11.1234	-74.0926	WGS84			Etiqueta de recolección	Mejia, A. Jimenez-Ferbans, L.
CBUMAG:ENT:1509	PreservedSpecimen	PhysicalObject	Universidad del Magdalena (UniMagdalena)	891.780.111-8	CBUMAG-ENT	https://www.gbif.org/grscicoll/collection/a03172d2-ea56-439c-a71d-86235e80c72e	1509		AMNISTÍA:2013	2022-01-13	es		Guerrero, R. J. | Escobar, C.	1	Individuos		Adulto	present	Colecta Definitiva: Animal completo (Alfiler)	En colección			Manual	2006-04-30	2006	4	30	30.IV.2006			América del Sur	Colombia	CO	Magdalena	Santa Marta		Sierra Nevada de Santa Marta, Minca Hacienda La Victoria, sector Jabalí bajo	1395	11°07'24.3''N	74°05'33.3''W	11°07'24.3''N 74°05'33.3''W	Grados, minutos, segundos	11.1234	-74.0926	WGS84			Etiqueta de recolección	Mejia, A. Jimenez-Ferbans, L.
CBUMAG:ENT:1510	PreservedSpecimen	PhysicalObject	Universidad del Magdalena (UniMagdalena)	891.780.111-8	CBUMAG-ENT	https://www.gbif.org/grscicoll/collection/a03172d2-ea56-439c-a71d-86235e80c72e	1510		AMNISTÍA:2013	2022-01-13	es		Guerrero, R. J. | Escobar, C.	1	Individuos		Adulto	present	Colecta Definitiva: Animal completo (Alfiler)	En colección			Manual	2006-04-30	2006	4	30	30.IV.2006			América del Sur	Colombia	CO	Magdalena	Santa Marta		Sierra Nevada de Santa Marta, Minca Hacienda La Victoria, sector Jabalí bajo	1395	11°07'24.3''N	74°05'33.3''W	11°07'24.3''N 74°05'33.3''W	Grados, minutos, segundos	11.1234	-74.0926	WGS84			Etiqueta de recolección	Mejia, A. Jimenez-Ferbans, L.
CBUMAG:ENT:1478	PreservedSpecimen	PhysicalObject	Universidad del Magdalena (UniMagdalena)	891.780.111-8	CBUMAG-ENT	https://www.gbif.org/grscicoll/collection/a03172d2-ea56-439c-a71d-86235e80c72e	1478		AMNISTÍA:2013	2022-01-13	es		Jiménez-Ferbans, L.	1	Individuos		Adulto	present	Colecta Definitiva: Animal completo (Alfiler)	En colección				2007-04-28	2007	4	28	28.IV.2007			América del Sur	Colombia	CO	Magdalena	Santa Marta		Sierra Nevada de Santa Marta, Minca Vereda Bellavista	1560	11°05'46"N	74°04'51.7"W	11°05'46"N 74°04'51.7"W	Grados, minutos, segundos	11.0961	-74.081	WGS84			Etiqueta de recolección	Jimenez-Ferbans, L.
CBUMAG:ENT:1479	PreservedSpecimen	PhysicalObject	Universidad del Magdalena (UniMagdalena)	891.780.111-8	CBUMAG-ENT	https://www.gbif.org/grscicoll/collection/a03172d2-ea56-439c-a71d-86235e80c72e	1479		AMNISTÍA:2013	2022-01-13	es		Jiménez-Ferbans, L.	1	Individuos		Adulto	present	Colecta Definitiva: Animal completo (Alfiler)	En colección				2007-04-28	2007	4	28	28.IV.2007			América del Sur	Colombia	CO	Magdalena	Santa Marta		Sierra Nevada de Santa Marta, Minca Vereda Bellavista	1560	11°05'46"N	74°04'51.7"W	11°05'46"N 74°04'51.7"W	Grados, minutos, segundos	11.0961	-74.081	WGS84			Etiqueta de recolección	Jimenez-Ferbans, L.
CBUMAG:ENT:1504	PreservedSpecimen	PhysicalObject	Universidad del Magdalena (UniMagdalena)	891.780.111-8	CBUMAG-ENT	https://www.gbif.org/grscicoll/collection/a03172d2-ea56-439c-a71d-86235e80c72e	1504		AMNISTÍA:2013	2022-01-13	es		Guerrero, R. J. | Escobar, C.	1	Individuos		Adulto	present	Colecta Definitiva: Animal completo (Alfiler)	En colección			Manual	2006-04-24	2006	4	24	24.IV.2006			América del Sur	Colombia	CO	Magdalena	Santa Marta		Sierra Nevada de Santa Marta, Minca Hacienda La Victoria, sector Jabalí bajo	1198	11°03'44.2''N	74°05'35.8''W	11°03'44.2''N 74°05'35.8''W	Grados, minutos, segundos	11.0623	-74.0933	WGS84			Etiqueta de recolección	Mejia, A. Jimenez-Ferbans, L.
CBUMAG:ENT:1505	PreservedSpecimen	PhysicalObject	Universidad del Magdalena (UniMagdalena)	891.780.111-8	CBUMAG-ENT	https://www.gbif.org/grscicoll/collection/a03172d2-ea56-439c-a71d-86235e80c72e	1505		AMNISTÍA:2013	2022-01-13	es		Guerrero, R. J. | Escobar, C.	1	Individuos		Adulto	present	Colecta Definitiva: Animal completo (Alfiler)	En colección			Manual	2006-04-30	2006	4	30	30.IV.2006			América del Sur	Colombia	CO	Magdalena	Santa Marta		Sierra Nevada de Santa Marta, Minca Hacienda La Victoria, sector Jabalí bajo	1395	11°07'24.3''N	74°05'33.3''W	11°07'24.3''N 74°05'33.3''W	Grados, minutos, segundos	11.1234	-74.0926	WGS84			Etiqueta de recolección	Mejia, A. Jimenez-Ferbans, L.
CBUMAG:ENT:1506	PreservedSpecimen	PhysicalObject	Universidad del Magdalena (UniMagdalena)	891.780.111-8	CBUMAG-ENT	https://www.gbif.org/grscicoll/collection/a03172d2-ea56-439c-a71d-86235e80c72e	1506		AMNISTÍA:2013	2022-01-13	es		Guerrero, R. J. | Escobar, C.	1	Individuos		Adulto	present	Colecta Definitiva: Animal completo (Alfiler)	En colección			Manual	2006-04-30	2006	4	30	30.IV.2006			América del Sur	Colombia	CO	Magdalena	Santa Marta		Sierra Nevada de Santa Marta, Minca Hacienda La Victoria, sector Jabalí bajo	1395	11°07'24.3''N	74°05'33.3''W	11°07'24.3''N 74°05'33.3''W	Grados, minutos, segundos	11.1234	-74.0926	WGS84			Etiqueta de recolección	Mejia, A. Jimenez-Ferbans, L.
CBUMAG:ENT:1507	PreservedSpecimen	PhysicalObject	Universidad del Magdalena (UniMagdalena)	891.780.111-8	CBUMAG-ENT	https://www.gbif.org/grscicoll/collection/a03172d2-ea56-439c-a71d-86235e80c72e	1507		AMNISTÍA:2013	2022-01-13	es		Guerrero, R. J. | Escobar, C.	1	Individuos		Adulto	present	Colecta Definitiva: Animal completo (Alfiler)	En colección			Manual	2006-04-30	2006	4	30	30.IV.2006			América del Sur	Colombia	CO	Magdalena	Santa Marta		Sierra Nevada de Santa Marta, Minca Hacienda La Victoria, sector Jabalí bajo	1395	11°07'24.3''N	74°05'33.3''W	11°07'24.3''N 74°05'33.3''W	Grados, minutos, segundos	11.1234	-74.0926	WGS84			Etiqueta de recolección	Mejia, A. Jimenez-Ferbans, L.
CBUMAG:ENT:1511	PreservedSpecimen	PhysicalObject	Universidad del Magdalena (UniMagdalena)	891.780.111-8	CBUMAG-ENT	https://www.gbif.org/grscicoll/collection/a03172d2-ea56-439c-a71d-86235e80c72e	1511		AMNISTÍA:2013	2022-01-13	es		Guerrero, R. J.	1	Individuos		Adulto	present	Colecta Definitiva: Animal completo (Alfiler)	En colección				2005-10-14	2005	10	14	14.X.2005			América del Sur	Colombia	CO	Magdalena	Santa Marta		Sierra Nevada de Santa Marta, Minca Hacienda La Victoria, sector Jabalí bajo	1395	11°07'18.8"N	74°05'19.5"W	11°07'18.8"N 74°05'19.5"W	Grados, minutos, segundos	11.1219	-74.0888	WGS84			Etiqueta de recolección	Jimenez-Ferbans, L.
CBUMAG:ENT:1519	PreservedSpecimen	PhysicalObject	Universidad del Magdalena (UniMagdalena)	891.780.111-8	CBUMAG-ENT	https://www.gbif.org/grscicoll/collection/a03172d2-ea56-439c-a71d-86235e80c72e	1519		AMNISTÍA:2013	2022-01-13	es		Guerrero, R. J. | Escobar, C.	1	Individuos		Adulto	present	Colecta Definitiva: Animal completo (Alfiler)	En colección			Manual	2006-04-24	2006	4	24	24.IV.2006			América del Sur	Colombia	CO	Magdalena	Santa Marta		Sierra Nevada de Santa Marta, Minca Hacienda La Victoria, sector Jabalí bajo	1198	11°03'44.2''N	74°05'35.8''W	11°03'44.2''N 74°05'35.8''W	Grados, minutos, segundos	11.0623	-74.0933	WGS84			Etiqueta de recolección	Mejia, A. Jimenez-Ferbans, L.
CBUMAG:ENT:1520	PreservedSpecimen	PhysicalObject	Universidad del Magdalena (UniMagdalena)	891.780.111-8	CBUMAG-ENT	https://www.gbif.org/grscicoll/collection/a03172d2-ea56-439c-a71d-86235e80c72e	1520		AMNISTÍA:2013	2022-01-13	es		Guerrero, R. J. | Escobar, C.	1	Individuos		Adulto	present	Colecta Definitiva: Animal completo (Alfiler)	En colección			Manual	2006-04-30	2006	4	30	30.IV.2006			América del Sur	Colombia	CO	Magdalena	Santa Marta		Sierra Nevada de Santa Marta, Minca Hacienda La Victoria, sector Jabalí bajo	1395	11°07'24.3''N	74°05'33.3''W	11°07'24.3''N 74°05'33.3''W	Grados, minutos, segundos	11.1234	-74.0926	WGS84			Etiqueta de recolección	Mejia, A. Jimenez-Ferbans, L.
CBUMAG:ENT:1521	PreservedSpecimen	PhysicalObject	Universidad del Magdalena (UniMagdalena)	891.780.111-8	CBUMAG-ENT	https://www.gbif.org/grscicoll/collection/a03172d2-ea56-439c-a71d-86235e80c72e	1521		AMNISTÍA:2013	2022-01-13	es		Guerrero, R. J. | Escobar, C.	1	Individuos		Adulto	present	Colecta Definitiva: Animal completo (Alfiler)	En colección			Manual	2006-04-29	2006	4	29	29.IV.2006			América del Sur	Colombia	CO	Magdalena	Santa Marta		Sierra Nevada de Santa Marta, Minca Hacienda La Victoria, sector Jabalí bajo	1198	11°07'44.2''N	74°05'35.8''W	11°07'44.2''N 74°05'35.8''W	Grados, minutos, segundos	11.1289	-74.0933	WGS84			Etiqueta de recolección	Mejia, A. Jimenez-Ferbans, L.
CBUMAG:ENT:1523	PreservedSpecimen	PhysicalObject	Universidad del Magdalena (UniMagdalena)	891.780.111-8	CBUMAG-ENT	https://www.gbif.org/grscicoll/collection/a03172d2-ea56-439c-a71d-86235e80c72e	1523		AMNISTÍA:2013	2022-01-13	es		Mejía, A.	1	Individuos		Adulto	present	Colecta Definitiva: Animal completo (Alfiler)	En colección			Manual	2005-07-11	2005	7	11	11.VII.2005			América del Sur	Colombia	CO	Magdalena	Santa Marta		Sierra Nevada de Santa Marta, Minca Hacienda La Victoria, sector Jabalí bajo	1198	11°07'24.3''N	74°05'33.3''W	11°07'24.3''N 74°05'33.3''W	Grados, minutos, segundos	11.1234	-74.0926	WGS84			Etiqueta de recolección	Mejia, A. Jimenez-Ferbans, L.
CBUMAG:ENT:1542	PreservedSpecimen	PhysicalObject	Universidad del Magdalena (UniMagdalena)	891.780.111-8	CBUMAG-ENT	https://www.gbif.org/grscicoll/collection/a03172d2-ea56-439c-a71d-86235e80c72e	1542		AMNISTÍA:2013	2022-01-13	es		Guerrero, R. J. | Escobar, C.	1	Individuos		Adulto	present	Colecta Definitiva: Animal completo (Alfiler)	En colección			Manual	2006-04-30	2006	4	30	30.IV.2006			América del Sur	Colombia	CO	Magdalena	Santa Marta		Sierra Nevada de Santa Marta, Minca Hacienda La Victoria, sector Jabalí bajo	1395	11°07'24.3''N	74°05'33.3''W	11°07'24.3''N 74°05'33.3''W	Grados, minutos, segundos	11.1234	-74.0926	WGS84			Etiqueta de recolección	Mejia, A. Jimenez-Ferbans, L.
CBUMAG:ENT:1543	PreservedSpecimen	PhysicalObject	Universidad del Magdalena (UniMagdalena)	891.780.111-8	CBUMAG-ENT	https://www.gbif.org/grscicoll/collection/a03172d2-ea56-439c-a71d-86235e80c72e	1543		AMNISTÍA:2013	2022-01-13	es		Escobar, C.	1	Individuos		Adulto	present	Colecta Definitiva: Animal completo (Alfiler)	En colección			Manual	2006-04-01	2006	4	1	01.IV.2006			América del Sur	Colombia	CO	Magdalena	Santa Marta		Sierra Nevada de Santa Marta, Minca Hacienda La Victoria, sector Jabalí bajo	1198	11°03'44.2''N	74°05'35.8''W	11°03'44.2''N 74°05'35.8''W	Grados, minutos, segundos	11.0623	-74.0933	WGS84			Etiqueta de recolección	Mejia, A. Jimenez-Ferbans, L.
CBUMAG:ENT:1545	PreservedSpecimen	PhysicalObject	Universidad del Magdalena (UniMagdalena)	891.780.111-8	CBUMAG-ENT	https://www.gbif.org/grscicoll/collection/a03172d2-ea56-439c-a71d-86235e80c72e	1545		AMNISTÍA:2013	2022-01-13	es		Jimenez, L. | Amat, G. | Reyes, P.	1	Individuos		Adulto	present	Colecta Definitiva: Animal completo (Alfiler)	En colección			Manual	2006-11-10	2006	11	10	10.XI.2006			América del Sur	Colombia	CO	Magdalena	Santa Marta		Sierra Nevada de Santa Marta, Minca Hacienda La Victoria, sector Jabalí bajo	1198	11°03'44.2''N	74°05'35.8''W	11°03'44.2''N 74°05'35.8''W	Grados, minutos, segundos	11.0623	-74.0933	WGS84			Etiqueta de recolección	Mejia, A. Jimenez-Ferbans, L.
CBUMAG:ENT:1546	PreservedSpecimen	PhysicalObject	Universidad del Magdalena (UniMagdalena)	891.780.111-8	CBUMAG-ENT	https://www.gbif.org/grscicoll/collection/a03172d2-ea56-439c-a71d-86235e80c72e	1546		AMNISTÍA:2013	2022-01-13	es		Guerrero, R. J. | Escobar, C.	1	Individuos		Adulto	present	Colecta Definitiva: Animal completo (Alfiler)	En colección			Manual	2006-04-30	2006	4	30	30.IV.2006			América del Sur	Colombia	CO	Magdalena	Santa Marta		Sierra Nevada de Santa Marta, Minca Hacienda La Victoria, sector Jabalí bajo	1395	11°07'24.3''N	74°05'33.3''W	11°07'24.3''N 74°05'33.3''W	Grados, minutos, segundos	11.1234	-74.0926	WGS84			Etiqueta de recolección	Mejia, A. Jimenez-Ferbans, L.
CBUMAG:ENT:1111	PreservedSpecimen	PhysicalObject	Universidad del Magdalena (UniMagdalena)	891.780.111-8	CBUMAG-ENT	https://www.gbif.org/grscicoll/collection/a03172d2-ea56-439c-a71d-86235e80c72e	1111		AMNISTÍA:2013	2022-01-13	es		Polo, L. Quiroz, L.	1	Individuos		Adulto	present	Colecta Definitiva: Animal completo (Alfiler)	En colección			Manual	2012-10-06	2012	10	6	6.X.2012			América del Sur	Colombia	CO	Magdalena	Santa Marta		Bureche	28					11.2004	-74.1836	WGS84	Fuentes-Castro, M. | Maestre-Guerra, A. | Villalba-Fuentes, E.	2022-01-19	Google Earth
CBUMAG:ENT:1394	PreservedSpecimen	PhysicalObject	Universidad del Magdalena (UniMagdalena)	891.780.111-8	CBUMAG-ENT	https://www.gbif.org/grscicoll/collection/a03172d2-ea56-439c-a71d-86235e80c72e	1394		AMNISTÍA:2013	2022-01-13	es		Cuesta, L.	1	Individuos		Adulto	present	Colecta Definitiva: Animal completo (Alfiler)	En colección				2010-04-17	2010	4	17	17.IV.2010			América del Sur	Colombia	CO	Magdalena	Santa Marta	Buritaca		7					11.2618	-73.7688	WGS84	Fuentes-Castro, M. | Maestre-Guerra, A. | Villalba-Fuentes, E.	2022-01-19	Google Earth
CBUMAG:ENT:1395	PreservedSpecimen	PhysicalObject	Universidad del Magdalena (UniMagdalena)	891.780.111-8	CBUMAG-ENT	https://www.gbif.org/grscicoll/collection/a03172d2-ea56-439c-a71d-86235e80c72e	1395		AMNISTÍA:2013	2022-01-13	es		Montero, M.	1	Individuos		Adulto	present	Colecta Definitiva: Animal completo (Alfiler)	En colección				2007-09-08	2007	9	8	8.IX.2007			América del Sur	Colombia	CO	Magdalena	Santa Marta		Bureche	28					11.2004	-74.1836	WGS84	Fuentes-Castro, M. | Maestre-Guerra, A. | Villalba-Fuentes, E.	2022-01-19	Google Earth
CBUMAG:ENT:1396	PreservedSpecimen	PhysicalObject	Universidad del Magdalena (UniMagdalena)	891.780.111-8	CBUMAG-ENT	https://www.gbif.org/grscicoll/collection/a03172d2-ea56-439c-a71d-86235e80c72e	1396		AMNISTÍA:2013	2022-01-13	es		Olaya, D. | Peñaranda, P.	1	Individuos		Adulto	present	Colecta Definitiva: Animal completo (Alfiler)	En colección				2007-11-12	2007	11	12	12.XI.2007			América del Sur	Colombia	CO	Magdalena	Santa Marta	Bonda		65					11.2337	-74.1249	WGS84	Fuentes-Castro, M. | Maestre-Guerra, A. | Villalba-Fuentes, E.	2022-01-19	Google Earth
CBUMAG:ENT:1398	PreservedSpecimen	PhysicalObject	Universidad del Magdalena (UniMagdalena)	891.780.111-8	CBUMAG-ENT	https://www.gbif.org/grscicoll/collection/a03172d2-ea56-439c-a71d-86235e80c72e	1398		AMNISTÍA:2013	2022-01-13	es		Granados, Z.	1	Individuos		Adulto	present	Colecta Definitiva: Animal completo (Alfiler)	En colección			Red entomológica Jama	2010-09-22	2010	9	22	22.IX.2010			América del Sur	Colombia	CO	Magdalena	Santa Marta		Sierra Nevada de Santa Marta, Minca	633					11.1427	-74.1167	WGS84	Fuentes-Castro, M. | Maestre-Guerra, A. | Villalba-Fuentes, E.	2022-01-19	Google Earth
CBUMAG:ENT:1399	PreservedSpecimen	PhysicalObject	Universidad del Magdalena (UniMagdalena)	891.780.111-8	CBUMAG-ENT	https://www.gbif.org/grscicoll/collection/a03172d2-ea56-439c-a71d-86235e80c72e	1399		AMNISTÍA:2013	2022-01-13	es		Olaya, D. | Peñaranda, P.	1	Individuos		Adulto	present	Colecta Definitiva: Animal completo (Alfiler)	En colección				2007-11-12	2007	11	12	12.XI.2007			América del Sur	Colombia	CO	Magdalena	Santa Marta	Bonda		65					11.2337	-74.1249	WGS84	Fuentes-Castro, M. | Maestre-Guerra, A. | Villalba-Fuentes, E.	2022-01-19	Google Earth
CBUMAG:ENT:3904	PreservedSpecimen	PhysicalObject	Universidad del Magdalena (UniMagdalena)	891.780.111-8	CBUMAG-ENT	https://www.gbif.org/grscicoll/collection/a03172d2-ea56-439c-a71d-86235e80c72e	3904		AMNISTÍA:2013	2022-01-13	es			1	Individuos		Adulto	present	Colecta Definitiva: Animal completo (Alfiler)	En colección			Manual	2013-05-03	2013	5	3	3.V.2013			América del Sur	Colombia	CO	Magdalena	Santa Marta		Sierra Nevada de Santa Marta, Minca Hacienda La Victoria	986					11.1229	-74.095	WGS84	Fuentes-Castro, M. | Maestre-Guerra, A. | Villalba-Fuentes, E.	2022-01-19	Google Earth	Dayana Valencia
CBUMAG:ENT:3925	PreservedSpecimen	PhysicalObject	Universidad del Magdalena (UniMagdalena)	891.780.111-8	CBUMAG-ENT	https://www.gbif.org/grscicoll/collection/a03172d2-ea56-439c-a71d-86235e80c72e	3925		AMNISTÍA:2013	2022-01-13	es			1	Individuos		Adulto	present	Colecta Definitiva: Animal completo (Alfiler)	En colección			Manual	2013-10-19	2013	10	19	19.X.2013			América del Sur	Colombia	CO	Magdalena	Santa Marta		Sierra Nevada de Santa Marta, Minca Hacienda La Victoria	986					11.1229	-74.095	WGS84	Fuentes-Castro, M. | Maestre-Guerra, A. | Villalba-Fuentes, E.	2022-01-19	Google Earth	Roberto J. Guerrero
CBUMAG:ENT:4136	PreservedSpecimen	PhysicalObject	Universidad del Magdalena (UniMagdalena)	891.780.111-8	CBUMAG-ENT	https://www.gbif.org/grscicoll/collection/a03172d2-ea56-439c-a71d-86235e80c72e	4136		AMNISTÍA:2013	2022-01-13	es		Bolaño, E.	1	Individuos		Adulto	present	Colecta Definitiva: Animal completo (Alfiler)	En colección				2013-04-03	2013	4	3	3.IV.2013			América del Sur	Colombia	CO	Magdalena	Santa Marta		Sierra Nevada de Santa Marta, Minca Pozo Azul	773					11.1339	-74.1028	WGS84	Fuentes-Castro, M. | Maestre-Guerra, A. | Villalba-Fuentes, E.	2022-01-19	Google Earth	Roberto J. Guerrero
CBUMAG:ENT:4228	PreservedSpecimen	PhysicalObject	Universidad del Magdalena (UniMagdalena)	891.780.111-8	CBUMAG-ENT	https://www.gbif.org/grscicoll/collection/a03172d2-ea56-439c-a71d-86235e80c72e	4228		AMNISTÍA:2013	2022-01-13	es		Padierna, Julián	1	Individuos		Adulto	present	Colecta Definitiva: Animal completo (Alfiler)	En colección				2013-03-28	2013	3	28	28.III.2013			América del Sur	Colombia	CO	Magdalena	Ciénaga	San Pedro de la Sierra	Sierra Nevada de Santa Marta, San Pedro de la Sierra	1390					10.9059	-74.0464	WGS84	Fuentes-Castro, M. | Maestre-Guerra, A. | Villalba-Fuentes, E.	2022-01-19	Google Earth
CBUMAG:ENT:3903	PreservedSpecimen	PhysicalObject	Universidad del Magdalena (UniMagdalena)	891.780.111-8	CBUMAG-ENT	https://www.gbif.org/grscicoll/collection/a03172d2-ea56-439c-a71d-86235e80c72e	3903		AMNISTÍA:2013	2022-01-13	es			1	Individuos		Adulto	present	Colecta Definitiva: Animal completo (Alfiler)	En colección			Manual	2013-10-03	2013	10	3	3.X.2013			América del Sur	Colombia	CO	Magdalena	Santa Marta		Sierra Nevada de Santa Marta, Minca Hacienda La Victoria	986					11.1229	-74.095	WGS84	Fuentes-Castro, M. | Maestre-Guerra, A. | Villalba-Fuentes, E.	2022-01-19	Google Earth	Roberto J. Guerrero
CBUMAG:ENT:3921	PreservedSpecimen	PhysicalObject	Universidad del Magdalena (UniMagdalena)	891.780.111-8	CBUMAG-ENT	https://www.gbif.org/grscicoll/collection/a03172d2-ea56-439c-a71d-86235e80c72e	3921		AMNISTÍA:2013	2022-01-13	es			1	Individuos		Adulto	present	Colecta Definitiva: Animal completo (Alfiler)	En colección			Manual	2013-10-19	2013	10	19	19.X.2013			América del Sur	Colombia	CO	Magdalena	Santa Marta		Sierra Nevada de Santa Marta, Minca	633					11.1427	-74.1167	WGS84	Fuentes-Castro, M. | Maestre-Guerra, A. | Villalba-Fuentes, E.	2022-01-19	Google Earth	Roberto J. Guerrero
CBUMAG:ENT:3936	PreservedSpecimen	PhysicalObject	Universidad del Magdalena (UniMagdalena)	891.780.111-8	CBUMAG-ENT	https://www.gbif.org/grscicoll/collection/a03172d2-ea56-439c-a71d-86235e80c72e	3936		AMNISTÍA:2013	2022-01-13	es			1	Individuos		Adulto	present	Colecta Definitiva: Animal completo (Alfiler)	En colección			Manual	2013-11-01	2013	11	1	1.XI.2013			América del Sur	Colombia	CO	Magdalena	Ciénaga		Sierra Nevada de Santa Marta, Palmor Hacienda Napoles	962					10.7697	-74.0243	WGS84	Fuentes-Castro, M. | Maestre-Guerra, A. | Villalba-Fuentes, E.	2022-01-19	Google Earth	Roberto J. Guerrero
CBUMAG:ENT:4054	PreservedSpecimen	PhysicalObject	Universidad del Magdalena (UniMagdalena)	891.780.111-8	CBUMAG-ENT	https://www.gbif.org/grscicoll/collection/a03172d2-ea56-439c-a71d-86235e80c72e	4054		AMNISTÍA:2013	2022-01-13	es		Carpintero-Villareal, L. F.	1	Individuos		Adulto	present	Colecta Definitiva: Animal completo (Alfiler)	En colección				2013-05-04	2013	5	4	4.V.2013			América del Sur	Colombia	CO	Magdalena	Ciénaga	San Pedro de la Sierra	Sierra Nevada de Santa Marta, San Pedro de la Sierra	1390					10.9059	-74.0464	WGS84	Fuentes-Castro, M. | Maestre-Guerra, A. | Villalba-Fuentes, E.	2022-01-19	Google Earth	Roberto J. Guerrero
CBUMAG:ENT:4441	PreservedSpecimen	PhysicalObject	Universidad del Magdalena (UniMagdalena)	891.780.111-8	CBUMAG-ENT	https://www.gbif.org/grscicoll/collection/a03172d2-ea56-439c-a71d-86235e80c72e	4441		AMNISTÍA:2013	2022-01-13	es		Berben, A.	1	Individuos		Adulto	present	Colecta Definitiva: Animal completo (Alfiler)	En colección			Manual	2013-11-01	2013	11	1	1.XI.2013			América del Sur	Colombia	CO	Magdalena	Santa Marta	Valle de Gaira	Rio	29					11.175	-74.1868	WGS84	Fuentes-Castro, M. | Maestre-Guerra, A. | Villalba-Fuentes, E.	2022-01-19	Google Earth	Amanda Berben
CBUMAG:ENT:4467	PreservedSpecimen	PhysicalObject	Universidad del Magdalena (UniMagdalena)	891.780.111-8	CBUMAG-ENT	https://www.gbif.org/grscicoll/collection/a03172d2-ea56-439c-a71d-86235e80c72e	4467		AMNISTÍA:2013	2022-01-13	es			1	Individuos		Adulto	present	Colecta Definitiva: Animal completo (Alfiler)	En colección				2013-11-09	2013	11	9	9.XI.2013			América del Sur	Colombia	CO	Magdalena	Fundación	Santa Clara		1434					10.4587	-73.906	WGS84	Fuentes-Castro, M. | Maestre-Guerra, A. | Villalba-Fuentes, E.	2022-01-19	Google Earth	Roberto J. Guerrero
CBUMAG:ENT:3247	PreservedSpecimen	PhysicalObject	Universidad del Magdalena (UniMagdalena)	891.780.111-8	CBUMAG-ENT	https://www.gbif.org/grscicoll/collection/a03172d2-ea56-439c-a71d-86235e80c72e	3247			2022-01-11	es		Pérez-Charris, A. F.	1	Individuos		Adulto	present	Colecta Definitiva: Animal completo (Alfiler)	En colección				2014-10-11	2014	10	11	10-11.X.2014			América del Sur	Colombia	CO	Magdalena	Fundación		Ribera del Río San Sebastián		10°31'14''N	74°31'14"W	10°31'14"N 74°31'14"W	Grados, minutos, segundos	10.5622	-73.6654	WGS84	Fuentes-Castro, M. | Maestre-Guerra, A. | Villalba-Fuentes, E.	2022-05-25	Google Earth	Pérez-Charris, A.F.
CBUMAG:ENT:3390	PreservedSpecimen	PhysicalObject	Universidad del Magdalena (UniMagdalena)	891.780.111-8	CBUMAG-ENT	https://www.gbif.org/grscicoll/collection/a03172d2-ea56-439c-a71d-86235e80c72e	3390		AMNISTÍA:2013	2022-01-11	es			1	Individuos		Adulto	present	Colecta Definitiva: Animal completo (Alfiler)	En colección			Manual	2012-10-20	2012	10	20	20.X.2012			América del Sur	Colombia	CO	Magdalena	Santa Marta		Sierra Nevada de Santa Marta, Minca Hacienda La Victoria	986					11.1229	-74.095	WGS84	Fuentes-Castro, M. | Maestre-Guerra, A. | Villalba-Fuentes, E.	2022-01-20	Google Earth	Roberto J. Guerrero
CBUMAG:ENT:3952	PreservedSpecimen	PhysicalObject	Universidad del Magdalena (UniMagdalena)	891.780.111-8	CBUMAG-ENT	https://www.gbif.org/grscicoll/collection/a03172d2-ea56-439c-a71d-86235e80c72e	3952		AMNISTÍA:2013	2022-01-11	es		Galvis, M.	1	Individuos		Adulto	present	Colecta Definitiva: Animal completo (Alfiler)	En colección			Manual	2013-09-18	2013	9	18	18.IX.2013			América del Sur	Colombia	CO	Magdalena	Santa Marta		Sierra Nevada de Santa Marta, Minca Hacienda La Victoria, sector Honduras	986					11.1229	-74.095	WGS84	Fuentes-Castro, M. | Maestre-Guerra, A. | Villalba-Fuentes, E.	2022-01-20	Google Earth
CBUMAG:ENT:7264	PreservedSpecimen	PhysicalObject	Universidad del Magdalena (UniMagdalena)	891.780.111-8	CBUMAG-ENT	https://www.gbif.org/grscicoll/collection/a03172d2-ea56-439c-a71d-86235e80c72e	7264		AMNISTÍA:2013	2022-01-11	es			1	Individuos		Adulto	present	Colecta Definitiva: Animal completo (Alfiler)	En colección			Manual	2012-10-20	2012	10	20	20.X.2012			América del Sur	Colombia	CO	Magdalena	Santa Marta		Sierra Nevada de Santa Marta, Minca Hacienda La Victoria	986					11.1229	-74.095	WGS84	Fuentes-Castro, M. | Maestre-Guerra, A. | Villalba-Fuentes, E.	2022-01-20	Google Earth	Roberto J. Guerrero
CBUMAG:ENT:7265	PreservedSpecimen	PhysicalObject	Universidad del Magdalena (UniMagdalena)	891.780.111-8	CBUMAG-ENT	https://www.gbif.org/grscicoll/collection/a03172d2-ea56-439c-a71d-86235e80c72e	7265		AMNISTÍA:2013	2022-01-11	es			1	Individuos		Adulto	present	Colecta Definitiva: Animal completo (Alfiler)	En colección			Manual	2012-10-20	2012	10	20	20.X.2012			América del Sur	Colombia	CO	Magdalena	Santa Marta		Sierra Nevada de Santa Marta, Minca Hacienda La Victoria	986					11.1229	-74.095	WGS84	Fuentes-Castro, M. | Maestre-Guerra, A. | Villalba-Fuentes, E.	2022-01-20	Google Earth	Roberto J. Guerrero
CBUMAG:ENT:12412	PreservedSpecimen	PhysicalObject	Universidad del Magdalena (UniMagdalena)	891.780.111-8	CBUMAG-ENT	https://www.gbif.org/grscicoll/collection/a03172d2-ea56-439c-a71d-86235e80c72e	12412			2022-01-12	es		Gómez, J.	1	Individuos		Adulto	present	Colecta Definitiva: Animal completo (Alfiler)	En colección			Manual	2015	2015			2015	Bosque Seco		América del Sur	Colombia	CO	Magdalena	Aracataca		La Laja		10°31'2"N	74°11'32"W	10°31'2"N 74°11'32"W	Grados, minutos, segundos	10.5172	-74.1922	WGS84			Etiqueta de recolección	M. Escarraga
CBUMAG:ENT:19575	PreservedSpecimen	PhysicalObject	Universidad del Magdalena (UniMagdalena)	891.780.111-8	CBUMAG-ENT	https://www.gbif.org/grscicoll/collection/a03172d2-ea56-439c-a71d-86235e80c72e	19575	Filogenia de los Pasálidos (Coleoptera: Passalidae) del nuevo mundo	ANLA:1293:2013	2021-11-18	es		Jiménez-Ferbans, L.	6	Individuos	Restos	Adultos	present	Colecta Definitiva: Animal completo (ETOH)	En colección				2017-04-10	2017	4	10	10 Apr 2017		T.35	América del Sur	Colombia	CO	Córdoba	Tierralta		Vereda Tuis-Tuis	363	08°02'04.3''N	76°06'18.9''W	08°02'04.3''N 76°06'18.9''W	Grados, minutos, segundos	8.03453	-76.1052	WGS84			Etiqueta de recolección	Jimenez-Ferbans, L.
CBUMAG:ENT:19576	PreservedSpecimen	PhysicalObject	Universidad del Magdalena (UniMagdalena)	891.780.111-8	CBUMAG-ENT	https://www.gbif.org/grscicoll/collection/a03172d2-ea56-439c-a71d-86235e80c72e	19576	Filogenia de los Pasálidos (Coleoptera: Passalidae) del nuevo mundo	ANLA:1293:2013	2021-11-18	es		Jiménez-Ferbans, L.	5	Individuos		Adultos	present	Colecta Definitiva: Animal completo (ETOH)	En colección				2017-04-11	2017	4	11	11 Apr 2017		T.48	América del Sur	Colombia	CO	Córdoba	Tierralta		Vereda Tuis-Tuis	136	08°02'25.7''N	76°04'40.2''W	08°02'25.7''N 76°04'40.2''W	Grados, minutos, segundos	8.04047	-76.0778	WGS84			Etiqueta de recolección	Jimenez-Ferbans, L.
CBUMAG:ENT:19577	PreservedSpecimen	PhysicalObject	Universidad del Magdalena (UniMagdalena)	891.780.111-8	CBUMAG-ENT	https://www.gbif.org/grscicoll/collection/a03172d2-ea56-439c-a71d-86235e80c72e	19577	Filogenia de los Pasálidos (Coleoptera: Passalidae) del nuevo mundo	ANLA:1293:2013	2021-11-18	es		Jiménez-Ferbans, L.	4	Individuos	Un adulto dañado	Adultos	present	Colecta Definitiva: Animal completo (ETOH)	En colección				2017-04-09	2017	4	9	09 Apr 2017		T.1	América del Sur	Colombia	CO	Córdoba	Tierralta		Vereda Tuis-Tuis	155	08°02'05.8''N	76°05'24.9''W	08°02'05.8''N 76°05'24.9''W	Grados, minutos, segundos	8.03494	-76.0902	WGS84			Etiqueta de recolección	Jimenez-Ferbans, L.
CBUMAG:ENT:19578	PreservedSpecimen	PhysicalObject	Universidad del Magdalena (UniMagdalena)	891.780.111-8	CBUMAG-ENT	https://www.gbif.org/grscicoll/collection/a03172d2-ea56-439c-a71d-86235e80c72e	19578	Filogenia de los Pasálidos (Coleoptera: Passalidae) del nuevo mundo	ANLA:1293:2013	2021-11-18	es		Jiménez-Ferbans, L.	8	Individuos		Adultos	present	Colecta Definitiva: Animal completo (ETOH)	En colección				2017-04-10	2017	4	10	10 Apr 2017		T.24	América del Sur	Colombia	CO	Córdoba	Tierralta		Vereda Tuis-Tuis	242	08°02'04.2''N	76°05'46.9''W	08°02'04.2''N 76°05'46.9''W	Grados, minutos, segundos	8.0345	-76.0964	WGS84			Etiqueta de recolección	Jimenez-Ferbans, L.
CBUMAG:ENT:19579	PreservedSpecimen	PhysicalObject	Universidad del Magdalena (UniMagdalena)	891.780.111-8	CBUMAG-ENT	https://www.gbif.org/grscicoll/collection/a03172d2-ea56-439c-a71d-86235e80c72e	19579	Filogenia de los Pasálidos (Coleoptera: Passalidae) del nuevo mundo	ANLA:1293:2013	2021-11-18	es		Jiménez-Ferbans, L.	3	Individuos	Un adulto dañado	Adultos	present	Colecta Definitiva: Animal completo (ETOH)	En colección				2017-04-10	2017	4	10	10 Apr 2017		T.19	América del Sur	Colombia	CO	Córdoba	Tierralta		Vereda Tuis-Tuis	163	08°02'21.9''N	76°05'41.2''W	08°02'21.9''N 76°05'41.2''W	Grados, minutos, segundos	8.03942	-76.0948	WGS84			Etiqueta de recolección	Jimenez-Ferbans, L.
CBUMAG:ENT:19580	PreservedSpecimen	PhysicalObject	Universidad del Magdalena (UniMagdalena)	891.780.111-8	CBUMAG-ENT	https://www.gbif.org/grscicoll/collection/a03172d2-ea56-439c-a71d-86235e80c72e	19580	Filogenia de los Pasálidos (Coleoptera: Passalidae) del nuevo mundo	ANLA:1293:2013	2021-11-18	es		Jiménez-Ferbans, L.	2	Individuos		Adultos	present	Colecta Definitiva: Animal completo (ETOH)	En colección				2017-04-11	2017	4	11	11 Apr 2017		T.55	América del Sur	Colombia	CO	Córdoba	Tierralta		Vereda Tuis-Tuis	202	08°02'14.8''N	76°04'26.4''W	08°02'14.8''N 76°04'26.4''W	Grados, minutos, segundos	8.03744	-76.074	WGS84			Etiqueta de recolección	Jimenez-Ferbans, L.
CBUMAG:ENT:19581	PreservedSpecimen	PhysicalObject	Universidad del Magdalena (UniMagdalena)	891.780.111-8	CBUMAG-ENT	https://www.gbif.org/grscicoll/collection/a03172d2-ea56-439c-a71d-86235e80c72e	19581	Filogenia de los Pasálidos (Coleoptera: Passalidae) del nuevo mundo	ANLA:1293:2013	2021-11-18	es		Jiménez-Ferbans, L.	1	Individuos		Adulto	present	Colecta Definitiva: Animal completo (ETOH)	En colección				2017-04-10	2017	4	10	10 Apr 2017		T.22	América del Sur	Colombia	CO	Córdoba	Tierralta		Vereda Tuis-Tuis	99	08°02'18.1''N	76°05'40.3''W	08°02'18.1''N 76°05'40.3''W	Grados, minutos, segundos	8.03836	-76.0945	WGS84			Etiqueta de recolección	Jimenez-Ferbans, L.
CBUMAG:ENT:19582	PreservedSpecimen	PhysicalObject	Universidad del Magdalena (UniMagdalena)	891.780.111-8	CBUMAG-ENT	https://www.gbif.org/grscicoll/collection/a03172d2-ea56-439c-a71d-86235e80c72e	19582	Filogenia de los Pasálidos (Coleoptera: Passalidae) del nuevo mundo	ANLA:1293:2013	2021-11-18	es		Jiménez-Ferbans, L.	3	Individuos		Adultos	present	Colecta Definitiva: Animal completo (ETOH)	En colección				2017-04-09	2017	4	9	09 Apr 2017		T.10	América del Sur	Colombia	CO	Córdoba	Tierralta		Vereda Tuis-Tuis	527	08°01'02.6''N	76°05'17.5''W	08°01'02.6''N 76°05'17.5''W	Grados, minutos, segundos	8.01739	-76.0882	WGS84			Etiqueta de recolección	Jimenez-Ferbans, L.
CBUMAG:ENT:19583	PreservedSpecimen	PhysicalObject	Universidad del Magdalena (UniMagdalena)	891.780.111-8	CBUMAG-ENT	https://www.gbif.org/grscicoll/collection/a03172d2-ea56-439c-a71d-86235e80c72e	19583	Filogenia de los Pasálidos (Coleoptera: Passalidae) del nuevo mundo	ANLA:1293:2013	2021-11-18	es		Jiménez-Ferbans, L.	2	Individuos		1 Adulto 1 larva	present	Colecta Definitiva: Animal completo (ETOH)	En colección				2017-04	2017	4		2017-04		T.6	América del Sur	Colombia	CO	Córdoba	Tierralta		Vereda Tuis-Tuis	203					8.01728	-76.0881	WGS84	Fuentes-Castro, M. | Maestre-Guerra, A. | Villalba-Fuentes, E.	2021-12-07	Google Earth	Jimenez-Ferbans, L.
CBUMAG:ENT:19584	PreservedSpecimen	PhysicalObject	Universidad del Magdalena (UniMagdalena)	891.780.111-8	CBUMAG-ENT	https://www.gbif.org/grscicoll/collection/a03172d2-ea56-439c-a71d-86235e80c72e	19584	Filogenia de los Pasálidos (Coleoptera: Passalidae) del nuevo mundo	ANLA:1293:2013	2021-11-18	es		Jiménez-Ferbans, L.	2	Individuos		Adultos	present	Colecta Definitiva: Animal completo (ETOH)	En colección				2017-04-11	2017	4	11	11 Apr 2017		T.44	América del Sur	Colombia	CO	Córdoba	Tierralta		Vereda Tuis-Tuis	98	08°02'39.2''N	76°03'01.1''W	08°02'39.2''N 76°03'01.1''W	Grados, minutos, segundos	8.04422	-76.0503	WGS84			Etiqueta de recolección	Jimenez-Ferbans, L.
CBUMAG:ENT:19585	PreservedSpecimen	PhysicalObject	Universidad del Magdalena (UniMagdalena)	891.780.111-8	CBUMAG-ENT	https://www.gbif.org/grscicoll/collection/a03172d2-ea56-439c-a71d-86235e80c72e	19585	Filogenia de los Pasálidos (Coleoptera: Passalidae) del nuevo mundo	ANLA:1293:2013	2021-11-18	es		Jiménez-Ferbans, L.	3	Individuos		Adultos	present	Colecta Definitiva: Animal completo (ETOH)	En colección				2017-04-09	2017	4	9	09 Apr 2017		T. 12	América del Sur	Colombia	CO	Córdoba	Tierralta		Vereda Tuis-Tuis	402	08°01'33.6''N	76°05'28.7''W	08°01'33.6''N 76°05'28.7''W	Grados, minutos, segundos	8.026	-76.0913	WGS84			Etiqueta de recolección	Jimenez-Ferbans, L.
CBUMAG:ENT:19586	PreservedSpecimen	PhysicalObject	Universidad del Magdalena (UniMagdalena)	891.780.111-8	CBUMAG-ENT	https://www.gbif.org/grscicoll/collection/a03172d2-ea56-439c-a71d-86235e80c72e	19586	Filogenia de los Pasálidos (Coleoptera: Passalidae) del nuevo mundo	ANLA:1293:2013	2021-11-18	es		Jiménez-Ferbans, L.	3	Individuos		Adultos	present	Colecta Definitiva: Animal completo (ETOH)	En colección				2017-04-10	2017	4	10	10 Apr 2017		T. 21	América del Sur	Colombia	CO	Córdoba	Tierralta		Vereda Tuis-Tuis	171	08°02'19.9''N	76°05'40.2''W	08°02'19.9''N 76°05'40.2''W	Grados, minutos, segundos	8.03886	-76.0945	WGS84			Etiqueta de recolección	Jimenez-Ferbans, L.
CBUMAG:ENT:19587	PreservedSpecimen	PhysicalObject	Universidad del Magdalena (UniMagdalena)	891.780.111-8	CBUMAG-ENT	https://www.gbif.org/grscicoll/collection/a03172d2-ea56-439c-a71d-86235e80c72e	19587	Filogenia de los Pasálidos (Coleoptera: Passalidae) del nuevo mundo	ANLA:1293:2013	2021-11-18	es		Jiménez-Ferbans, L.	2	Individuos		Adultos	present	Colecta Definitiva: Animal completo (ETOH)	En colección		En tronco en descomposición		2017-04-11	2017	4	11	11 Apr 2017		T. 42	América del Sur	Colombia	CO	Córdoba	Tierralta		Vereda Tuis-Tuis	104	08°02'43.9''N	76°05'08.3''W	08°02'43.9''N 76°05'08.3''W	Grados, minutos, segundos	8.04553	-76.0856	WGS84			Etiqueta de recolección	Jimenez-Ferbans, L.
CBUMAG:ENT:19588	PreservedSpecimen	PhysicalObject	Universidad del Magdalena (UniMagdalena)	891.780.111-8	CBUMAG-ENT	https://www.gbif.org/grscicoll/collection/a03172d2-ea56-439c-a71d-86235e80c72e	19588	Filogenia de los Pasálidos (Coleoptera: Passalidae) del nuevo mundo	ANLA:1293:2013	2021-11-18	es		Jiménez-Ferbans, L.	2	Individuos		Adultos	present	Colecta Definitiva: Animal completo (ETOH)	En colección				2017-04-09	2017	4	9	09 Apr 2017		T. 15	América del Sur	Colombia	CO	Córdoba	Tierralta		Vereda Tuis-Tuis	244	08°01'55.9''N	76°05'30.3''W	08°01'55.9''N 76°05'30.3''W	Grados, minutos, segundos	8.03219	-76.0918	WGS84			Etiqueta de recolección	Jimenez-Ferbans, L.
CBUMAG:ENT:19589	PreservedSpecimen	PhysicalObject	Universidad del Magdalena (UniMagdalena)	891.780.111-8	CBUMAG-ENT	https://www.gbif.org/grscicoll/collection/a03172d2-ea56-439c-a71d-86235e80c72e	19589	Filogenia de los Pasálidos (Coleoptera: Passalidae) del nuevo mundo	ANLA:1293:2013	2021-11-18	es		Jiménez-Ferbans, L.	1	Individuos		Adulto	present	Colecta Definitiva: Animal completo (ETOH)	En colección				2017-04-10	2017	4	10	10 Apr 2017		T.29	América del Sur	Colombia	CO	Córdoba	Tierralta		Vereda Tuis-Tuis	283	08°02'00.4''N	76°05'50.7''W	08°02'00.4''N 76°05'50.7''W	Grados, minutos, segundos	8.03344	-76.0974	WGS84			Etiqueta de recolección	Jimenez-Ferbans, L.
CBUMAG:ENT:19590	PreservedSpecimen	PhysicalObject	Universidad del Magdalena (UniMagdalena)	891.780.111-8	CBUMAG-ENT	https://www.gbif.org/grscicoll/collection/a03172d2-ea56-439c-a71d-86235e80c72e	19590	Filogenia de los Pasálidos (Coleoptera: Passalidae) del nuevo mundo	ANLA:1293:2013	2021-11-18	es		Jiménez-Ferbans, L.	4	Individuos		Adultos	present	Colecta Definitiva: Animal completo (ETOH)	En colección				2017-04-09	2017	4	9	09 Apr 2017		T. 3	América del Sur	Colombia	CO	Córdoba	Tierralta		Vereda Tuis-Tuis	417	08°01'29.1''N	76°05'29.8''W	08°01'29.1''N 76°05'29.8''W	Grados, minutos, segundos	8.02475	-76.0916	WGS84			Etiqueta de recolección	Jimenez-Ferbans, L.
CBUMAG:ENT:19591	PreservedSpecimen	PhysicalObject	Universidad del Magdalena (UniMagdalena)	891.780.111-8	CBUMAG-ENT	https://www.gbif.org/grscicoll/collection/a03172d2-ea56-439c-a71d-86235e80c72e	19591	Filogenia de los Pasálidos (Coleoptera: Passalidae) del nuevo mundo	ANLA:1293:2013	2021-11-18	es		Jiménez-Ferbans, L.	5	Individuos		Adultos	present	Colecta Definitiva: Animal completo (ETOH)	En colección				2017-04-10	2017	4	10	10 Apr 2017		T. 18	América del Sur	Colombia	CO	Córdoba	Tierralta		Vereda Tuis-Tuis	111	08°02'23.9"N	76°05'44.9''W	08°02'23.9''N 76°05'44.9''W	Grados, minutos, segundos	8.03997	-76.0958	WGS84			Etiqueta de recolección	Jimenez-Ferbans, L.
CBUMAG:ENT:19592	PreservedSpecimen	PhysicalObject	Universidad del Magdalena (UniMagdalena)	891.780.111-8	CBUMAG-ENT	https://www.gbif.org/grscicoll/collection/a03172d2-ea56-439c-a71d-86235e80c72e	19592	Filogenia de los Pasálidos (Coleoptera: Passalidae) del nuevo mundo	ANLA:1293:2013	2021-11-18	es		Jiménez-Ferbans, L.	5	Individuos		Adultos	present	Colecta Definitiva: Animal completo (ETOH)	En colección				2017-04-11	2017	4	11	11 Apr 2017		T. 49	América del Sur	Colombia	CO	Córdoba	Tierralta		Vereda Tuis-Tuis	153	08°02'24.1''N	76°04'39.0''W	08°02'24.1''N 76°04'39.0''W	Grados, minutos, segundos	8.04003	-76.0775	WGS84			Etiqueta de recolección	Jimenez-Ferbans, L.
CBUMAG:ENT:19593	PreservedSpecimen	PhysicalObject	Universidad del Magdalena (UniMagdalena)	891.780.111-8	CBUMAG-ENT	https://www.gbif.org/grscicoll/collection/a03172d2-ea56-439c-a71d-86235e80c72e	19593	Filogenia de los Pasálidos (Coleoptera: Passalidae) del nuevo mundo	ANLA:1293:2013	2021-11-18	es		Jiménez-Ferbans, L.	3	Individuos	Un adulto dañado	Adultos	present	Colecta Definitiva: Animal completo (ETOH)	En colección				2017-04-10	2017	4	10	10 Apr 2017		T. 27	América del Sur	Colombia	CO	Córdoba	Tierralta		Vereda Tuis-Tuis	252	08°02'02.9''N	76°05'48.5''W	08°02'02.9''N 76°05'48.5''W	Grados, minutos, segundos	8.03414	-76.0968	WGS84			Etiqueta de recolección	Jimenez-Ferbans, L.
CBUMAG:ENT:19594	PreservedSpecimen	PhysicalObject	Universidad del Magdalena (UniMagdalena)	891.780.111-8	CBUMAG-ENT	https://www.gbif.org/grscicoll/collection/a03172d2-ea56-439c-a71d-86235e80c72e	19594	Filogenia de los Pasálidos (Coleoptera: Passalidae) del nuevo mundo	ANLA:1293:2013	2021-11-18	es		Jiménez-Ferbans, L.	4	Individuos		Adultos	present	Colecta Definitiva: Animal completo (ETOH)	En colección				2017-04-10	2017	4	10	10 Apr 2017		T. 25	América del Sur	Colombia	CO	Córdoba	Tierralta		Vereda Tuis-Tuis	240	08°02'03.4''N	76°05'47.5''W	08°02'03.4''N 76°05'47.5''W	Grados, minutos, segundos	8.03428	-76.0965	WGS84			Etiqueta de recolección	Jimenez-Ferbans, L.
CBUMAG:ENT:19595	PreservedSpecimen	PhysicalObject	Universidad del Magdalena (UniMagdalena)	891.780.111-8	CBUMAG-ENT	https://www.gbif.org/grscicoll/collection/a03172d2-ea56-439c-a71d-86235e80c72e	19595	Filogenia de los Pasálidos (Coleoptera: Passalidae) del nuevo mundo	ANLA:1293:2013	2021-11-18	es		Jiménez-Ferbans, L.	1	Individuos		Adulto	present	Colecta Definitiva: Animal completo (ETOH)	En colección				2017-04-10	2017	4	10	10 Apr 2017		T. 26	América del Sur	Colombia	CO	Córdoba	Tierralta		Vereda Tuis-Tuis	283	08°02'00.4''N	76°05'50.7''W	08°02'00.4''N 76°05'50.7''W	Grados, minutos, segundos	8.03344	-76.0974	WGS84			Etiqueta de recolección	Jimenez-Ferbans, L.
CBUMAG:ENT:19596	PreservedSpecimen	PhysicalObject	Universidad del Magdalena (UniMagdalena)	891.780.111-8	CBUMAG-ENT	https://www.gbif.org/grscicoll/collection/a03172d2-ea56-439c-a71d-86235e80c72e	19596	Filogenia de los Pasálidos (Coleoptera: Passalidae) del nuevo mundo	ANLA:1293:2013	2021-11-18	es		Jiménez-Ferbans, L.	4	Individuos		Adultos	present	Colecta Definitiva: Animal completo (ETOH)	En colección				2017-04-11	2017	4	11	11 Apr 2017		T. 43	América del Sur	Colombia	CO	Córdoba	Tierralta		Vereda Tuis-Tuis	92	08°02'43.8''N	76°05'07.0''W	08°02'43.8''N 76°05'07.0''W	Grados, minutos, segundos	8.0455	-76.0853	WGS84			Etiqueta de recolección	Jimenez-Ferbans, L.
CBUMAG:ENT:19597	PreservedSpecimen	PhysicalObject	Universidad del Magdalena (UniMagdalena)	891.780.111-8	CBUMAG-ENT	https://www.gbif.org/grscicoll/collection/a03172d2-ea56-439c-a71d-86235e80c72e	19597	Filogenia de los Pasálidos (Coleoptera: Passalidae) del nuevo mundo	ANLA:1293:2013	2021-11-18	es		Jiménez-Ferbans, L.	4	Individuos		Adultos	present	Colecta Definitiva: Animal completo (ETOH)	En colección		En tronco en descomposición		2017-04-11	2017	4	11	11 Apr 2017		T. 46	América del Sur	Colombia	CO	Córdoba	Tierralta		Vereda Tuis-Tuis	129	08°02'27.3''N	76°04'42.7''W	08°02'27.3''N 76°04'42.7''W	Grados, minutos, segundos	8.04092	-76.0785	WGS84			Etiqueta de recolección	Jimenez-Ferbans, L.
CBUMAG:ENT:19598	PreservedSpecimen	PhysicalObject	Universidad del Magdalena (UniMagdalena)	891.780.111-8	CBUMAG-ENT	https://www.gbif.org/grscicoll/collection/a03172d2-ea56-439c-a71d-86235e80c72e	19598	Filogenia de los Pasálidos (Coleoptera: Passalidae) del nuevo mundo	ANLA:1293:2013	2021-11-18	es		Jiménez-Ferbans, L.	1	Individuos		Adulto	present	Colecta Definitiva: Animal completo (ETOH)	En colección				2017-04-09	2017	4	9	09 Apr 2017		T. 5	América del Sur	Colombia	CO	Córdoba	Tierralta		Vereda Tuis-Tuis	531	08°01'02.2''N	76°05'17.30''W	08°01'02.2''N 76°05'17.30''W	Grados, minutos, segundos	8.01728	-76.0881	WGS84			Etiqueta de recolección	Jimenez-Ferbans, L.
CBUMAG:ENT:19599	PreservedSpecimen	PhysicalObject	Universidad del Magdalena (UniMagdalena)	891.780.111-8	CBUMAG-ENT	https://www.gbif.org/grscicoll/collection/a03172d2-ea56-439c-a71d-86235e80c72e	19599	Filogenia de los Pasálidos (Coleoptera: Passalidae) del nuevo mundo	ANLA:1293:2013	2021-11-18	es		Jiménez-Ferbans, L.	5	Individuos		4 Adultos 1 larva	present	Colecta Definitiva: Animal completo (ETOH)	En colección				2017-04-11	2017	4	11	11 Apr 2017		T.53	América del Sur	Colombia	CO	Córdoba	Tierralta		Vereda Tuis-Tuis	178	08°02'16.8''N	76°04'28.8''W	08°02'16.8''N 76°04'28.8''W	Grados, minutos, segundos	8.038	-76.0747	WGS84			Etiqueta de recolección	Jimenez-Ferbans, L.
CBUMAG:ENT:19600	PreservedSpecimen	PhysicalObject	Universidad del Magdalena (UniMagdalena)	891.780.111-8	CBUMAG-ENT	https://www.gbif.org/grscicoll/collection/a03172d2-ea56-439c-a71d-86235e80c72e	19600	Filogenia de los Pasálidos (Coleoptera: Passalidae) del nuevo mundo	ANLA:1293:2013	2021-11-18	es		Jiménez-Ferbans, L.	1	Individuos		Adulto	present	Colecta Definitiva: Animal completo (ETOH)	En colección				2017-04-09	2017	4	9	09 Apr 2017		T.9	América del Sur	Colombia	CO	Córdoba	Tierralta		Vereda Tuis-Tuis	504	08°01'49.4''N	76°05'15.6''W	08°01'49.4''N 76°05'15.6''W	Grados, minutos, segundos	8.03039	-76.0877	WGS84			Etiqueta de recolección	Jimenez-Ferbans, L.
CBUMAG:ENT:19601	PreservedSpecimen	PhysicalObject	Universidad del Magdalena (UniMagdalena)	891.780.111-8	CBUMAG-ENT	https://www.gbif.org/grscicoll/collection/a03172d2-ea56-439c-a71d-86235e80c72e	19601	Filogenia de los Pasálidos (Coleoptera: Passalidae) del nuevo mundo	ANLA:1293:2013	2021-11-18	es		Jiménez-Ferbans, L.	2	Individuos		Adultos	present	Colecta Definitiva: Animal completo (ETOH)	En colección				2017-04-09	2017	4	9	09 Apr 2017		T.2	América del Sur	Colombia	CO	Córdoba	Tierralta		Vereda Tuis-Tuis	347	08°01'37.4''N	76°05'30.4''W	08°01'37.4''N 76°05'30.4''W	Grados, minutos, segundos	8.02706	-76.0918	WGS84			Etiqueta de recolección	Jimenez-Ferbans, L.
CBUMAG:ENT:19602	PreservedSpecimen	PhysicalObject	Universidad del Magdalena (UniMagdalena)	891.780.111-8	CBUMAG-ENT	https://www.gbif.org/grscicoll/collection/a03172d2-ea56-439c-a71d-86235e80c72e	19602	Filogenia de los Pasálidos (Coleoptera: Passalidae) del nuevo mundo	ANLA:1293:2013	2021-11-18	es		Jiménez-Ferbans, L.	3	Individuos		Adultos	present	Colecta Definitiva: Animal completo (ETOH)	En colección				2017-04-09	2017	4	9	09 Apr 2017		T.7	América del Sur	Colombia	CO	Córdoba	Tierralta		Vereda Tuis-Tuis	530	08°01'02.2''N	76°05'17.3''W	08°01'02.2''N 76°05'17.30''W	Grados, minutos, segundos	8.01728	-76.0881	WGS84			Etiqueta de recolección	Jimenez-Ferbans, L.
CBUMAG:ENT:19603	PreservedSpecimen	PhysicalObject	Universidad del Magdalena (UniMagdalena)	891.780.111-8	CBUMAG-ENT	https://www.gbif.org/grscicoll/collection/a03172d2-ea56-439c-a71d-86235e80c72e	19603	Filogenia de los Pasálidos (Coleoptera: Passalidae) del nuevo mundo	ANLA:1293:2013	2021-11-18	es		Jiménez-Ferbans, L.	1	Individuos		Adulto	present	Colecta Definitiva: Animal completo (ETOH)	En colección		En tronco en descomposición		2017-04-09	2017	4	9	09 Apr 2017		T.10	América del Sur	Colombia	CO	Córdoba	Tierralta		Vereda Tuis-Tuis	527	08°01'02.6''N	76°05'17.5''W	08°01'02.6''N 76°05'17.5''W	Grados, minutos, segundos	8.01739	-76.0882	WGS84			Etiqueta de recolección	Jimenez-Ferbans, L.
CBUMAG:ENT:19604	PreservedSpecimen	PhysicalObject	Universidad del Magdalena (UniMagdalena)	891.780.111-8	CBUMAG-ENT	https://www.gbif.org/grscicoll/collection/a03172d2-ea56-439c-a71d-86235e80c72e	19604	Filogenia de los Pasálidos (Coleoptera: Passalidae) del nuevo mundo	ANLA:1293:2013	2021-11-18	es		Jiménez-Ferbans, L.	2	Individuos		Adultos	present	Colecta Definitiva: Animal completo (ETOH)	En colección				2017-04-10	2017	4	10	10 Apr 2017		T.36	América del Sur	Colombia	CO	Córdoba	Tierralta		Vereda Tuis-Tuis	344	08°02'04.3''N	76°06'20.3''W	08°02'04.3''N 76°06'20.3''W	Grados, minutos, segundos	8.03453	-76.1056	WGS84			Etiqueta de recolección	Jimenez-Ferbans, L.
CBUMAG:ENT:19605	PreservedSpecimen	PhysicalObject	Universidad del Magdalena (UniMagdalena)	891.780.111-8	CBUMAG-ENT	https://www.gbif.org/grscicoll/collection/a03172d2-ea56-439c-a71d-86235e80c72e	19605	Filogenia de los Pasálidos (Coleoptera: Passalidae) del nuevo mundo	ANLA:1293:2013	2021-11-18	es		Jiménez-Ferbans, L.	1	Individuos		Adulto	present	Colecta Definitiva: Animal completo (ETOH)	En colección				2017-04-10	2017	4	10	10 Apr 2017		T. 34	América del Sur	Colombia	CO	Córdoba	Tierralta		Vereda Tuis-Tuis	383	08°02'01.8''N	76°06'16.0''W	08°02'01.8''N 76°06'16.0''W	Grados, minutos, segundos	8.03383	-76.1044	WGS84			Etiqueta de recolección	Jimenez-Ferbans, L.
CBUMAG:ENT:19606	PreservedSpecimen	PhysicalObject	Universidad del Magdalena (UniMagdalena)	891.780.111-8	CBUMAG-ENT	https://www.gbif.org/grscicoll/collection/a03172d2-ea56-439c-a71d-86235e80c72e	19606	Filogenia de los Pasálidos (Coleoptera: Passalidae) del nuevo mundo	ANLA:1293:2013	2021-11-18	es		Jiménez-Ferbans, L.	2	Individuos	Un adulto dañado	Adultos	present	Colecta Definitiva: Animal completo (ETOH)	En colección				2017-04-10	2017	4	10	10 Apr 2017		T. 33	América del Sur	Colombia	CO	Córdoba	Tierralta		Vereda Tuis-Tuis	341	08°01''59.0"N	76°06'13.8''W	08°01'59.0''N 76°06'13.8''W	Grados, minutos, segundos	8.03305	-76.1038	WGS84			Etiqueta de recolección	Jimenez-Ferbans, L.
CBUMAG:ENT:19607	PreservedSpecimen	PhysicalObject	Universidad del Magdalena (UniMagdalena)	891.780.111-8	CBUMAG-ENT	https://www.gbif.org/grscicoll/collection/a03172d2-ea56-439c-a71d-86235e80c72e	19607	Filogenia de los Pasálidos (Coleoptera: Passalidae) del nuevo mundo	ANLA:1293:2013	2021-11-18	es		Ayazo, R. | Jimenez-Ferbans, L.	2	Individuos		Adultos	present	Colecta Definitiva: Animal completo (ETOH)	En colección		En tronco en descomposición		2017-04-09	2017	4	9	09 Apr 2017		T. 2	América del Sur	Colombia	CO	Córdoba	Tierralta		Vereda Tuis-Tuis	553	08°00'58.5''N	76°05'16.3''W	08°00'58.5''N 76°05'16.3''W	Grados, minutos, segundos	8.01625	-76.0879	WGS84			Etiqueta de recolección	Jimenez-Ferbans, L.
CBUMAG:ENT:19608	PreservedSpecimen	PhysicalObject	Universidad del Magdalena (UniMagdalena)	891.780.111-8	CBUMAG-ENT	https://www.gbif.org/grscicoll/collection/a03172d2-ea56-439c-a71d-86235e80c72e	19608	Filogenia de los Pasálidos (Coleoptera: Passalidae) del nuevo mundo	ANLA:1293:2013	2021-11-18	es		Jiménez-Ferbans, L.	2	Individuos		1 Adulto 1 larva	present	Colecta Definitiva: Animal completo (ETOH)	En colección				2017-04-11	2017	4	11	11 Apr 2017		T. 47	América del Sur	Colombia	CO	Córdoba	Tierralta		Vereda Tuis-Tuis	136	08°02'25.7''N	76°04'40.2''W	08°02'25.7''N 76°04'40.2''W	Grados, minutos, segundos	8.04047	-76.0778	WGS84			Etiqueta de recolección	Jimenez-Ferbans, L.
CBUMAG:ENT:19609	PreservedSpecimen	PhysicalObject	Universidad del Magdalena (UniMagdalena)	891.780.111-8	CBUMAG-ENT	https://www.gbif.org/grscicoll/collection/a03172d2-ea56-439c-a71d-86235e80c72e	19609	Filogenia de los Pasálidos (Coleoptera: Passalidae) del nuevo mundo	ANLA:1293:2013	2021-11-18	es		Jiménez-Ferbans, L.	1	Individuos		Adulto	present	Colecta Definitiva: Animal completo (ETOH)	En colección				2017-04-11	2017	4	11	11 Apr 2017		T.49	América del Sur	Colombia	CO	Córdoba	Tierralta		Vereda Tuis-Tuis	153	08°02'24.1''N	76°04'39.0''W	08°02'24.1''N 76°04'39.0''W	Grados, minutos, segundos	8.04003	-76.0775	WGS84			Etiqueta de recolección	Jimenez-Ferbans, L.
CBUMAG:ENT:19610	PreservedSpecimen	PhysicalObject	Universidad del Magdalena (UniMagdalena)	891.780.111-8	CBUMAG-ENT	https://www.gbif.org/grscicoll/collection/a03172d2-ea56-439c-a71d-86235e80c72e	19610	Filogenia de los Pasálidos (Coleoptera: Passalidae) del nuevo mundo	ANLA:1293:2013	2021-11-18	es		Jiménez-Ferbans, L.	5	Individuos		2 Adultos 3 larvas	present	Colecta Definitiva: Animal completo (ETOH)	En colección				2017-04-09	2017	4	9	09 Apr 2017		T. 8	América del Sur	Colombia	CO	Córdoba	Tierralta		Vereda Tuis-Tuis	531	08°01'02.2''N	76°03'17.50''W	08°01'02.2''N 76°03'17.50''W	Grados, minutos, segundos	8.01728	-76.0549	WGS84			Etiqueta de recolección	Jimenez-Ferbans, L.
CBUMAG:ENT:19611	PreservedSpecimen	PhysicalObject	Universidad del Magdalena (UniMagdalena)	891.780.111-8	CBUMAG-ENT	https://www.gbif.org/grscicoll/collection/a03172d2-ea56-439c-a71d-86235e80c72e	19611	Filogenia de los Pasálidos (Coleoptera: Passalidae) del nuevo mundo	ANLA:1293:2013	2021-11-18	es		Jiménez-Ferbans, L.		Individuos	Restos	Adulto	present	Colecta Definitiva: Animal incompleto (ETOH)	En colección		En tronco en descomposición		2017-04-09	2017	4	9	09 Apr 2017		Tronco 13	América del Sur	Colombia	CO	Córdoba	Tierralta		Vereda Tuis-Tuis	403	08°01'33.1''N	76°05'29.0''W	08°01'33.1''N 76°05'29.0"W	Grados, minutos, segundos	8.02586	-76.0914	WGS84			Etiqueta de recolección	Jimenez-Ferbans, L.
CBUMAG:ENT:19612	PreservedSpecimen	PhysicalObject	Universidad del Magdalena (UniMagdalena)	891.780.111-8	CBUMAG-ENT	https://www.gbif.org/grscicoll/collection/a03172d2-ea56-439c-a71d-86235e80c72e	19612	Filogenia de los Pasálidos (Coleoptera: Passalidae) del nuevo mundo	ANLA:1293:2013	2021-11-18	es		Jiménez-Ferbans, L.	2	Individuos		Adultos	present	Colecta Definitiva: Animal completo (ETOH)	En colección				2017-04-11	2017	4	11	11 Apr 2017		T.46	América del Sur	Colombia	CO	Córdoba	Tierralta		Vereda Tuis-Tuis	129	08°02'27.3''N	76°04'42.7''W	08°02'27.3''N 76°04'42.7''W	Grados, minutos, segundos	8.04092	-76.0785	WGS84			Etiqueta de recolección	Jimenez-Ferbans, L.
CBUMAG:ENT:19613	PreservedSpecimen	PhysicalObject	Universidad del Magdalena (UniMagdalena)	891.780.111-8	CBUMAG-ENT	https://www.gbif.org/grscicoll/collection/a03172d2-ea56-439c-a71d-86235e80c72e	19613	Filogenia de los Pasálidos (Coleoptera: Passalidae) del nuevo mundo	ANLA:1293:2013	2021-11-18	es		Jiménez-Ferbans, L.	5	Individuos		Adultos	present	Colecta Definitiva: Animal completo (ETOH)	En colección				2017-04-11	2017	4	11	11 Apr 2017		T.49	América del Sur	Colombia	CO	Córdoba	Tierralta		Vereda Tuis-Tuis	153	08°02'24.1''N	76°04'39.0''W	08°02'24.1''N 76°04'39.0''W	Grados, minutos, segundos	8.04003	-76.0775	WGS84			Etiqueta de recolección	Jimenez-Ferbans, L.
CBUMAG:ENT:19614	PreservedSpecimen	PhysicalObject	Universidad del Magdalena (UniMagdalena)	891.780.111-8	CBUMAG-ENT	https://www.gbif.org/grscicoll/collection/a03172d2-ea56-439c-a71d-86235e80c72e	19614	Filogenia de los Pasálidos (Coleoptera: Passalidae) del nuevo mundo	ANLA:1293:2013	2021-11-18	es		Jiménez-Ferbans, L.	12	Individuos	Un adulto dañado	7 Adultos 5 larvas	present	Colecta Definitiva: Animal completo (ETOH)	En colección				2017-04-10	2017	4	10	10 Apr 2017		T. 41	América del Sur	Colombia	CO	Córdoba	Tierralta		Vereda Tuis-Tuis	247	08°02'17.9''N	76°06'26.5''W	08°02'17.9''N 76°06'26.5''W	Grados, minutos, segundos	8.0383	-76.1074	WGS84			Etiqueta de recolección	Jimenez-Ferbans, L.
CBUMAG:ENT:19615	PreservedSpecimen	PhysicalObject	Universidad del Magdalena (UniMagdalena)	891.780.111-8	CBUMAG-ENT	https://www.gbif.org/grscicoll/collection/a03172d2-ea56-439c-a71d-86235e80c72e	19615	Filogenia de los Pasálidos (Coleoptera: Passalidae) del nuevo mundo	ANLA:1293:2013	2021-11-18	es		Jiménez-Ferbans, L.	2	Individuos		Adultos	present	Colecta Definitiva: Animal completo (ETOH)	En colección				2017-04-10	2017	4	10	10 Apr 2017		T. 40	América del Sur	Colombia	CO	Córdoba	Tierralta		Vereda Tuis-Tuis	283	08°02'18.3''N	76°06'25.9''W	08°02'18.3''N 76°06'25.9''W	Grados, minutos, segundos	8.03842	-76.1072	WGS84			Etiqueta de recolección	Jimenez-Ferbans, L.
CBUMAG:ENT:19616	PreservedSpecimen	PhysicalObject	Universidad del Magdalena (UniMagdalena)	891.780.111-8	CBUMAG-ENT	https://www.gbif.org/grscicoll/collection/a03172d2-ea56-439c-a71d-86235e80c72e	19616	Filogenia de los Pasálidos (Coleoptera: Passalidae) del nuevo mundo	ANLA:1293:2013	2021-11-18	es		Jiménez-Ferbans, L.	9	Individuos		1 Adulto 8 larvas	present	Colecta Definitiva: Animal completo (ETOH)	En colección		En tronco en descomposición		2017-04-09	2017	4	9	09 Apr 2017		T.16	América del Sur	Colombia	CO	Córdoba	Tierralta		Vereda Tuis-Tuis	244	08°01'55.4''N	76°05'30.2''W	08°01'55.4''N 76°05'30.2''W	Grados, minutos, segundos	8.03205	-76.0917	WGS84			Etiqueta de recolección	Jimenez-Ferbans, L.
CBUMAG:ENT:19617	PreservedSpecimen	PhysicalObject	Universidad del Magdalena (UniMagdalena)	891.780.111-8	CBUMAG-ENT	https://www.gbif.org/grscicoll/collection/a03172d2-ea56-439c-a71d-86235e80c72e	19617	Filogenia de los Pasálidos (Coleoptera: Passalidae) del nuevo mundo	ANLA:1293:2013	2021-11-18	es		Jiménez-Ferbans, L.	1	Individuos		Adulto	present	Colecta Definitiva: Animal completo (ETOH)	En colección				2017-04-10	2017	4	10	10 Apr 2017			América del Sur	Colombia	CO	Córdoba	Tierralta		Vereda Tuis-Tuis	281	08°02'13.8''N	76°06'27.8''W	08°02'13.8''N 76°06'27.8''W	Grados, minutos, segundos	8.03717	-76.1077	WGS84			Etiqueta de recolección	Jimenez-Ferbans, L.
CBUMAG:ENT:19618	PreservedSpecimen	PhysicalObject	Universidad del Magdalena (UniMagdalena)	891.780.111-8	CBUMAG-ENT	https://www.gbif.org/grscicoll/collection/a03172d2-ea56-439c-a71d-86235e80c72e	19618	Filogenia de los Pasálidos (Coleoptera: Passalidae) del nuevo mundo	ANLA:1293:2013	2021-11-18	es		Jiménez-Ferbans, L. et al.	2	Individuos		Adultos	present	Colecta Definitiva: Animal completo (ETOH)	En colección				2017-04-09	2017	4	9	09 Apr 2017			América del Sur	Colombia	CO	Córdoba	Tierralta		Vereda Tuis-Tuis	108	08°02'33.7''N	76°05'46.8''W	08°02'33.7''N 76°05'46.8''W	Grados, minutos, segundos	8.04269	-76.0963	WGS84			Etiqueta de recolección	Jimenez-Ferbans, L.
CBUMAG:ENT:19619	PreservedSpecimen	PhysicalObject	Universidad del Magdalena (UniMagdalena)	891.780.111-8	CBUMAG-ENT	https://www.gbif.org/grscicoll/collection/a03172d2-ea56-439c-a71d-86235e80c72e	19619	Filogenia de los Pasálidos (Coleoptera: Passalidae) del nuevo mundo	ANLA:1293:2013	2021-11-18	es		Jiménez-Ferbans, L.	5	Individuos		Adultos	present	Colecta Definitiva: Animal completo (ETOH)	En colección				2017-04-11	2017	4	11	11 Apr 2017		T.46	América del Sur	Colombia	CO	Córdoba	Tierralta		Vereda Tuis-Tuis	129	08°02'27.3''N	76°04'42.7''W	08°02'27.3''N 76°04'42.7''W	Grados, minutos, segundos	8.04092	-76.0785	WGS84			Etiqueta de recolección	Jimenez-Ferbans, L.
CBUMAG:ENT:19620	PreservedSpecimen	PhysicalObject	Universidad del Magdalena (UniMagdalena)	891.780.111-8	CBUMAG-ENT	https://www.gbif.org/grscicoll/collection/a03172d2-ea56-439c-a71d-86235e80c72e	19620	Filogenia de los Pasálidos (Coleoptera: Passalidae) del nuevo mundo	ANLA:1293:2013	2021-11-18	es		Jiménez-Ferbans, L. et al.	9	Individuos		Adultos	present	Colecta Definitiva: Animal completo (ETOH)	En colección				2017-04-11	2017	4	11	11 Apr 2017		T. 50	América del Sur	Colombia	CO	Córdoba	Tierralta		Vereda Tuis-Tuis	174	08°02'23.0"N	76°04'34.9"W	08°02'23.0''N 76°04'34.9''W	Grados, minutos, segundos	8.03972	-76.0764	WGS84			Etiqueta de recolección	Jimenez-Ferbans, L.
CBUMAG:ENT:19621	PreservedSpecimen	PhysicalObject	Universidad del Magdalena (UniMagdalena)	891.780.111-8	CBUMAG-ENT	https://www.gbif.org/grscicoll/collection/a03172d2-ea56-439c-a71d-86235e80c72e	19621	Filogenia de los Pasálidos (Coleoptera: Passalidae) del nuevo mundo	ANLA:1293:2013	2021-11-18	es		Jiménez-Ferbans, L. et al.	3	Individuos		Adultos	present	Colecta Definitiva: Animal completo (ETOH)	En colección		En tronco en descomposición		2017-04	2017	4		2017-04		T. 14	América del Sur	Colombia	CO	Córdoba	Tierralta		Vereda Tuis-Tuis	286	08°01'42.1''N	76°05'32.7''W	08°01'42.1''N 76°05'32.7''W	Grados, minutos, segundos	8.02836	-76.0924	WGS84			Etiqueta de recolección	Jimenez-Ferbans, L.
CBUMAG:ENT:19622	PreservedSpecimen	PhysicalObject	Universidad del Magdalena (UniMagdalena)	891.780.111-8	CBUMAG-ENT	https://www.gbif.org/grscicoll/collection/a03172d2-ea56-439c-a71d-86235e80c72e	19622	Filogenia de los Pasálidos (Coleoptera: Passalidae) del nuevo mundo	ANLA:1293:2013	2021-11-18	es		Jiménez-Ferbans, L.	4	Individuos		Adultos	present	Colecta Definitiva: Animal completo (ETOH)	En colección				2017-04-10	2017	4	10	10 Apr 2017		T.28	América del Sur	Colombia	CO	Córdoba	Tierralta		Vereda Tuis-Tuis	283	08°02'00.4''N	76°05'50.7''W	08°02'00.4''N 76°05'50.7"W	Grados, minutos, segundos	8.03344	-76.0974	WGS84			Etiqueta de recolección	Jimenez-Ferbans, L.
CBUMAG:ENT:19623	PreservedSpecimen	PhysicalObject	Universidad del Magdalena (UniMagdalena)	891.780.111-8	CBUMAG-ENT	https://www.gbif.org/grscicoll/collection/a03172d2-ea56-439c-a71d-86235e80c72e	19623	Filogenia de los Pasálidos (Coleoptera: Passalidae) del nuevo mundo	ANLA:1293:2013	2021-11-18	es		Jiménez-Ferbans, L. et al.	2	Individuos		Adultos	present	Colecta Definitiva: Animal completo (ETOH)	En colección				2017-04-11	2017	4	11	11 Apr 2017		T.50	América del Sur	Colombia	CO	Córdoba	Tierralta		Vereda Tuis-Tuis	174	08°02'23.0"N	76°04'34.9"W	08°02'23.0''N 76°04'34.9''W	Grados, minutos, segundos	8.03972	-76.0764	WGS84			Etiqueta de recolección	Jimenez-Ferbans, L.
CBUMAG:ENT:19624	PreservedSpecimen	PhysicalObject	Universidad del Magdalena (UniMagdalena)	891.780.111-8	CBUMAG-ENT	https://www.gbif.org/grscicoll/collection/a03172d2-ea56-439c-a71d-86235e80c72e	19624	Filogenia de los Pasálidos (Coleoptera: Passalidae) del nuevo mundo	ANLA:1293:2013	2021-11-18	es		Jiménez-Ferbans, L. et al.	4	Individuos		Adultos	present	Colecta Definitiva: Animal completo (ETOH)	En colección				2017-04-10	2017	4	10	10 Apr 2017		T. 30	América del Sur	Colombia	CO	Córdoba	Tierralta		Vereda Tuis-Tuis	342	08°01'58.7''N	76°05'59.1''W	08°01'58.7''N 76°05'59.1''W	Grados, minutos, segundos	8.03297	-76.0998	WGS84			Etiqueta de recolección	Jimenez-Ferbans, L.
CBUMAG:ENT:19625	PreservedSpecimen	PhysicalObject	Universidad del Magdalena (UniMagdalena)	891.780.111-8	CBUMAG-ENT	https://www.gbif.org/grscicoll/collection/a03172d2-ea56-439c-a71d-86235e80c72e	19625	Filogenia de los Pasálidos (Coleoptera: Passalidae) del nuevo mundo	ANLA:1293:2013	2021-11-18	es		Jiménez-Ferbans, L.	2	Individuos		Adultos	present	Colecta Definitiva: Animal completo (ETOH)	En colección				2017-04-10	2017	4	10	10 Apr 2017		T.40	América del Sur	Colombia	CO	Córdoba	Tierralta		Vereda Tuis-Tuis	283	08°02'18.3''N	76°06'25.9''W	08°02'18.3''N 76°06'25.9''W	Grados, minutos, segundos	8.03842	-76.1072	WGS84			Etiqueta de recolección	Jimenez-Ferbans, L.
CBUMAG:ENT:19626	PreservedSpecimen	PhysicalObject	Universidad del Magdalena (UniMagdalena)	891.780.111-8	CBUMAG-ENT	https://www.gbif.org/grscicoll/collection/a03172d2-ea56-439c-a71d-86235e80c72e	19626	Filogenia de los Pasálidos (Coleoptera: Passalidae) del nuevo mundo	ANLA:1293:2013	2021-11-18	es		Jiménez-Ferbans, L.	1	Individuos		Adulto	present	Colecta Definitiva: Animal completo (ETOH)	En colección				2017-04-10	2017	4	10	10 Apr 2017		T.35	América del Sur	Colombia	CO	Córdoba	Tierralta		Vereda Tuis-Tuis	363	08°02'04.3''N	76°06'18.9''W	08°02'04.3''N 76°06'18.9''W	Grados, minutos, segundos	8.03453	-76.1052	WGS84			Etiqueta de recolección	Jimenez-Ferbans, L.
CBUMAG:ENT:19627	PreservedSpecimen	PhysicalObject	Universidad del Magdalena (UniMagdalena)	891.780.111-8	CBUMAG-ENT	https://www.gbif.org/grscicoll/collection/a03172d2-ea56-439c-a71d-86235e80c72e	19627	Filogenia de los Pasálidos (Coleoptera: Passalidae) del nuevo mundo	ANLA:1293:2013	2021-11-18	es		Jiménez-Ferbans, L. et al.	7	Individuos	Un adulto dañado	5 Adultos 2 larvas	present	Colecta Definitiva: Animal completo (ETOH)	En colección				2017-04-11	2017	4	11	11 Apr 2017		T.52	América del Sur	Colombia	CO	Córdoba	Tierralta		Vereda Tuis-Tuis	178	08°02'16.8''N	76°04'28.8''W	08°02'16.8''N 76°04'28.8''W	Grados, minutos, segundos	8.038	-76.0747	WGS84			Etiqueta de recolección	Jimenez-Ferbans, L.
CBUMAG:ENT:19628	PreservedSpecimen	PhysicalObject	Universidad del Magdalena (UniMagdalena)	891.780.111-8	CBUMAG-ENT	https://www.gbif.org/grscicoll/collection/a03172d2-ea56-439c-a71d-86235e80c72e	19628	Filogenia de los Pasálidos (Coleoptera: Passalidae) del nuevo mundo	ANLA:1293:2013	2021-11-18	es		Jiménez-Ferbans, L. et al.	6	Individuos	Restos	3 Adultos 3 larvas	present	Colecta Definitiva: Animal completo (ETOH)	En colección				2017-04-10	2017	4	10	10 Apr 2017			América del Sur	Colombia	CO	Córdoba	Tierralta		Vereda Tuis-Tuis	257	08°02'13.8''N	76°06'27.8''W	08°02'13.8''N 76°06'27.8''W	Grados, minutos, segundos	8.03717	-76.1077	WGS84			Etiqueta de recolección	Jimenez-Ferbans, L.
CBUMAG:ENT:19629	PreservedSpecimen	PhysicalObject	Universidad del Magdalena (UniMagdalena)	891.780.111-8	CBUMAG-ENT	https://www.gbif.org/grscicoll/collection/a03172d2-ea56-439c-a71d-86235e80c72e	19629	Filogenia de los Pasálidos (Coleoptera: Passalidae) del nuevo mundo	ANLA:1293:2013	2021-11-18	es		Jiménez-Ferbans, L. et al.	4	Individuos		Adultos	present	Colecta Definitiva: Animal completo (ETOH)	En colección				2017-04-10	2017	4	10	10 Apr 2017		T. 32	América del Sur	Colombia	CO	Córdoba	Tierralta		Vereda Tuis-Tuis	379	08°01'56.2''N	76°06'07.3''W	08°01'56.2''N 76°06'07.3''W	Grados, minutos, segundos	8.03228	-76.102	WGS84			Etiqueta de recolección	Jimenez-Ferbans, L.
CBUMAG:ENT:19630	PreservedSpecimen	PhysicalObject	Universidad del Magdalena (UniMagdalena)	891.780.111-8	CBUMAG-ENT	https://www.gbif.org/grscicoll/collection/a03172d2-ea56-439c-a71d-86235e80c72e	19630	Filogenia de los Pasálidos (Coleoptera: Passalidae) del nuevo mundo	ANLA:1293:2013	2021-11-18	es		Jiménez-Ferbans, L.	4	Individuos		Adultos	present	Colecta Definitiva: Animal completo (ETOH)	En colección				2017-04-11	2017	4	11	11 Apr 2017		T.50	América del Sur	Colombia	CO	Córdoba	Tierralta		Vereda Tuis-Tuis	174	08°02'23.0"N	76°04'34.9"W	08°02'23.0''N 76°04'34.9''W	Grados, minutos, segundos	8.03972	-76.0764	WGS84			Etiqueta de recolección	Jimenez-Ferbans, L.
CBUMAG:ENT:19631	PreservedSpecimen	PhysicalObject	Universidad del Magdalena (UniMagdalena)	891.780.111-8	CBUMAG-ENT	https://www.gbif.org/grscicoll/collection/a03172d2-ea56-439c-a71d-86235e80c72e	19631	Filogenia de los Pasálidos (Coleoptera: Passalidae) del nuevo mundo	ANLA:1293:2013	2021-11-18	es		Jiménez-Ferbans, L. et al.	4	Individuos		Adultos	present	Colecta Definitiva: Animal completo (ETOH)	En colección				2017-04-10	2017	4	10	10 Apr 2017		T.23	América del Sur	Colombia	CO	Córdoba	Tierralta		Vereda Tuis-Tuis	215	08°02'11.1''N	76°05'40.2''W	08°02'11.1''N 76°05'40.2''W	Grados, minutos, segundos	8.03642	-76.0945	WGS84			Etiqueta de recolección	Jimenez-Ferbans, L.
CBUMAG:ENT:19632	PreservedSpecimen	PhysicalObject	Universidad del Magdalena (UniMagdalena)	891.780.111-8	CBUMAG-ENT	https://www.gbif.org/grscicoll/collection/a03172d2-ea56-439c-a71d-86235e80c72e	19632	Filogenia de los Pasálidos (Coleoptera: Passalidae) del nuevo mundo	ANLA:1293:2013	2021-11-18	es		Jiménez-Ferbans, L. et al.	6	Individuos		4 Adultos 1 larvas 1 pupa	present	Colecta Definitiva: Animal completo (ETOH)	En colección				2017-04-11	2017	4	11	11 Apr 2017		T.45	América del Sur	Colombia	CO	Córdoba	Tierralta		Vereda Tuis-Tuis	138	08°02'28.9''N	76°04'44.8''W	08°02'28.9''N 76°04'44.8''W	Grados, minutos, segundos	8.04136	-76.0791	WGS84			Etiqueta de recolección	Jimenez-Ferbans, L.
CBUMAG:ENT:19633	PreservedSpecimen	PhysicalObject	Universidad del Magdalena (UniMagdalena)	891.780.111-8	CBUMAG-ENT	https://www.gbif.org/grscicoll/collection/a03172d2-ea56-439c-a71d-86235e80c72e	19633	Filogenia de los Pasálidos (Coleoptera: Passalidae) del nuevo mundo	ANLA:1293:2013	2021-11-18	es		Jiménez-Ferbans, L. et al.	4	Individuos		1 Adulto 3 larvas	present	Colecta Definitiva: Animal completo (ETOH)	En colección				2017-04-10	2017	4	10	10 Apr 2017		T. 38	América del Sur	Colombia	CO	Córdoba	Tierralta		Vereda Tuis-Tuis	258	08°02'13.2"N	76°06'27.5''W	08°02'13.2''N 76°06'27.5''W	Grados, minutos, segundos	8.037	-76.1076	WGS84			Etiqueta de recolección	Jimenez-Ferbans, L.
CBUMAG:ENT:19634	PreservedSpecimen	PhysicalObject	Universidad del Magdalena (UniMagdalena)	891.780.111-8	CBUMAG-ENT	https://www.gbif.org/grscicoll/collection/a03172d2-ea56-439c-a71d-86235e80c72e	19634	Filogenia de los Pasálidos (Coleoptera: Passalidae) del nuevo mundo	ANLA:1293:2013	2021-11-18	es		Jiménez-Ferbans, L. et al.	3	Individuos		Adultos	present	Colecta Definitiva: Animal completo (ETOH)	En colección				2017-04-10	2017	4	10	10 Apr 2017		T. 39	América del Sur	Colombia	CO	Córdoba	Tierralta		Vereda Tuis-Tuis	257	08°02'13.8''N	76°06'27.8''W	08°02'13.8''N 76°06'27.8''W	Grados, minutos, segundos	8.03717	-76.1077	WGS84			Etiqueta de recolección	Maestre-Guerra, A.
CBUMAG:ENT:19635	PreservedSpecimen	PhysicalObject	Universidad del Magdalena (UniMagdalena)	891.780.111-8	CBUMAG-ENT	https://www.gbif.org/grscicoll/collection/a03172d2-ea56-439c-a71d-86235e80c72e	19635	Filogenia de los Pasálidos (Coleoptera: Passalidae) del nuevo mundo	ANLA:1293:2013	2021-11-18	es		Jiménez-Ferbans, L.	5	Individuos		2 Adultos 3 larvas	present	Colecta Definitiva: Animal completo (ETOH)	En colección				2017-04-11	2017	4	11	11 Apr 2017		Tronco 54	América del Sur	Colombia	CO	Córdoba	Tierralta		Vereda Tuis-Tuis		08°02'14.8''N	76°04'26.4''W	08°02'14.8''N 76°04'26.4"W	Grados, minutos, segundos	8.03744	-76.074	WGS84			Etiqueta de recolección	Jimenez-Ferbans, L.
CBUMAG:ENT:19636	PreservedSpecimen	PhysicalObject	Universidad del Magdalena (UniMagdalena)	891.780.111-8	CBUMAG-ENT	https://www.gbif.org/grscicoll/collection/a03172d2-ea56-439c-a71d-86235e80c72e	19636	Filogenia de los Pasálidos (Coleoptera: Passalidae) del nuevo mundo	ANLA:1293:2013	2021-11-18	es		Jiménez-Ferbans, L. et al.	6	Individuos		1 Adulto 3 pupas 2 larvas	present	Colecta Definitiva: Animal completo (ETOH)	En colección				2017-04	2017	4		2017-04		T.11	América del Sur	Colombia	CO	Córdoba	Tierralta		Vereda Tuis-Tuis	203					8.01739	-76.0882	WGS84	Fuentes-Castro, M. | Maestre-Guerra, A. | Villalba-Fuentes, E.	2021-12-07	Google Earth	Jimenez-Ferbans, L Maestre-Guerra, A.
CBUMAG:ENT:19637	PreservedSpecimen	PhysicalObject	Universidad del Magdalena (UniMagdalena)	891.780.111-8	CBUMAG-ENT	https://www.gbif.org/grscicoll/collection/a03172d2-ea56-439c-a71d-86235e80c72e	19637	Filogenia de los Pasálidos (Coleoptera: Passalidae) del nuevo mundo	ANLA:1293:2013	2021-11-18	es		Jiménez-Ferbans, L. et al.	1	Individuos		Adulto	present	Colecta Definitiva: Animal completo (Alfiler)	En colección				2017-04-10	2017	4	10	10 Apr 2017		T. 40	América del Sur	Colombia	CO	Córdoba	Tierralta		Vereda Tuis-Tuis	283	08°02'18.3''N	76°06'25.9''W	08°02'18.3''N 76°06'25.9''W	Grados, minutos, segundos	8.03842	-76.1072	WGS84			Etiqueta de recolección	Maestre-Guerra, A.
CBUMAG:ENT:19638	PreservedSpecimen	PhysicalObject	Universidad del Magdalena (UniMagdalena)	891.780.111-8	CBUMAG-ENT	https://www.gbif.org/grscicoll/collection/a03172d2-ea56-439c-a71d-86235e80c72e	19638	Filogenia de los Pasálidos (Coleoptera: Passalidae) del nuevo mundo	ANLA:1293:2013	2021-11-18	es		Jiménez-Ferbans, L.	1	Individuos		Adulto	present	Colecta Definitiva: Animal completo (Alfiler)	En colección				2017-04-10	2017	4	10	10 Apr 2017		T.33	América del Sur	Colombia	CO	Córdoba	Tierralta		Vereda Tuis-Tuis	341	08°01''59.0"N	76°06'13.8''W	08°01'59.0''N 76°06'13.8''W	Grados, minutos, segundos	8.03305	-76.1038	WGS84			Etiqueta de recolección	Jimenez-Ferbans, L.
CBUMAG:ENT:19639	PreservedSpecimen	PhysicalObject	Universidad del Magdalena (UniMagdalena)	891.780.111-8	CBUMAG-ENT	https://www.gbif.org/grscicoll/collection/a03172d2-ea56-439c-a71d-86235e80c72e	19639	Filogenia de los Pasálidos (Coleoptera: Passalidae) del nuevo mundo	ANLA:1293:2013	2021-11-18	es		Jiménez-Ferbans, L. et al.	1	Individuos		Adulto	present	Colecta Definitiva: Animal completo (Alfiler)	En colección				2017-04	2017	4		04/2017		T. 38	América del Sur	Colombia	CO	Córdoba	Tierralta		Vereda Tuis-Tuis	258	08°01'13.2''N	76°06'27.5''W	08°01'13.2''N 76°06'27.5''W	Grados, minutos, segundos	8.02033	-76.1076	WGS84			Etiqueta de recolección	Maestre-Guerra, A.
CBUMAG:ENT:19640	PreservedSpecimen	PhysicalObject	Universidad del Magdalena (UniMagdalena)	891.780.111-8	CBUMAG-ENT	https://www.gbif.org/grscicoll/collection/a03172d2-ea56-439c-a71d-86235e80c72e	19640	Filogenia de los Pasálidos (Coleoptera: Passalidae) del nuevo mundo	ANLA:1293:2013	2021-11-18	es		Jiménez-Ferbans, L. et al.	1	Individuos		Adulto	present	Colecta Definitiva: Animal completo (Alfiler)	En colección				2017-10-04	2017	10	4	04 Oct 2017		T. 20	América del Sur	Colombia	CO	Córdoba	Tierralta		Vereda Tuis-Tuis	171	08°02'19.9''N	76°05'40.2''W	08°02'19.9''N 76°05'40.2''W	Grados, minutos, segundos	8.03886	-76.0945	WGS84			Etiqueta de recolección	Jimenez-Ferbans, L.
CBUMAG:ENT:19641	PreservedSpecimen	PhysicalObject	Universidad del Magdalena (UniMagdalena)	891.780.111-8	CBUMAG-ENT	https://www.gbif.org/grscicoll/collection/a03172d2-ea56-439c-a71d-86235e80c72e	19641	Filogenia de los Pasálidos (Coleoptera: Passalidae) del nuevo mundo	ANLA:1293:2013	2021-11-19	es		Jiménez-Ferbans, L.	2	Individuos		Adultos	present	Colecta Definitiva: Animal completo (ETOH)	En colección				2017-04-11	2017	4	11	11 Apr 2017		Tronco 51	América del Sur	Colombia	CO	Córdoba	Tierralta		Vereda Tuis-Tuis	180	08°02'17.2''N	76°04'30.3W	08°02'17.2''N 76°04'30.3W	Grados, minutos, segundos	8.03811	-76.0751	WGS84			Etiqueta de recolección	Jimenez-Ferbans, L.
CBUMAG:ENT:19642	PreservedSpecimen	PhysicalObject	Universidad del Magdalena (UniMagdalena)	891.780.111-8	CBUMAG-ENT	https://www.gbif.org/grscicoll/collection/a03172d2-ea56-439c-a71d-86235e80c72e	19642	Filogenia de los Pasálidos (Coleoptera: Passalidae) del nuevo mundo	ANLA:1293:2013	2021-11-20	es		Jiménez-Ferbans, L.	2	Individuos		Adultos	present	Colecta Definitiva: Animal completo (ETOH)	En colección				2017-04-11	2017	4	11	11 Apr 2017		T.46	América del Sur	Colombia	CO	Córdoba	Tierralta		Vereda Tuis-Tuis	129	08°02'27.3''N	76°04'42.7''W	08°02'27.3''N 76°04'42.7''W	Grados, minutos, segundos	8.04092	-76.0785	WGS84			Etiqueta de recolección	Jimenez-Ferbans, L.
CBUMAG:ENT:19643	PreservedSpecimen	PhysicalObject	Universidad del Magdalena (UniMagdalena)	891.780.111-8	CBUMAG-ENT	https://www.gbif.org/grscicoll/collection/a03172d2-ea56-439c-a71d-86235e80c72e	19643	Filogenia de los Pasálidos (Coleoptera: Passalidae) del nuevo mundo	ANLA:1293:2013	2021-11-18	es		Jiménez-Ferbans, L.	11	Individuos		2 Adultos 9 larvas	present	Colecta Definitiva: Animal completo (ETOH)	En colección				2017-10-20	2017	10	20	20 Oct 2017		T.15 P.6	América del Sur	Colombia	CO	Sucre	Chalán		La División	587	09°34'23.3''N	75°19'27.1''W	09°34'23.3''N 75°19'27.1''W	Grados, minutos, segundos	9.57314	-75.3242	WGS84			Etiqueta de recolección	Jimenez-Ferbans, L.
CBUMAG:ENT:19644	PreservedSpecimen	PhysicalObject	Universidad del Magdalena (UniMagdalena)	891.780.111-8	CBUMAG-ENT	https://www.gbif.org/grscicoll/collection/a03172d2-ea56-439c-a71d-86235e80c72e	19644	Filogenia de los Pasálidos (Coleoptera: Passalidae) del nuevo mundo	ANLA:1293:2013	2021-11-18	es		Jiménez-Ferbans, L.	1	Individuos		Adulto	present	Colecta Definitiva: Animal completo (ETOH)	En colección				2017-10-20	2017	10	20	20 Oct 2017		T.12 P.5	América del Sur	Colombia	CO	Sucre	Chalán		La División	528	09°34'12.6''N	75°19'20.0''W	09°34'12.6''N 75°19'20.0''W	Grados, minutos, segundos	9.57017	-75.3222	WGS84			Etiqueta de recolección	Jimenez-Ferbans, L.
CBUMAG:ENT:19645	PreservedSpecimen	PhysicalObject	Universidad del Magdalena (UniMagdalena)	891.780.111-8	CBUMAG-ENT	https://www.gbif.org/grscicoll/collection/a03172d2-ea56-439c-a71d-86235e80c72e	19645	Filogenia de los Pasálidos (Coleoptera: Passalidae) del nuevo mundo	ANLA:1293:2013	2021-11-18	es		Jiménez-Ferbans, L.	2	Individuos		Adultos	present	Colecta Definitiva: Animal completo (ETOH)	En colección				2017-10-20	2017	10	20	20 Oct 2017		T.7 P.3	América del Sur	Colombia	CO	Sucre	Chalán		La División	465	09°33'54.6''N	75°19'08.4''W	09°33'54.6''N 75°19'08.4''W	Grados, minutos, segundos	9.56517	-75.319	WGS84			Etiqueta de recolección	Jimenez-Ferbans, L.
CBUMAG:ENT:19646	PreservedSpecimen	PhysicalObject	Universidad del Magdalena (UniMagdalena)	891.780.111-8	CBUMAG-ENT	https://www.gbif.org/grscicoll/collection/a03172d2-ea56-439c-a71d-86235e80c72e	19646	Filogenia de los Pasálidos (Coleoptera: Passalidae) del nuevo mundo	ANLA:1293:2013	2021-11-18	es		Jiménez-Ferbans, L.	2	Individuos	Restos	Adultos	present	Colecta Definitiva: Animal incompleto (ETOH)	En colección				2017-10-21	2017	10	21	21 Oct 2017		T.13 P.5	América del Sur	Colombia	CO	Sucre	Chalán		La División	528	09°34'12.6''N	75°19'20.0''W	09°34'12.6''N 75°19'20.0''W	Grados, minutos, segundos	9.57017	-75.3222	WGS84			Etiqueta de recolección	Jimenez-Ferbans, L.
CBUMAG:ENT:19647	PreservedSpecimen	PhysicalObject	Universidad del Magdalena (UniMagdalena)	891.780.111-8	CBUMAG-ENT	https://www.gbif.org/grscicoll/collection/a03172d2-ea56-439c-a71d-86235e80c72e	19647	Filogenia de los Pasálidos (Coleoptera: Passalidae) del nuevo mundo	ANLA:1293:2013	2021-11-18	es		Jiménez-Ferbans, L.	1	Individuos		Adulto	present	Colecta Definitiva: Animal completo (ETOH)	En colección				2017-10-21	2017	10	21	21 Oct 2017		T.11 P.3	América del Sur	Colombia	CO	Sucre	San José de Toluviejo		Las Torres	469	09°31'16.5''N	75°23'27.0''W	09°31'16.5''N 75°23'27.0''W	Grados, minutos, segundos	9.52125	-75.3908	WGS84			Etiqueta de recolección	Jimenez-Ferbans, L.
CBUMAG:ENT:19648	PreservedSpecimen	PhysicalObject	Universidad del Magdalena (UniMagdalena)	891.780.111-8	CBUMAG-ENT	https://www.gbif.org/grscicoll/collection/a03172d2-ea56-439c-a71d-86235e80c72e	19648	Filogenia de los Pasálidos (Coleoptera: Passalidae) del nuevo mundo	ANLA:1293:2013	2021-11-18	es		Jiménez-Ferbans, L.	3	Individuos		1 Adulto 2 larvas	present	Colecta Definitiva: Animal completo (ETOH)	En colección				2017-10-21	2017	10	21	21 Oct 2017		T.13 P.3	América del Sur	Colombia	CO	Sucre	San José de Toluviejo		Las Torres	469	09°31'16.5''N	75°23'27.0''W	09°31'16.5''N 75°23'27.0''W	Grados, minutos, segundos	9.52125	-75.3908	WGS84			Etiqueta de recolección	Jimenez-Ferbans, L.
CBUMAG:ENT:19649	PreservedSpecimen	PhysicalObject	Universidad del Magdalena (UniMagdalena)	891.780.111-8	CBUMAG-ENT	https://www.gbif.org/grscicoll/collection/a03172d2-ea56-439c-a71d-86235e80c72e	19649	Filogenia de los Pasálidos (Coleoptera: Passalidae) del nuevo mundo	ANLA:1293:2013	2021-11-18	es		Jiménez-Ferbans, L.	1	Individuos		Adulto	present	Colecta Definitiva: Animal completo (ETOH)	En colección				2017-10-20	2017	10	20	20 Oct 2017		T.11 P.4	América del Sur	Colombia	CO	Sucre	Chalán		La División	527	09°34'04.5''N	75°19'17.1''W	09°34'04.5''N 75°19'17.1''W	Grados, minutos, segundos	9.56792	-75.3214	WGS84			Etiqueta de recolección	Jimenez-Ferbans, L.
CBUMAG:ENT:19650	PreservedSpecimen	PhysicalObject	Universidad del Magdalena (UniMagdalena)	891.780.111-8	CBUMAG-ENT	https://www.gbif.org/grscicoll/collection/a03172d2-ea56-439c-a71d-86235e80c72e	19650	Filogenia de los Pasálidos (Coleoptera: Passalidae) del nuevo mundo	ANLA:1293:2013	2021-11-18	es		Jiménez-Ferbans, L.	6	Individuos		4 Adultos 1 pupa 1 larva	present	Colecta Definitiva: Animal completo (ETOH)	En colección				2017-10-20	2017	10	20	20 Oct 2017		T.14 P.6	América del Sur	Colombia	CO	Sucre	Chalán		La División	587	09°34'23.3''N	75°19'27.1''W	09°34'23.3''N 75°19'27.1''W	Grados, minutos, segundos	9.57314	-75.3242	WGS84			Etiqueta de recolección	Jimenez-Ferbans, L.
CBUMAG:ENT:19651	PreservedSpecimen	PhysicalObject	Universidad del Magdalena (UniMagdalena)	891.780.111-8	CBUMAG-ENT	https://www.gbif.org/grscicoll/collection/a03172d2-ea56-439c-a71d-86235e80c72e	19651	Filogenia de los Pasálidos (Coleoptera: Passalidae) del nuevo mundo	ANLA:1293:2013	2021-11-18	es		Jiménez-Ferbans, L.	13	Individuos	Un adulto dañado	5 Adultos 3 pupas 5 larvas	present	Colecta Definitiva: Animal completo (ETOH)	En colección				2017-10-21	2017	10	21	21 Oct 2017		T.10 P.3	América del Sur	Colombia	CO	Sucre	San José de Toluviejo		Las Torres	469	09°31'16.5''N	75°23'27.0''W	09°31'16.5''N 75°23'27.0''W	Grados, minutos, segundos	9.52125	-75.3908	WGS84			Etiqueta de recolección	Jimenez-Ferbans, L.
CBUMAG:ENT:19652	PreservedSpecimen	PhysicalObject	Universidad del Magdalena (UniMagdalena)	891.780.111-8	CBUMAG-ENT	https://www.gbif.org/grscicoll/collection/a03172d2-ea56-439c-a71d-86235e80c72e	19652	Filogenia de los Pasálidos (Coleoptera: Passalidae) del nuevo mundo	ANLA:1293:2013	2021-11-18	es		Jiménez-Ferbans, L.	9	Individuos	Un adulto dañado	8 Adultos 1 larva	present	Colecta Definitiva: Animal completo (ETOH)	En colección				2017-10-21	2017	10	21	21 Oct 2017		T.3 P.2	América del Sur	Colombia	CO	Sucre	San José de Toluviejo		Roca Madre	295	09°30'47''N	75°23'31.1''W	09°30'47''N 75°23'31.1''W	Grados, minutos, segundos	9.51305	-75.392	WGS84			Etiqueta de recolección	Jimenez-Ferbans, L.
CBUMAG:ENT:19653	PreservedSpecimen	PhysicalObject	Universidad del Magdalena (UniMagdalena)	891.780.111-8	CBUMAG-ENT	https://www.gbif.org/grscicoll/collection/a03172d2-ea56-439c-a71d-86235e80c72e	19653	Filogenia de los Pasálidos (Coleoptera: Passalidae) del nuevo mundo	ANLA:1293:2013	2021-11-18	es		Jiménez-Ferbans, L.	9	Individuos		Adultos	present	Colecta Definitiva: Animal completo (ETOH)	En colección				2017-10-21	2017	10	21	21 Oct 2017		T.4 P.3	América del Sur	Colombia	CO	Sucre	San José de Toluviejo		Las Torres	469	09°31'16.5''N	75°23'27.0''W	09°31'16.5''N 75°23'27.0''W	Grados, minutos, segundos	9.52125	-75.3908	WGS84			Etiqueta de recolección	Jimenez-Ferbans, L.
CBUMAG:ENT:19654	PreservedSpecimen	PhysicalObject	Universidad del Magdalena (UniMagdalena)	891.780.111-8	CBUMAG-ENT	https://www.gbif.org/grscicoll/collection/a03172d2-ea56-439c-a71d-86235e80c72e	19654	Filogenia de los Pasálidos (Coleoptera: Passalidae) del nuevo mundo	ANLA:1293:2013	2021-11-18	es		Jiménez-Ferbans, L.	4	Individuos	Un adulto dañado	1 Adulto 3 larvas	present	Colecta Definitiva: Animal completo (ETOH)	En colección				2017-10-20	2017	10	20	20 Oct 2017		T.1 P.1	América del Sur	Colombia	CO	Sucre	Chalán		La División	328	09°33'03.3''N	75°19'13.2''W	09°33'03.3''N 75°19'13.2''W	Grados, minutos, segundos	9.55092	-75.3203	WGS84			Etiqueta de recolección	Jimenez-Ferbans, L.
CBUMAG:ENT:19655	PreservedSpecimen	PhysicalObject	Universidad del Magdalena (UniMagdalena)	891.780.111-8	CBUMAG-ENT	https://www.gbif.org/grscicoll/collection/a03172d2-ea56-439c-a71d-86235e80c72e	19655	Filogenia de los Pasálidos (Coleoptera: Passalidae) del nuevo mundo	ANLA:1293:2013	2021-11-18	es		Jiménez-Ferbans, L.	6	Individuos	Un adulto dañado	2 Adultos 4 pupas	present	Colecta Definitiva: Animal completo (ETOH)	En colección				2017-10-20	2017	10	20	20 Oct 2017		T.2 P.2	América del Sur	Colombia	CO	Sucre	Chalán		La División	328	09°33'03.3''N	75°19'13.2''W	09°33'03.3''N 75°19'13.2''W	Grados, minutos, segundos	9.55092	-75.3203	WGS84			Etiqueta de recolección	Jimenez-Ferbans, L.
CBUMAG:ENT:19656	PreservedSpecimen	PhysicalObject	Universidad del Magdalena (UniMagdalena)	891.780.111-8	CBUMAG-ENT	https://www.gbif.org/grscicoll/collection/a03172d2-ea56-439c-a71d-86235e80c72e	19656	Filogenia de los Pasálidos (Coleoptera: Passalidae) del nuevo mundo	ANLA:1293:2013	2021-11-18	es		Jiménez-Ferbans, L.	3	Individuos		2 Adultos 1 larva	present	Colecta Definitiva: Animal completo (ETOH)	En colección				2017-10-20	2017	10	20	20 Oct 2017		T.16 P.6	América del Sur	Colombia	CO	Sucre	Chalán		La División	587	09°34'23.3''N	75°19'27.1''W	09°34'23.3''N 75°19'27.1''W	Grados, minutos, segundos	9.57314	-75.3242	WGS84			Etiqueta de recolección	Jimenez-Ferbans, L.
CBUMAG:ENT:19657	PreservedSpecimen	PhysicalObject	Universidad del Magdalena (UniMagdalena)	891.780.111-8	CBUMAG-ENT	https://www.gbif.org/grscicoll/collection/a03172d2-ea56-439c-a71d-86235e80c72e	19657	Filogenia de los Pasálidos (Coleoptera: Passalidae) del nuevo mundo	ANLA:1293:2013	2021-11-18	es		Jiménez-Ferbans, L.	3	Individuos		Adultos	present	Colecta Definitiva: Animal completo (ETOH)	En colección				2017-10-21	2017	10	21	21 Oct 2017		T.1 P.1	América del Sur	Colombia	CO	Sucre	San José de Toluviejo		Roca Madre	283	09°30'43.2''N	75°23'43.2''W	09°30'43.2''N 75°23'43.2''W	Grados, minutos, segundos	9.512	-75.3953	WGS84			Etiqueta de recolección	Jimenez-Ferbans, L.
CBUMAG:ENT:19658	PreservedSpecimen	PhysicalObject	Universidad del Magdalena (UniMagdalena)	891.780.111-8	CBUMAG-ENT	https://www.gbif.org/grscicoll/collection/a03172d2-ea56-439c-a71d-86235e80c72e	19658	Filogenia de los Pasálidos (Coleoptera: Passalidae) del nuevo mundo	ANLA:1293:2013	2021-11-18	es		Jiménez-Ferbans, L.	2	Individuos		Adultos	present	Colecta Definitiva: Animal completo (ETOH)	En colección				2017-10-21	2017	10	21	21 Oct 2017		T.6 P.3	América del Sur	Colombia	CO	Sucre	San José de Toluviejo		Las Torres	469	09°31'16.5''N	75°23'27.0''W	09°31'16.5''N 75°23'27.0''W	Grados, minutos, segundos	9.52125	-75.3908	WGS84			Etiqueta de recolección	Jimenez-Ferbans, L.
CBUMAG:ENT:19659	PreservedSpecimen	PhysicalObject	Universidad del Magdalena (UniMagdalena)	891.780.111-8	CBUMAG-ENT	https://www.gbif.org/grscicoll/collection/a03172d2-ea56-439c-a71d-86235e80c72e	19659	Filogenia de los Pasálidos (Coleoptera: Passalidae) del nuevo mundo	ANLA:1293:2013	2021-11-18	es		Jiménez-Ferbans, L.	1	Individuos		Adulto	present	Colecta Definitiva: Animal completo (ETOH)	En colección				2017-10-21	2017	10	21	21 Oct 2017		T.2 P.1	América del Sur	Colombia	CO	Sucre	San José de Toluviejo		Roca Madre	283	09°30'41.2''N	75°23'43.2''W	09°30'41.2''N 75°23'43.2''W	Grados, minutos, segundos	9.51144	-75.3953	WGS84			Etiqueta de recolección	Jimenez-Ferbans, L.
CBUMAG:ENT:19660	PreservedSpecimen	PhysicalObject	Universidad del Magdalena (UniMagdalena)	891.780.111-8	CBUMAG-ENT	https://www.gbif.org/grscicoll/collection/a03172d2-ea56-439c-a71d-86235e80c72e	19660	Filogenia de los Pasálidos (Coleoptera: Passalidae) del nuevo mundo	ANLA:1293:2013	2021-11-18	es		Jiménez-Ferbans, L.	1	Individuos		Adulto	present	Colecta Definitiva: Animal completo (ETOH)	En colección				2017-10-20	2017	10	20	20 Oct 2017		T.5 P.3	América del Sur	Colombia	CO	Sucre	Chalán		La División	465	09°33'54.6''N	75°19'08.4''W	09°33'54.6''N 75°19'08.4''W	Grados, minutos, segundos	9.56517	-75.319	WGS84			Etiqueta de recolección	Jimenez-Ferbans, L.
CBUMAG:ENT:19661	PreservedSpecimen	PhysicalObject	Universidad del Magdalena (UniMagdalena)	891.780.111-8	CBUMAG-ENT	https://www.gbif.org/grscicoll/collection/a03172d2-ea56-439c-a71d-86235e80c72e	19661	Filogenia de los Pasálidos (Coleoptera: Passalidae) del nuevo mundo	ANLA:1293:2013	2021-11-18	es		Jiménez-Ferbans, L.	7	Individuos		6 Adultos 1 pupa	present	Colecta Definitiva: Animal completo (ETOH)	En colección				2017-10-20	2017	10	20	20 Oct 2017		T.4 P.3	América del Sur	Colombia	CO	Sucre	Chalán		La División	465	09°33'54.6''N	75°19'08.4''W	09°33'54.6''N 75°19'08.4''W	Grados, minutos, segundos	9.56517	-75.319	WGS84			Etiqueta de recolección	Jimenez-Ferbans, L.
CBUMAG:ENT:19662	PreservedSpecimen	PhysicalObject	Universidad del Magdalena (UniMagdalena)	891.780.111-8	CBUMAG-ENT	https://www.gbif.org/grscicoll/collection/a03172d2-ea56-439c-a71d-86235e80c72e	19662	Filogenia de los Pasálidos (Coleoptera: Passalidae) del nuevo mundo	ANLA:1293:2013	2021-11-18	es		Jiménez-Ferbans, L.	2	Individuos		Adultos	present	Colecta Definitiva: Animal completo (ETOH)	En colección				2017-10-20	2017	10	20	20 Oct 2017		T.9 P.3	América del Sur	Colombia	CO	Sucre	Chalán		La División	465	09°33'54.6''N	75°19'08.4''W	09°33'54.6''N 75°19'08.4''W	Grados, minutos, segundos	9.56517	-75.319	WGS84			Etiqueta de recolección	Jimenez-Ferbans, L.
CBUMAG:ENT:19663	PreservedSpecimen	PhysicalObject	Universidad del Magdalena (UniMagdalena)	891.780.111-8	CBUMAG-ENT	https://www.gbif.org/grscicoll/collection/a03172d2-ea56-439c-a71d-86235e80c72e	19663	Filogenia de los Pasálidos (Coleoptera: Passalidae) del nuevo mundo	ANLA:1293:2013	2021-11-18	es		Jiménez-Ferbans, L.	1	Individuos		Adulto	present	Colecta Definitiva: Animal completo (ETOH)	En colección				2017-10-20	2017	10	20	20 Oct 2017		T.12 P.5	América del Sur	Colombia	CO	Sucre	Chalán		La División	528	09°34'12.6''N	75°19'20.0''W	09°34'12.6''N 75°19'20.0''W	Grados, minutos, segundos	9.57017	-75.3222	WGS84			Etiqueta de recolección	Jimenez-Ferbans, L.
CBUMAG:ENT:19664	PreservedSpecimen	PhysicalObject	Universidad del Magdalena (UniMagdalena)	891.780.111-8	CBUMAG-ENT	https://www.gbif.org/grscicoll/collection/a03172d2-ea56-439c-a71d-86235e80c72e	19664	Filogenia de los Pasálidos (Coleoptera: Passalidae) del nuevo mundo	ANLA:1293:2013	2021-11-18	es		Jiménez-Ferbans, L.	1	Individuos		Adulto	present	Colecta Definitiva: Animal completo (ETOH)	En colección				2017-10-20	2017	10	20	20 Oct 2017		T.3 P.3	América del Sur	Colombia	CO	Sucre	Chalán		La División	465	09°33'54.6''N	75°19'08.4''W	09°33'54.6''N 75°19'08.4''W	Grados, minutos, segundos	9.56517	-75.319	WGS84			Etiqueta de recolección	Jimenez-Ferbans, L.
CBUMAG:ENT:19665	PreservedSpecimen	PhysicalObject	Universidad del Magdalena (UniMagdalena)	891.780.111-8	CBUMAG-ENT	https://www.gbif.org/grscicoll/collection/a03172d2-ea56-439c-a71d-86235e80c72e	19665	Filogenia de los Pasálidos (Coleoptera: Passalidae) del nuevo mundo	ANLA:1293:2013	2021-11-18	es		Jiménez-Ferbans, L.	4	Individuos		Pupas	present	Colecta Definitiva: Animal completo (ETOH)	En colección				2017-10-20	2017	10	20	20 Oct 2017		T.2 P.2	América del Sur	Colombia	CO	Sucre	Chalán		La División	328	09°33'03.3''N	75°19'13.2''W	09°33'03.3''N 75°19'13.2''W	Grados, minutos, segundos	9.55092	-75.3203	WGS84			Etiqueta de recolección	Jimenez-Ferbans, L.
CBUMAG:ENT:19666	PreservedSpecimen	PhysicalObject	Universidad del Magdalena (UniMagdalena)	891.780.111-8	CBUMAG-ENT	https://www.gbif.org/grscicoll/collection/a03172d2-ea56-439c-a71d-86235e80c72e	19666	Filogenia de los Pasálidos (Coleoptera: Passalidae) del nuevo mundo	ANLA:1293:2013	2021-11-18	es		Jiménez-Ferbans, L.	1	Individuos		Adulto	present	Colecta Definitiva: Animal completo (ETOH)	En colección				2017-10-20	2017	10	20	20 Oct 2017		T.10 P.3	América del Sur	Colombia	CO	Sucre	Chalán		La División	465	09°33'54.6''N	75°19'08.4''W	09°33'54.6''N 75°19'08.4''W	Grados, minutos, segundos	9.56517	-75.319	WGS84			Etiqueta de recolección	Jimenez-Ferbans, L.
CBUMAG:ENT:19667	PreservedSpecimen	PhysicalObject	Universidad del Magdalena (UniMagdalena)	891.780.111-8	CBUMAG-ENT	https://www.gbif.org/grscicoll/collection/a03172d2-ea56-439c-a71d-86235e80c72e	19667	Filogenia de los Pasálidos (Coleoptera: Passalidae) del nuevo mundo	ANLA:1293:2013	2021-11-18	es		Jiménez-Ferbans, L.	8	Individuos		2 Adultos 6 larvas	present	Colecta Definitiva: Animal completo (ETOH)	En colección				2017-10-21	2017	10	21	21 Oct 2017		T.7 P.3	América del Sur	Colombia	CO	Sucre	San José de Toluviejo		Las Torres	469	09°31'16.5''N	75°23'27.0''W	09°31'16.5''N 75°23'27.0''W	Grados, minutos, segundos	9.52125	-75.3908	WGS84			Etiqueta de recolección	Jimenez-Ferbans, L.
CBUMAG:ENT:19668	PreservedSpecimen	PhysicalObject	Universidad del Magdalena (UniMagdalena)	891.780.111-8	CBUMAG-ENT	https://www.gbif.org/grscicoll/collection/a03172d2-ea56-439c-a71d-86235e80c72e	19668	Filogenia de los Pasálidos (Coleoptera: Passalidae) del nuevo mundo	ANLA:1293:2013	2021-11-18	es		Jiménez-Ferbans, L.	3	Individuos		1 Adulto 2 larvas	present	Colecta Definitiva: Animal completo (ETOH)	En colección				2017-10-20	2017	10	20	20 Oct 2017		T.10 P.3	América del Sur	Colombia	CO	Sucre	Chalán		La División	465	09°33'54.6''N	75°19'08.4''W	09°33'54.6''N 75°19'08.4''W	Grados, minutos, segundos	9.56517	-75.319	WGS84			Etiqueta de recolección	Jimenez-Ferbans, L.
CBUMAG:ENT:19669	PreservedSpecimen	PhysicalObject	Universidad del Magdalena (UniMagdalena)	891.780.111-8	CBUMAG-ENT	https://www.gbif.org/grscicoll/collection/a03172d2-ea56-439c-a71d-86235e80c72e	19669	Filogenia de los Pasálidos (Coleoptera: Passalidae) del nuevo mundo	ANLA:1293:2013	2021-11-18	es		Jiménez-Ferbans, L.	8	Individuos		4 Adultos 2 pupas 2 larvas	present	Colecta Definitiva: Animal completo (ETOH)	En colección				2017-10-21	2017	10	21	21 Oct 2017		T.1 P.1	América del Sur	Colombia	CO	Sucre	San José de Toluviejo		Roca Madre	283	09°30'43.2''N	75°23'43.2''W	09°30'43.2''N 75°23'43.2''W	Grados, minutos, segundos	9.512	-75.3953	WGS84			Etiqueta de recolección	Jimenez-Ferbans, L.
CBUMAG:ENT:19670	PreservedSpecimen	PhysicalObject	Universidad del Magdalena (UniMagdalena)	891.780.111-8	CBUMAG-ENT	https://www.gbif.org/grscicoll/collection/a03172d2-ea56-439c-a71d-86235e80c72e	19670	Filogenia de los Pasálidos (Coleoptera: Passalidae) del nuevo mundo	ANLA:1293:2013	2021-11-18	es		Jiménez-Ferbans, L.	6	Individuos		Adultos	present	Colecta Definitiva: Animal completo (ETOH)	En colección				2017-10-20	2017	10	20	20 Oct 2017		T.5 P.3	América del Sur	Colombia	CO	Sucre	Chalán		La División	465	09°33'54.6''N	75°19'08.4''W	09°33'54.6''N 75°19'08.4''W	Grados, minutos, segundos	9.56517	-75.319	WGS84			Etiqueta de recolección	Jimenez-Ferbans, L.
CBUMAG:ENT:19671	PreservedSpecimen	PhysicalObject	Universidad del Magdalena (UniMagdalena)	891.780.111-8	CBUMAG-ENT	https://www.gbif.org/grscicoll/collection/a03172d2-ea56-439c-a71d-86235e80c72e	19671	Filogenia de los Pasálidos (Coleoptera: Passalidae) del nuevo mundo	ANLA:1293:2013	2021-11-18	es		Jiménez-Ferbans, L.	5	Individuos		Adultos	present	Colecta Definitiva: Animal completo (ETOH)	En colección				2017-10-21	2017	10	21	21 Oct 2017		T.9 P.3	América del Sur	Colombia	CO	Sucre	San José de Toluviejo		Las Torres	469	09°31'16.5''N	75°23'27.0''W	09°31'16.5''N 75°23'27.0''W	Grados, minutos, segundos	9.52125	-75.3908	WGS84			Etiqueta de recolección	Jimenez-Ferbans, L.
CBUMAG:ENT:19672	PreservedSpecimen	PhysicalObject	Universidad del Magdalena (UniMagdalena)	891.780.111-8	CBUMAG-ENT	https://www.gbif.org/grscicoll/collection/a03172d2-ea56-439c-a71d-86235e80c72e	19672	Filogenia de los Pasálidos (Coleoptera: Passalidae) del nuevo mundo	ANLA:1293:2013	2021-11-18	es		Jiménez-Ferbans, L.	4	Individuos		Adultos	present	Colecta Definitiva: Animal completo (ETOH)	En colección				2017-10-20	2017	10	20	20 Oct 2017		T.10 P.3	América del Sur	Colombia	CO	Sucre	Chalán		La División	465	09°33'54.6''N	75°19'08.4''W	09°33'54.6''N 75°19'08.4''W	Grados, minutos, segundos	9.56517	-75.319	WGS84			Etiqueta de recolección	Jimenez-Ferbans, L.
CBUMAG:ENT:19673	PreservedSpecimen	PhysicalObject	Universidad del Magdalena (UniMagdalena)	891.780.111-8	CBUMAG-ENT	https://www.gbif.org/grscicoll/collection/a03172d2-ea56-439c-a71d-86235e80c72e	19673	Filogenia de los Pasálidos (Coleoptera: Passalidae) del nuevo mundo	ANLA:1293:2013	2021-11-18	es		Jiménez-Ferbans, L.	1	Individuos		Adulto	present	Colecta Definitiva: Animal completo (ETOH)	En colección				2017-10-20	2017	10	20	20 Oct 2017		T.9 P.3	América del Sur	Colombia	CO	Sucre	Chalán		La División	465	09°33'54.6''N	75°19'08.4''W	09°33'54.6''N 75°19'08.4''W	Grados, minutos, segundos	9.56517	-75.319	WGS84			Etiqueta de recolección	Jimenez-Ferbans, L.
CBUMAG:ENT:19674	PreservedSpecimen	PhysicalObject	Universidad del Magdalena (UniMagdalena)	891.780.111-8	CBUMAG-ENT	https://www.gbif.org/grscicoll/collection/a03172d2-ea56-439c-a71d-86235e80c72e	19674	Filogenia de los Pasálidos (Coleoptera: Passalidae) del nuevo mundo	ANLA:1293:2013	2021-11-18	es		Jiménez-Ferbans, L.	2	Individuos		Adultos	present	Colecta Definitiva: Animal completo (ETOH)	En colección				2017-10-20	2017	10	20	20 Oct 2017		T.2 P.2	América del Sur	Colombia	CO	Sucre	Chalán		La División	328	09°33'03.3''N	75°19'13.2''W	09°33'03.3''N 75°19'13.2''W	Grados, minutos, segundos	9.55092	-75.3203	WGS84			Etiqueta de recolección	Jimenez-Ferbans, L.
CBUMAG:ENT:19675	PreservedSpecimen	PhysicalObject	Universidad del Magdalena (UniMagdalena)	891.780.111-8	CBUMAG-ENT	https://www.gbif.org/grscicoll/collection/a03172d2-ea56-439c-a71d-86235e80c72e	19675	Filogenia de los Pasálidos (Coleoptera: Passalidae) del nuevo mundo	ANLA:1293:2013	2021-11-18	es		Jiménez-Ferbans, L. et al.	5	Individuos		Adultos	present	Colecta Definitiva: Animal completo (ETOH)	En colección				2017-10-20	2017	10	20	20 Oct 2017		T.8 P.3	América del Sur	Colombia	CO	Sucre	Chalán		La División	465	09°33'54.6''N	75°19'08.4''W	09°33'54.6''N 75°19'08.4''W	Grados, minutos, segundos	9.56517	-75.319	WGS84			Etiqueta de recolección	Jimenez-Ferbans, L.
CBUMAG:ENT:19676	PreservedSpecimen	PhysicalObject	Universidad del Magdalena (UniMagdalena)	891.780.111-8	CBUMAG-ENT	https://www.gbif.org/grscicoll/collection/a03172d2-ea56-439c-a71d-86235e80c72e	19676	Filogenia de los Pasálidos (Coleoptera: Passalidae) del nuevo mundo	ANLA:1293:2013	2021-11-18	es		Jiménez-Ferbans, L. et al.	9	Individuos		6 Adultos 3 pupas	present	Colecta Definitiva: Animal completo (ETOH)	En colección				2017-10-21	2017	10	21	21 Oct 2017		T.5 P.3	América del Sur	Colombia	CO	Sucre	San José de Toluviejo		Las Torres	469	09°31'16.5''N	75°23'27.0''W	09°31'16.5''N 75°23'27.0''W	Grados, minutos, segundos	9.52125	-75.3908	WGS84			Etiqueta de recolección	Jimenez-Ferbans, L.
CBUMAG:ENT:19677	PreservedSpecimen	PhysicalObject	Universidad del Magdalena (UniMagdalena)	891.780.111-8	CBUMAG-ENT	https://www.gbif.org/grscicoll/collection/a03172d2-ea56-439c-a71d-86235e80c72e	19677	Filogenia de los Pasálidos (Coleoptera: Passalidae) del nuevo mundo	ANLA:1293:2013	2021-11-18	es		Jiménez-Ferbans, L. et al.	30	Individuos		18 Adultos 3 pupas 9 larvas	present	Colecta Definitiva: Animal completo (ETOH)	En colección				2017-10-21	2017	10	21	21 Oct 2017		T.8 P.3	América del Sur	Colombia	CO	Sucre	San José de Toluviejo		Las Torres	469	09°31'16.5''N	75°23'27.0''W	09°31'16.5''N 75°23'27.0''W	Grados, minutos, segundos	9.52125	-75.3908	WGS84			Etiqueta de recolección	Jimenez-Ferbans, L.
CBUMAG:ENT:19678	PreservedSpecimen	PhysicalObject	Universidad del Magdalena (UniMagdalena)	891.780.111-8	CBUMAG-ENT	https://www.gbif.org/grscicoll/collection/a03172d2-ea56-439c-a71d-86235e80c72e	19678	Filogenia de los Pasálidos (Coleoptera: Passalidae) del nuevo mundo	ANLA:1293:2013	2021-11-18	es		Jiménez-Ferbans, L. et al.	4	Individuos		Adultos	present	Colecta Definitiva: Animal completo (ETOH)	En colección				2017-10-20	2017	10	20	20 Oct 2017		T.6 P.3	América del Sur	Colombia	CO	Sucre	Chalán		La División	465	09°33'54.6''N	75°19'08.4''W	09°33'54.6''N 75°19'08.4''W	Grados, minutos, segundos	9.56517	-75.319	WGS84			Etiqueta de recolección	Jimenez-Ferbans, L.
CBUMAG:ENT:19679	PreservedSpecimen	PhysicalObject	Universidad del Magdalena (UniMagdalena)	891.780.111-8	CBUMAG-ENT	https://www.gbif.org/grscicoll/collection/a03172d2-ea56-439c-a71d-86235e80c72e	19679	Filogenia de los Pasálidos (Coleoptera: Passalidae) del nuevo mundo	ANLA:1293:2013	2021-11-18	es		Jiménez-Ferbans, L. et al.	5	Individuos		Adultos	present	Colecta Definitiva: Animal completo (ETOH)	En colección				2017-10-21	2017	10	21	21 Oct 2017		T.12 P.3	América del Sur	Colombia	CO	Sucre	San José de Toluviejo		Las Torres	469	09°31'16.5''N	75°23'27.0''W	09°31'16.5''N 75°23'27.0''W	Grados, minutos, segundos	9.52125	-75.3908	WGS84			Etiqueta de recolección	Jimenez-Ferbans, L.
CBUMAG:ENT:19680	PreservedSpecimen	PhysicalObject	Universidad del Magdalena (UniMagdalena)	891.780.111-8	CBUMAG-ENT	https://www.gbif.org/grscicoll/collection/a03172d2-ea56-439c-a71d-86235e80c72e	19680	Filogenia de los Pasálidos (Coleoptera: Passalidae) del nuevo mundo	ANLA:1293:2013	2021-11-18	es		Jiménez-Ferbans, L. et al.	18	Individuos		2 Adultos 2 pupas 14 larvas	present	Colecta Definitiva: Animal completo (ETOH)	En colección				2017-10-21	2017	10	21	21 Oct 2017		T.14 P.3	América del Sur	Colombia	CO	Sucre	San José de Toluviejo		Las Torres	469	09°31'16.5''N	75°23'27.0''W	09°31'16.5''N 75°23'27.0''W	Grados, minutos, segundos	9.52125	-75.3908	WGS84			Etiqueta de recolección	Jimenez-Ferbans, L.
CBUMAG:ENT:19681	PreservedSpecimen	PhysicalObject	Universidad del Magdalena (UniMagdalena)	891.780.111-8	CBUMAG-ENT	https://www.gbif.org/grscicoll/collection/a03172d2-ea56-439c-a71d-86235e80c72e	19681	Filogenia de los Pasálidos (Coleoptera: Passalidae) del nuevo mundo	ANLA:1293:2013	2021-11-18	es		Jiménez-Ferbans, L. et al.	9	Individuos		Larvas	present	Colecta Definitiva: Animal completo (ETOH)	En colección				2017-10-20	2017	10	20	20 Oct 2017		T.10 P.3	América del Sur	Colombia	CO	Sucre	Chalán		La División	465	09°33'54.6''N	75°19'08.4''W	09°33'54.6''N 75°19'08.4''W	Grados, minutos, segundos	9.56517	-75.319	WGS84			Etiqueta de recolección	Jimenez-Ferbans, L.
CBUMAG:ENT:19867	PreservedSpecimen	PhysicalObject	Universidad del Magdalena (UniMagdalena)	891.780.111-8	CBUMAG-ENT	https://www.gbif.org/grscicoll/collection/a03172d2-ea56-439c-a71d-86235e80c72e	19867	Filogenia de los Pasálidos (Coleoptera: Passalidae) del nuevo mundo	ANLA:1293:2013	2021-11-18	es		Jiménez-Ferbans, L. et al.	1	Individuos		Adulto	present	Colecta Definitiva: Animal completo (ETOH)	En colección				2017-04-22	2017	4	22	22 Apr 2017			América del Sur	Colombia	CO	Magdalena	Santa Marta		Las Tinajas	404	11°16'53.4''N	74°04'24.4''W	11°16'53.4''N 74°04'24.4''W	Grados, minutos, segundos	11.2815	-74.0734	WGS84			Etiqueta de recolección	Jimenez-Ferbans, L.
CBUMAG:ENT:19868	PreservedSpecimen	PhysicalObject	Universidad del Magdalena (UniMagdalena)	891.780.111-8	CBUMAG-ENT	https://www.gbif.org/grscicoll/collection/a03172d2-ea56-439c-a71d-86235e80c72e	19868	Filogenia de los Pasálidos (Coleoptera: Passalidae) del nuevo mundo	ANLA:1293:2013	2021-11-18	es		Jiménez-Ferbans, L. et al.	1	Individuos		Adulto	present	Colecta Definitiva: Animal completo (ETOH)	En colección				2017-04-22	2017	4	22	22 Apr 2017		T.4	América del Sur	Colombia	CO	Magdalena	Santa Marta		Las Tinajas	364	11°16'54.6''N	74°04'23.9''W	11°16'54.6''N 74°04'23.9''W	Grados, minutos, segundos	11.2818	-74.0733	WGS84			Etiqueta de recolección	Jimenez-Ferbans, L.
CBUMAG:ENT:19869	PreservedSpecimen	PhysicalObject	Universidad del Magdalena (UniMagdalena)	891.780.111-8	CBUMAG-ENT	https://www.gbif.org/grscicoll/collection/a03172d2-ea56-439c-a71d-86235e80c72e	19869	Filogenia de los Pasálidos (Coleoptera: Passalidae) del nuevo mundo	ANLA:1293:2013	2021-11-18	es		Jiménez-Ferbans, L. et al.	4	Individuos		Adultos	present	Colecta Definitiva: Animal completo (ETOH)	En colección				2017-04-22	2017	4	22	22 Apr 2017		T.5	América del Sur	Colombia	CO	Magdalena	Santa Marta		Las Tinajas	404	11°16'53.4''N	74°04'24.4''W	11°16'53.4''N 74°04'24.4''W	Grados, minutos, segundos	11.2815	-74.0734	WGS84			Etiqueta de recolección	Jimenez-Ferbans, L.
CBUMAG:ENT:19870	PreservedSpecimen	PhysicalObject	Universidad del Magdalena (UniMagdalena)	891.780.111-8	CBUMAG-ENT	https://www.gbif.org/grscicoll/collection/a03172d2-ea56-439c-a71d-86235e80c72e	19870	Filogenia de los Pasálidos (Coleoptera: Passalidae) del nuevo mundo	ANLA:1293:2013	2021-11-18	es		Jiménez-Ferbans, L. et al.	3	Individuos		Adultos	present	Colecta Definitiva: Animal completo (ETOH)	En colección				2017-04-22	2017	4	22	22 Apr 2017		T.9	América del Sur	Colombia	CO	Magdalena	Santa Marta		Las Tinajas	453	11°16'55.2''N	74°04'19.6''W	11°16'55.2''N 74°04'19.6''W	Grados, minutos, segundos	11.282	-74.0721	WGS84			Etiqueta de recolección	Jimenez-Ferbans, L.
CBUMAG:ENT:19871	PreservedSpecimen	PhysicalObject	Universidad del Magdalena (UniMagdalena)	891.780.111-8	CBUMAG-ENT	https://www.gbif.org/grscicoll/collection/a03172d2-ea56-439c-a71d-86235e80c72e	19871	Filogenia de los Pasálidos (Coleoptera: Passalidae) del nuevo mundo	ANLA:1293:2013	2021-11-18	es		Jiménez-Ferbans, L. et al.	14	Individuos		3 Adultos 11 larvas	present	Colecta Definitiva: Animal completo (ETOH)	En colección				2017-04-22	2017	4	22	22 Apr 2017		T.7	América del Sur	Colombia	CO	Magdalena	Santa Marta		Las Tinajas	408	11°16'53.3''N	74°04'24.4''W	11°16'53.3''N 74°04'24.4''W	Grados, minutos, segundos	11.2815	-74.0734	WGS84			Etiqueta de recolección	Jimenez-Ferbans, L.
CBUMAG:ENT:19872	PreservedSpecimen	PhysicalObject	Universidad del Magdalena (UniMagdalena)	891.780.111-8	CBUMAG-ENT	https://www.gbif.org/grscicoll/collection/a03172d2-ea56-439c-a71d-86235e80c72e	19872	Filogenia de los Pasálidos (Coleoptera: Passalidae) del nuevo mundo	ANLA:1293:2013	2021-11-18	es		Jiménez-Ferbans, L.	3	Individuos		2 Adultos 1 pupa	present	Colecta Definitiva: Animal completo (ETOH)	En colección				2017-04-22	2017	4	22	22 Apr 2017		T.6	América del Sur	Colombia	CO	Magdalena	Santa Marta		Las Tinajas	404	11°16'53.4''N	74°04'24.4''W	11°16'53.4''N 74°04'24.4''W	Grados, minutos, segundos	11.2815	-74.0734	WGS84			Etiqueta de recolección	Jimenez-Ferbans, L.
CBUMAG:ENT:19873	PreservedSpecimen	PhysicalObject	Universidad del Magdalena (UniMagdalena)	891.780.111-8	CBUMAG-ENT	https://www.gbif.org/grscicoll/collection/a03172d2-ea56-439c-a71d-86235e80c72e	19873	Filogenia de los Pasálidos (Coleoptera: Passalidae) del nuevo mundo	ANLA:1293:2013	2021-11-18	es		Jiménez-Ferbans, L. et al.	5	Individuos		2 Adultos 3 larvas	present	Colecta Definitiva: Animal completo (ETOH)	En colección				2017-04-22	2017	4	22	22 Apr 2017		T.10	América del Sur	Colombia	CO	Magdalena	Santa Marta		Las Tinajas	453	11°16'55.2''N	74°04'19.6''W	11°16'55.2''N 74°04'19.6''W	Grados, minutos, segundos	11.282	-74.0721	WGS84			Etiqueta de recolección	Jimenez-Ferbans, L.
CBUMAG:ENT:19874	PreservedSpecimen	PhysicalObject	Universidad del Magdalena (UniMagdalena)	891.780.111-8	CBUMAG-ENT	https://www.gbif.org/grscicoll/collection/a03172d2-ea56-439c-a71d-86235e80c72e	19874	Filogenia de los Pasálidos (Coleoptera: Passalidae) del nuevo mundo	ANLA:1293:2013	2021-11-18	es		Jiménez-Ferbans, L. et al.	1	Individuos		Adulto	present	Colecta Definitiva: Animal completo (ETOH)	En colección				2017-04-22	2017	4	22	22 Apr 2017		T.11	América del Sur	Colombia	CO	Magdalena	Santa Marta		Las Tinajas		11°16'43.9''N	74°4'32.5''W	11°16'43.9''N 74°4'32.5''W	Grados, minutos, segundos	11.2789	-74.0757	WGS84			Etiqueta de recolección	Jimenez-Ferbans, L.
CBUMAG:ENT:19875	PreservedSpecimen	PhysicalObject	Universidad del Magdalena (UniMagdalena)	891.780.111-8	CBUMAG-ENT	https://www.gbif.org/grscicoll/collection/a03172d2-ea56-439c-a71d-86235e80c72e	19875	Filogenia de los Pasálidos (Coleoptera: Passalidae) del nuevo mundo	ANLA:1293:2013	2021-11-18	es		Jiménez-Ferbans, L. et al.	1	Individuos		Adulto	present	Colecta Definitiva: Animal completo (ETOH)	En colección				2017-04-22	2017	4	22	22 Apr 2017		T.2	América del Sur	Colombia	CO	Magdalena	Santa Marta		Las Tinajas	313	11°16'43.9''N	74°4'32.5''W	11°16'43.9''N 74°4'32.5''W	Grados, minutos, segundos	11.2789	-74.0757	WGS84			Etiqueta de recolección	Jimenez-Ferbans, L.
CBUMAG:ENT:19876	PreservedSpecimen	PhysicalObject	Universidad del Magdalena (UniMagdalena)	891.780.111-8	CBUMAG-ENT	https://www.gbif.org/grscicoll/collection/a03172d2-ea56-439c-a71d-86235e80c72e	19876	Filogenia de los Pasálidos (Coleoptera: Passalidae) del nuevo mundo	ANLA:1293:2013	2021-11-18	es		Jiménez-Ferbans, L. et al.	1	Individuos		Adulto	present	Colecta Definitiva: Animal completo (ETOH)	En colección				2017-04-22	2017	4	22	22 Apr 2017		T.4	América del Sur	Colombia	CO	Magdalena	Santa Marta		Las Tinajas	364	11°16'54.6''N	74°04'23.9''W	11°16'54.6''N 74°04'23.9''W	Grados, minutos, segundos	11.2818	-74.0733	WGS84			Etiqueta de recolección	Jimenez-Ferbans, L.
CBUMAG:ENT:19877	PreservedSpecimen	PhysicalObject	Universidad del Magdalena (UniMagdalena)	891.780.111-8	CBUMAG-ENT	https://www.gbif.org/grscicoll/collection/a03172d2-ea56-439c-a71d-86235e80c72e	19877	Filogenia de los Pasálidos (Coleoptera: Passalidae) del nuevo mundo	ANLA:1293:2013	2021-11-18	es		Jiménez-Ferbans, L. et al.	1	Individuos		Adulto	present	Colecta Definitiva: Animal completo (ETOH)	En colección				2017-04-22	2017	4	22	22 Apr 2017		T.3	América del Sur	Colombia	CO	Magdalena	Santa Marta		Las Tinajas	364	11°16'54.6''N	74°04'23.9''W	11°16'54.6''N 74°04'23.9''W	Grados, minutos, segundos	11.2818	-74.0733	WGS84			Etiqueta de recolección	Jimenez-Ferbans, L.
CBUMAG:ENT:19878	PreservedSpecimen	PhysicalObject	Universidad del Magdalena (UniMagdalena)	891.780.111-8	CBUMAG-ENT	https://www.gbif.org/grscicoll/collection/a03172d2-ea56-439c-a71d-86235e80c72e	19878	Filogenia de los Pasálidos (Coleoptera: Passalidae) del nuevo mundo	ANLA:1293:2013	2021-11-18	es		Jiménez-Ferbans, L. et al.	1	Individuos		Adulto	present	Colecta Definitiva: Animal completo (ETOH)	En colección				2017-04-22	2017	4	22	22 Apr 2017		T.8	América del Sur	Colombia	CO	Magdalena	Santa Marta		Las Tinajas	431	11°16'55.6''N	74°04'19.2''W	11°16'55.6''N 74°04'19.2''W	Grados, minutos, segundos	11.2821	-74.072	WGS84			Etiqueta de recolección	Jimenez-Ferbans, L.
CBUMAG:ENT:19879	PreservedSpecimen	PhysicalObject	Universidad del Magdalena (UniMagdalena)	891.780.111-8	CBUMAG-ENT	https://www.gbif.org/grscicoll/collection/a03172d2-ea56-439c-a71d-86235e80c72e	19879	Filogenia de los Pasálidos (Coleoptera: Passalidae) del nuevo mundo	ANLA:1293:2013	2021-11-18	es		Jiménez-Ferbans, L. et al.	3	Individuos		Adultos	present	Colecta Definitiva: Animal completo (ETOH)	En colección				2017-04-22	2017	4	22	22 Apr 2017		T.10	América del Sur	Colombia	CO	Magdalena	Santa Marta		Las Tinajas	453	11°16'55.2''N	74°04'19.6''W	11°16'55.2''N 74°04'19.6''W	Grados, minutos, segundos	11.282	-74.0721	WGS84			Etiqueta de recolección	Jimenez-Ferbans, L.
CBUMAG:ENT:19880	PreservedSpecimen	PhysicalObject	Universidad del Magdalena (UniMagdalena)	891.780.111-8	CBUMAG-ENT	https://www.gbif.org/grscicoll/collection/a03172d2-ea56-439c-a71d-86235e80c72e	19880	Filogenia de los Pasálidos (Coleoptera: Passalidae) del nuevo mundo	ANLA:1293:2013	2021-11-18	es		Jiménez-Ferbans, L. et al.	3	Individuos		Adultos	present	Colecta Definitiva: Animal completo (ETOH)	En colección				2017-04-22	2017	4	22	22 Apr 2017		T.5	América del Sur	Colombia	CO	Magdalena	Santa Marta		Las Tinajas	404	11°16'53.4''N	74°04'24.4''W	11°16'53.4''N 74°04'24.4''W	Grados, minutos, segundos	11.2815	-74.0734	WGS84			Etiqueta de recolección	Jimenez-Ferbans, L.
CBUMAG:ENT:19881	PreservedSpecimen	PhysicalObject	Universidad del Magdalena (UniMagdalena)	891.780.111-8	CBUMAG-ENT	https://www.gbif.org/grscicoll/collection/a03172d2-ea56-439c-a71d-86235e80c72e	19881	Filogenia de los Pasálidos (Coleoptera: Passalidae) del nuevo mundo	ANLA:1293:2013	2021-11-18	es		Jiménez-Ferbans, L. et al.	1	Individuos		Adulto	present	Colecta Definitiva: Animal completo (ETOH)	En colección				2017-04-22	2017	4	22	22 Apr 2017		T.1	América del Sur	Colombia	CO	Magdalena	Santa Marta		Las Tinajas	300	11°16'40.1''N	74°04'34.6''W	11°16'40.1''N 74°04'34.6''W	Grados, minutos, segundos	11.2778	-74.0763	WGS84			Etiqueta de recolección	Jimenez-Ferbans, L.
CBUMAG:ENT:19882	PreservedSpecimen	PhysicalObject	Universidad del Magdalena (UniMagdalena)	891.780.111-8	CBUMAG-ENT	https://www.gbif.org/grscicoll/collection/a03172d2-ea56-439c-a71d-86235e80c72e	19882	Filogenia de los Pasálidos (Coleoptera: Passalidae) del nuevo mundo	ANLA:1293:2013	2021-11-18	es		Jiménez-Ferbans, L.	6	Individuos		1 Adulto 5 larvas	present	Colecta Definitiva: Animal completo (ETOH)	En colección				2017-06-11	2017	6	11	11 Jun 2017		4	América del Sur	Colombia	CO	Magdalena	Santa Marta		Sierra Nevada de Santa Marta, Minca Hacienda La Victoria	1137	11°07'17.5''N	74°05'23"W	11°07'17.5''N 74°05'23''W	Grados, minutos, segundos	11.1215	-74.0897	WGS84			Etiqueta de recolección	Jimenez-Ferbans, L.
CBUMAG:ENT:19883	PreservedSpecimen	PhysicalObject	Universidad del Magdalena (UniMagdalena)	891.780.111-8	CBUMAG-ENT	https://www.gbif.org/grscicoll/collection/a03172d2-ea56-439c-a71d-86235e80c72e	19883	Filogenia de los Pasálidos (Coleoptera: Passalidae) del nuevo mundo	ANLA:1293:2013	2021-11-18	es		Jiménez-Ferbans, L.	1	Individuos		Adulto	present	Colecta Definitiva: Animal completo (ETOH)	En colección				2017-06-11	2017	6	11	11 Jun 2017		6	América del Sur	Colombia	CO	Magdalena	Santa Marta		Sierra Nevada de Santa Marta, Minca Hacienda La Victoria	1089	11°07'18.9''N	74°05'26.3''W	11°07'18.9''N 74°05'26.3''W	Grados, minutos, segundos	11.1219	-74.0906	WGS84			Etiqueta de recolección	Jimenez-Ferbans, L.
CBUMAG:ENT:19884	PreservedSpecimen	PhysicalObject	Universidad del Magdalena (UniMagdalena)	891.780.111-8	CBUMAG-ENT	https://www.gbif.org/grscicoll/collection/a03172d2-ea56-439c-a71d-86235e80c72e	19884	Filogenia de los Pasálidos (Coleoptera: Passalidae) del nuevo mundo	ANLA:1293:2013	2021-11-18	es		Jiménez-Ferbans, L.	7	Individuos		3 Adultos 4 larvas	present	Colecta Definitiva: Animal completo (ETOH)	En colección				2017-06-11	2017	6	11	11 Jun 2017		1	América del Sur	Colombia	CO	Magdalena	Santa Marta		Sierra Nevada de Santa Marta, Minca Hacienda La Victoria	1075	11°07'20.4''N	74°05'15.4''W	11°07'20.4''N 74°05'15.4''W	Grados, minutos, segundos	11.1223	-74.0876	WGS84			Etiqueta de recolección	Jimenez-Ferbans, L.
CBUMAG:ENT:19885	PreservedSpecimen	PhysicalObject	Universidad del Magdalena (UniMagdalena)	891.780.111-8	CBUMAG-ENT	https://www.gbif.org/grscicoll/collection/a03172d2-ea56-439c-a71d-86235e80c72e	19885	Filogenia de los Pasálidos (Coleoptera: Passalidae) del nuevo mundo	ANLA:1293:2013	2021-11-18	es			6	Individuos		1 Adulto 5 larvas	present	Colecta Definitiva: Animal completo (ETOH)	En colección				2017-06	2017	6		2017-06			América del Sur	Colombia	CO	Magdalena	Santa Marta		Sierra Nevada de Santa Marta, Minca Hacienda La Victoria, sector Honduras	1034					11.1234	-74.0897	WGS84	Fuentes-Castro, M. | Maestre-Guerra, A. | Villalba-Fuentes, E.	2021-12-07	Google Earth	Jimenez-Ferbans, L.
CBUMAG:ENT:19886	PreservedSpecimen	PhysicalObject	Universidad del Magdalena (UniMagdalena)	891.780.111-8	CBUMAG-ENT	https://www.gbif.org/grscicoll/collection/a03172d2-ea56-439c-a71d-86235e80c72e	19886	Filogenia de los Pasálidos (Coleoptera: Passalidae) del nuevo mundo	ANLA:1293:2013	2021-11-18	es		Jiménez-Ferbans, L.	10	Individuos		3 Adultos 7 larvas	present	Colecta Definitiva: Animal completo (ETOH)	En colección				2017-06	2017	6		2017-06		7	América del Sur	Colombia	CO	Magdalena	Santa Marta		Sierra Nevada de Santa Marta, Minca Hacienda La Victoria	1076	11°07'21.6''N	74°05'32.5''W	11°07'21.6''N 74°05'32.5''W	Grados, minutos, segundos	11.1227	-74.0924	WGS84			Etiqueta de recolección	Jimenez-Ferbans, L.
CBUMAG:ENT:19887	PreservedSpecimen	PhysicalObject	Universidad del Magdalena (UniMagdalena)	891.780.111-8	CBUMAG-ENT	https://www.gbif.org/grscicoll/collection/a03172d2-ea56-439c-a71d-86235e80c72e	19887	Filogenia de los Pasálidos (Coleoptera: Passalidae) del nuevo mundo	ANLA:1293:2013	2021-11-18	es		Jiménez-Ferbans, L.	1	Individuos		Adulto	present	Colecta Definitiva: Animal completo (ETOH)	En colección				2017-06-11	2017	6	11	11 Jun 2017		3	América del Sur	Colombia	CO	Magdalena	Santa Marta		Sierra Nevada de Santa Marta, Minca Hacienda La Victoria	1137	11°07'17.5''N	74°05'23.3''W	11°07'17.5''N 74°05'23.3''W	Grados, minutos, segundos	11.1215	-74.0898	WGS84			Etiqueta de recolección	Jimenez-Ferbans, L.
CBUMAG:ENT:19888	PreservedSpecimen	PhysicalObject	Universidad del Magdalena (UniMagdalena)	891.780.111-8	CBUMAG-ENT	https://www.gbif.org/grscicoll/collection/a03172d2-ea56-439c-a71d-86235e80c72e	19888	Filogenia de los Pasálidos (Coleoptera: Passalidae) del nuevo mundo	ANLA:1293:2013	2021-11-18	es		Jiménez-Ferbans, L.	3	Individuos	Una larva dañada	1 Adulto 2 larvas	present	Colecta Definitiva: Animal completo (ETOH)	En colección				2017-06-11	2017	6	11	11 Jun 2017			América del Sur	Colombia	CO	Magdalena	Santa Marta		Sierra Nevada de Santa Marta, Minca Hacienda La Victoria, sector Honduras	1034					11.1234	-74.0897	WGS84	Fuentes-Castro, M. | Maestre-Guerra, A. | Villalba-Fuentes, E.	2021-12-07	Google Earth	Jimenez-Ferbans, L.
CBUMAG:ENT:19889	PreservedSpecimen	PhysicalObject	Universidad del Magdalena (UniMagdalena)	891.780.111-8	CBUMAG-ENT	https://www.gbif.org/grscicoll/collection/a03172d2-ea56-439c-a71d-86235e80c72e	19889	Filogenia de los Pasálidos (Coleoptera: Passalidae) del nuevo mundo	ANLA:1293:2013	2021-11-18	es		Jiménez-Ferbans, L.	2	Individuos		Adultos	present	Colecta Definitiva: Animal completo (ETOH)	En colección				2017-06-11	2017	6	11	11 Jun 2017			América del Sur	Colombia	CO	Magdalena	Santa Marta		Sierra Nevada de Santa Marta, Minca Hacienda La Victoria	1075	11°7'20.4''N	74°5'15.4''W	11°7'20.4''N 74°5'15.4''W	Grados, minutos, segundos	11.1223	-74.0876	WGS84			Etiqueta de recolección	Jimenez-Ferbans, L.
CBUMAG:ENT:19890	PreservedSpecimen	PhysicalObject	Universidad del Magdalena (UniMagdalena)	891.780.111-8	CBUMAG-ENT	https://www.gbif.org/grscicoll/collection/a03172d2-ea56-439c-a71d-86235e80c72e	19890	Filogenia de los Pasálidos (Coleoptera: Passalidae) del nuevo mundo	ANLA:1293:2013	2021-11-18	es		Jiménez-Ferbans, L.	2	Individuos		Adultos	present	Colecta Definitiva: Animal completo (ETOH)	En colección				2017-06-11	2017	6	11	11 Jun 2017		2	América del Sur	Colombia	CO	Magdalena	Santa Marta		Sierra Nevada de Santa Marta, Minca Hacienda La Victoria, sector Jabalí bajo	1108	11°07'19.6''N	74°05'14.1''W	11°07'19.6''N 74°05'14.1''W	Grados, minutos, segundos	11.1221	-74.0872	WGS84			Etiqueta de recolección	Jimenez-Ferbans, L.
CBUMAG:ENT:19891	PreservedSpecimen	PhysicalObject	Universidad del Magdalena (UniMagdalena)	891.780.111-8	CBUMAG-ENT	https://www.gbif.org/grscicoll/collection/a03172d2-ea56-439c-a71d-86235e80c72e	19891	Filogenia de los Pasálidos (Coleoptera: Passalidae) del nuevo mundo	ANLA:1293:2013	2021-11-18	es		Jiménez-Ferbans, L.	1	Individuos		Adulto	present	Colecta Definitiva: Animal completo (ETOH)	En colección				2017-06-11	2017	6	11	11 Jun 2017		5	América del Sur	Colombia	CO	Magdalena	Santa Marta		Sierra Nevada de Santa Marta, Minca Hacienda La Victoria	1137	11°07'17.5''N	74°05'23.3''W	11°07'17.5''N 74°05'23.3''W	Grados, minutos, segundos	11.1215	-74.0898	WGS84			Etiqueta de recolección	Jimenez-Ferbans, L.
CBUMAG:ENT:19892	PreservedSpecimen	PhysicalObject	Universidad del Magdalena (UniMagdalena)	891.780.111-8	CBUMAG-ENT	https://www.gbif.org/grscicoll/collection/a03172d2-ea56-439c-a71d-86235e80c72e	19892	Filogenia de los Pasálidos (Coleoptera: Passalidae) del nuevo mundo	ANLA:1293:2013	2021-11-18	es		Jiménez-Ferbans, L.	1	Individuos		Adulto	present	Colecta Definitiva: Animal completo (ETOH)	En colección				2017-06-11	2017	6	11	11 Jun 2017		5	América del Sur	Colombia	CO	Magdalena	Santa Marta		Sierra Nevada de Santa Marta, Minca Hacienda La Victoria	1137	11°07'17.5''N	74°05'23.3''W	11°07'17.5''N 74°05'23.3''W	Grados, minutos, segundos	11.1215	-74.0898	WGS84			Etiqueta de recolección	Jimenez-Ferbans, L.
CBUMAG:ENT:19893	PreservedSpecimen	PhysicalObject	Universidad del Magdalena (UniMagdalena)	891.780.111-8	CBUMAG-ENT	https://www.gbif.org/grscicoll/collection/a03172d2-ea56-439c-a71d-86235e80c72e	19893	Filogenia de los Pasálidos (Coleoptera: Passalidae) del nuevo mundo	ANLA:1293:2013	2021-11-18	es		Jiménez-Ferbans, L.	2	Individuos		Adultos	present	Colecta Definitiva: Animal completo (ETOH)	En colección				2017-06-11	2017	6	11	11 Jun 2017			América del Sur	Colombia	CO	Magdalena	Santa Marta		Sierra Nevada de Santa Marta, Minca Hacienda La Victoria, sector Honduras	1034					11.1234	-74.0897	WGS84	Fuentes-Castro, M. | Maestre-Guerra, A. | Villalba-Fuentes, E.	2021-12-07	Google Earth	Jimenez-Ferbans, L.
CBUMAG:ENT:19894	PreservedSpecimen	PhysicalObject	Universidad del Magdalena (UniMagdalena)	891.780.111-8	CBUMAG-ENT	https://www.gbif.org/grscicoll/collection/a03172d2-ea56-439c-a71d-86235e80c72e	19894	Filogenia de los Pasálidos (Coleoptera: Passalidae) del nuevo mundo	ANLA:1293:2013	2021-11-18	es		Jiménez-Ferbans, L. et al.	2	Individuos		Adultos	present	Colecta Definitiva: Animal completo (ETOH)	En colección				2017-07-07	2017	7	7	07 Jul 2017			América del Sur	Colombia	CO	Magdalena	Santa Marta		Sierra Nevada de Santa Marta, Minca Vereda Bellavista	1694	11°05'49.8''N	74°04'36.8''W	11°05'49.8''N 74°04'36.8''W	Grados, minutos, segundos	11.0972	-74.0769	WGS84			Etiqueta de recolección	Jimenez-Ferbans, L.
CBUMAG:ENT:19895	PreservedSpecimen	PhysicalObject	Universidad del Magdalena (UniMagdalena)	891.780.111-8	CBUMAG-ENT	https://www.gbif.org/grscicoll/collection/a03172d2-ea56-439c-a71d-86235e80c72e	19895	Filogenia de los Pasálidos (Coleoptera: Passalidae) del nuevo mundo	ANLA:1293:2013	2021-11-18	es		Jiménez-Ferbans, L. et al.	1	Individuos		Adulto	present	Colecta Definitiva: Animal completo (ETOH)	En colección				2017-07-07	2017	7	7	07 Jul 2017		Punto 126-1	América del Sur	Colombia	CO	Magdalena	Santa Marta		Sierra Nevada de Santa Marta, Minca Vereda Bellavista	1694	11°05'49.8''N	74°04'36.8''W	11°05'49.8''N 74°04'36.8''W	Grados, minutos, segundos	11.0972	-74.0769	WGS84			Etiqueta de recolección	Jimenez-Ferbans, L.
CBUMAG:ENT:19896	PreservedSpecimen	PhysicalObject	Universidad del Magdalena (UniMagdalena)	891.780.111-8	CBUMAG-ENT	https://www.gbif.org/grscicoll/collection/a03172d2-ea56-439c-a71d-86235e80c72e	19896	Filogenia de los Pasálidos (Coleoptera: Passalidae) del nuevo mundo	ANLA:1293:2013	2021-11-18	es		Jiménez-Ferbans, L. et al.	4	Individuos		3 Adultos 1 larva	present	Colecta Definitiva: Animal completo (ETOH)	En colección				2017-07-07	2017	7	7	07 Jul 2017		Punto 126-1	América del Sur	Colombia	CO	Magdalena	Santa Marta		Sierra Nevada de Santa Marta, Minca Vereda Bellavista	1694	11°05'49.8''N	74°04'36.8''W	11°05'49.8''N 74°04'36.8''W	Grados, minutos, segundos	11.0972	-74.0769	WGS84			Etiqueta de recolección	Jimenez-Ferbans, L.
CBUMAG:ENT:19897	PreservedSpecimen	PhysicalObject	Universidad del Magdalena (UniMagdalena)	891.780.111-8	CBUMAG-ENT	https://www.gbif.org/grscicoll/collection/a03172d2-ea56-439c-a71d-86235e80c72e	19897	Filogenia de los Pasálidos (Coleoptera: Passalidae) del nuevo mundo	ANLA:1293:2013	2021-11-18	es		Jiménez-Ferbans, L. et al.	3	Individuos		Adultos	present	Colecta Definitiva: Animal completo (ETOH)	En colección				2017-07-07	2017	7	7	07 Jul 2017		Punto 126-1	América del Sur	Colombia	CO	Magdalena	Santa Marta		Sierra Nevada de Santa Marta, Minca Vereda Bellavista	1694	11°05'49.8''N	74°04'36.8''W	11°05'49.8''N 74°04'36.8''W	Grados, minutos, segundos	11.0972	-74.0769	WGS84			Etiqueta de recolección	Jimenez-Ferbans, L.
CBUMAG:ENT:19898	PreservedSpecimen	PhysicalObject	Universidad del Magdalena (UniMagdalena)	891.780.111-8	CBUMAG-ENT	https://www.gbif.org/grscicoll/collection/a03172d2-ea56-439c-a71d-86235e80c72e	19898	Filogenia de los Pasálidos (Coleoptera: Passalidae) del nuevo mundo	ANLA:1293:2013	2021-11-18	es		Jiménez-Ferbans, L. et al.	3	Individuos		2 Adultos 1 pupa	present	Colecta Definitiva: Animal completo (ETOH)	En colección				2017-07-07	2017	7	7	07 Jul 2017		Punto 126-1	América del Sur	Colombia	CO	Magdalena	Santa Marta		Sierra Nevada de Santa Marta, Minca Vereda Bellavista	1694	11°05'49.8''N	74°04'36.8''W	11°05'49.8''N 74°04'36.8''W	Grados, minutos, segundos	11.0972	-74.0769	WGS84			Etiqueta de recolección	Jimenez-Ferbans, L.
CBUMAG:ENT:19899	PreservedSpecimen	PhysicalObject	Universidad del Magdalena (UniMagdalena)	891.780.111-8	CBUMAG-ENT	https://www.gbif.org/grscicoll/collection/a03172d2-ea56-439c-a71d-86235e80c72e	19899	Filogenia de los Pasálidos (Coleoptera: Passalidae) del nuevo mundo	ANLA:1293:2013	2021-11-18	es		Jiménez-Ferbans, L. et al.	2	Individuos		Adultos	present	Colecta Definitiva: Animal completo (ETOH)	En colección				2017-07-07	2017	7	7	07 Jul 2017		Punto 126-1	América del Sur	Colombia	CO	Magdalena	Santa Marta		Sierra Nevada de Santa Marta, Minca Vereda Bellavista	1694	11°05'49.8''N	74°04'36.8''W	11°05'49.8''N 74°04'36.8''W	Grados, minutos, segundos	11.0972	-74.0769	WGS84			Etiqueta de recolección	Jimenez-Ferbans, L.
CBUMAG:ENT:19900	PreservedSpecimen	PhysicalObject	Universidad del Magdalena (UniMagdalena)	891.780.111-8	CBUMAG-ENT	https://www.gbif.org/grscicoll/collection/a03172d2-ea56-439c-a71d-86235e80c72e	19900	Filogenia de los Pasálidos (Coleoptera: Passalidae) del nuevo mundo	ANLA:1293:2013	2021-11-18	es		Jiménez-Ferbans, L. et al.	1	Individuos		Adulto	present	Colecta Definitiva: Animal completo (ETOH)	En colección				2017-07-07	2017	7	7	07 Jul 2017		Punto 126-1	América del Sur	Colombia	CO	Magdalena	Santa Marta		Sierra Nevada de Santa Marta, Minca Vereda Bellavista	1694	11°05'49.8''N	74°04'36.8''W	11°05'49.8''N 74°04'36.8''W	Grados, minutos, segundos	11.0972	-74.0769	WGS84			Etiqueta de recolección	Jimenez-Ferbans, L.
CBUMAG:ENT:19901	PreservedSpecimen	PhysicalObject	Universidad del Magdalena (UniMagdalena)	891.780.111-8	CBUMAG-ENT	https://www.gbif.org/grscicoll/collection/a03172d2-ea56-439c-a71d-86235e80c72e	19901	Filogenia de los Pasálidos (Coleoptera: Passalidae) del nuevo mundo	ANLA:1293:2013	2021-11-18	es		Jiménez-Ferbans, L. et al.	2	Individuos		Adultos	present	Colecta Definitiva: Animal completo (ETOH)	En colección				2017-07-07	2017	7	7	07 Jul 2017		Punto 126	América del Sur	Colombia	CO	Magdalena	Santa Marta		Sierra Nevada de Santa Marta San Lorenzo	1969	11°06'10.9''N	74°04'17.9''W	11°06'10.9''N 74°04'17.9''W	Grados, minutos, segundos	11.103	-74.0716	WGS84			Etiqueta de recolección	Jimenez-Ferbans, L.
CBUMAG:ENT:19902	PreservedSpecimen	PhysicalObject	Universidad del Magdalena (UniMagdalena)	891.780.111-8	CBUMAG-ENT	https://www.gbif.org/grscicoll/collection/a03172d2-ea56-439c-a71d-86235e80c72e	19902	Filogenia de los Pasálidos (Coleoptera: Passalidae) del nuevo mundo	ANLA:1293:2013	2021-11-18	es		Jiménez-Ferbans, L. et al.	2	Individuos		Adultos	present	Colecta Definitiva: Animal completo (ETOH)	En colección				2017-07-06	2017	7	6	06 Jul 2017		Punto 124	América del Sur	Colombia	CO	Magdalena	Santa Marta		Sierra Nevada de Santa Marta San Lorenzo	2239	11°06'42.9''N	74°03'16.1"W	11°06'42.9''N 74°03'16.1''W	Grados, minutos, segundos	11.1119	-74.0545	WGS84			Etiqueta de recolección	Jimenez-Ferbans, L.
CBUMAG:ENT:19903	PreservedSpecimen	PhysicalObject	Universidad del Magdalena (UniMagdalena)	891.780.111-8	CBUMAG-ENT	https://www.gbif.org/grscicoll/collection/a03172d2-ea56-439c-a71d-86235e80c72e	19903	Filogenia de los Pasálidos (Coleoptera: Passalidae) del nuevo mundo	ANLA:1293:2013	2021-11-18	es		Jiménez-Ferbans, L.	4	Individuos		3 Adultos 1 larva	present	Colecta Definitiva: Animal completo (ETOH)	En colección				2017-07-06	2017	7	6	06 Jul 2017		Punto 124	América del Sur	Colombia	CO	Magdalena	Santa Marta		Sierra Nevada de Santa Marta San Lorenzo	2239	11°06'42.9''N	74°03'16.1"W	11°06'42.9''N 74°03'16.1''W	Grados, minutos, segundos	11.1119	-74.0545	WGS84			Etiqueta de recolección	Jimenez-Ferbans, L.
CBUMAG:ENT:19904	PreservedSpecimen	PhysicalObject	Universidad del Magdalena (UniMagdalena)	891.780.111-8	CBUMAG-ENT	https://www.gbif.org/grscicoll/collection/a03172d2-ea56-439c-a71d-86235e80c72e	19904	Filogenia de los Pasálidos (Coleoptera: Passalidae) del nuevo mundo	ANLA:1293:2013	2021-11-18	es		Jiménez-Ferbans, L.	3	Individuos	Un adulto dañado	2 Adultos 1 larva	present	Colecta Definitiva: Animal completo (ETOH)	En colección				2017-07-06	2017	7	6	06 Jul 2017		Punto 124	América del Sur	Colombia	CO	Magdalena	Santa Marta		Sierra Nevada de Santa Marta San Lorenzo	2239	11°06'42.9''N	74°03'16.1"W	11°06'42.9''N 74°03'16.1''W	Grados, minutos, segundos	11.1119	-74.0545	WGS84			Etiqueta de recolección	Jimenez-Ferbans, L.
CBUMAG:ENT:19905	PreservedSpecimen	PhysicalObject	Universidad del Magdalena (UniMagdalena)	891.780.111-8	CBUMAG-ENT	https://www.gbif.org/grscicoll/collection/a03172d2-ea56-439c-a71d-86235e80c72e	19905	Filogenia de los Pasálidos (Coleoptera: Passalidae) del nuevo mundo	ANLA:1293:2013	2021-11-18	es		Jiménez-Ferbans, L.	3	Individuos	Un adulto dañado	Adultos	present	Colecta Definitiva: Animal completo (ETOH)	En colección				2017-07-07	2017	7	7	07 Jul 2017		Punto 126	América del Sur	Colombia	CO	Magdalena	Santa Marta		Sierra Nevada de Santa Marta San Lorenzo	1969	11°06'10.9''N	74°04'17''W	11°06'10.9''N 74°04'17''W	Grados, minutos, segundos	11.103	-74.0714	WGS84			Etiqueta de recolección	Jimenez-Ferbans, L.
CBUMAG:ENT:19906	PreservedSpecimen	PhysicalObject	Universidad del Magdalena (UniMagdalena)	891.780.111-8	CBUMAG-ENT	https://www.gbif.org/grscicoll/collection/a03172d2-ea56-439c-a71d-86235e80c72e	19906	Filogenia de los Pasálidos (Coleoptera: Passalidae) del nuevo mundo	ANLA:1293:2013	2021-11-18	es		Jiménez-Ferbans, L. et al.	6	Individuos	Restos	4 Adultos 2 larvas	present	Colecta Definitiva: Animal completo (ETOH)	En colección				2018-05-13	2018	5	13	13 May 2018		P5-T1	América del Sur	Colombia	CO	Magdalena	Santa Marta		Sierra Nevada de Santa Marta San Lorenzo	2054	11°06'12.8''N	74°04'20.5''W	11°06'12.8''N 74°04'20.5''W	Grados, minutos, segundos	11.1036	-74.0724	WGS84			Etiqueta de recolección	Maestre-Guerra, A.
CBUMAG:ENT:19907	PreservedSpecimen	PhysicalObject	Universidad del Magdalena (UniMagdalena)	891.780.111-8	CBUMAG-ENT	https://www.gbif.org/grscicoll/collection/a03172d2-ea56-439c-a71d-86235e80c72e	19907	Filogenia de los Pasálidos (Coleoptera: Passalidae) del nuevo mundo	ANLA:1293:2013	2021-11-18	es		Jiménez-Ferbans, L. et al.	2	Individuos		Adultos	present	Colecta Definitiva: Animal completo (ETOH)	En colección				2018-05-12	2018	5	12	12 May 2018		P2-T3	América del Sur	Colombia	CO	Magdalena	Santa Marta		Sierra Nevada de Santa Marta San Lorenzo	2189	11°06'33.4''N	74°03'43''W	11°06'33.4''N 74°03'43''W	Grados, minutos, segundos	11.1093	-74.0619	WGS84			Etiqueta de recolección	Villalba-Fuentes, E.
CBUMAG:ENT:19908	PreservedSpecimen	PhysicalObject	Universidad del Magdalena (UniMagdalena)	891.780.111-8	CBUMAG-ENT	https://www.gbif.org/grscicoll/collection/a03172d2-ea56-439c-a71d-86235e80c72e	19908	Filogenia de los Pasálidos (Coleoptera: Passalidae) del nuevo mundo	ANLA:1293:2013	2021-11-18	es		Jiménez-Ferbans, L. et al.	1	Individuos		Adulto	present	Colecta Definitiva: Animal completo (ETOH)	En colección				2018-05-12	2018	5	12	12 May 2018		P1-T1	América del Sur	Colombia	CO	Magdalena	Santa Marta		Sierra Nevada de Santa Marta San Lorenzo	2209	11°06'35.7''N	74°03'40.7''W	11°06'35.7''N 74°03'40.7''W	Grados, minutos, segundos	11.1099	-74.0613	WGS84			Etiqueta de recolección	Muñoz-Montero, J.
CBUMAG:ENT:19909	PreservedSpecimen	PhysicalObject	Universidad del Magdalena (UniMagdalena)	891.780.111-8	CBUMAG-ENT	https://www.gbif.org/grscicoll/collection/a03172d2-ea56-439c-a71d-86235e80c72e	19909	Filogenia de los Pasálidos (Coleoptera: Passalidae) del nuevo mundo	ANLA:1293:2013	2021-11-18	es		Jiménez-Ferbans, L. et al.	2	Individuos		Adultos	present	Colecta Definitiva: Animal completo (ETOH)	En colección				2018-05-13	2018	5	13	13 May 2018		P8-T1	América del Sur	Colombia	CO	Magdalena	Santa Marta		Sierra Nevada de Santa Marta San Lorenzo	1955	11°06'10.9''N	74°04'17.8''W	11°06'10.9''N 74°04'17.8''W	Grados, minutos, segundos	11.103	-74.0716	WGS84			Etiqueta de recolección	Muñoz-Montero, J.
CBUMAG:ENT:19910	PreservedSpecimen	PhysicalObject	Universidad del Magdalena (UniMagdalena)	891.780.111-8	CBUMAG-ENT	https://www.gbif.org/grscicoll/collection/a03172d2-ea56-439c-a71d-86235e80c72e	19910	Filogenia de los Pasálidos (Coleoptera: Passalidae) del nuevo mundo	ANLA:1293:2013	2021-11-18	es		Jiménez-Ferbans, L. et al.	6	Individuos		1 Adulto 1 pupa 4 larvas	present	Colecta Definitiva: Animal completo (ETOH)	En colección				2018-05-13	2018	5	13	13 May 2018		P10-T1	América del Sur	Colombia	CO	Magdalena	Santa Marta		Sierra Nevada de Santa Marta San Lorenzo	2016	11°06'07.1''N	74°04'14.5''W	11°06'07.1''N 74°04'14.5''W	Grados, minutos, segundos	11.102	-74.0707	WGS84			Etiqueta de recolección	Muñoz-Montero, J.
CBUMAG:ENT:19911	PreservedSpecimen	PhysicalObject	Universidad del Magdalena (UniMagdalena)	891.780.111-8	CBUMAG-ENT	https://www.gbif.org/grscicoll/collection/a03172d2-ea56-439c-a71d-86235e80c72e	19911	Filogenia de los Pasálidos (Coleoptera: Passalidae) del nuevo mundo	ANLA:1293:2013	2021-11-18	es		Jiménez-Ferbans, L. et al.	6	Individuos		5 Adultos 1 larva	present	Colecta Definitiva: Animal completo (ETOH)	En colección				2018-05-13	2018	5	13	13 May 2018		P8-T1	América del Sur	Colombia	CO	Magdalena	Santa Marta		Sierra Nevada de Santa Marta San Lorenzo	1955	11°06'10.9''N	74°04'17.8''W	11°06'10.9''N 74°04'17.8''W	Grados, minutos, segundos	11.103	-74.0716	WGS84			Etiqueta de recolección	Jimenez-Ferbans, L.
CBUMAG:ENT:19912	PreservedSpecimen	PhysicalObject	Universidad del Magdalena (UniMagdalena)	891.780.111-8	CBUMAG-ENT	https://www.gbif.org/grscicoll/collection/a03172d2-ea56-439c-a71d-86235e80c72e	19912	Filogenia de los Pasálidos (Coleoptera: Passalidae) del nuevo mundo	ANLA:1293:2013	2021-11-18	es		Jiménez-Ferbans, L. et al.	5	Individuos		1 Adulto 4 larvas	present	Colecta Definitiva: Animal completo (ETOH)	En colección				2018-05-13	2018	5	13	13 May 2018		P6-T3	América del Sur	Colombia	CO	Magdalena	Santa Marta		Sierra Nevada de Santa Marta San Lorenzo	1938	11°06'12.2''N	74°04'19.6''W	11°06'12.2''N 74°04'19.6''W	Grados, minutos, segundos	11.1034	-74.0721	WGS84			Etiqueta de recolección	Muñoz-Montero, J.
CBUMAG:ENT:19913	PreservedSpecimen	PhysicalObject	Universidad del Magdalena (UniMagdalena)	891.780.111-8	CBUMAG-ENT	https://www.gbif.org/grscicoll/collection/a03172d2-ea56-439c-a71d-86235e80c72e	19913	Filogenia de los Pasálidos (Coleoptera: Passalidae) del nuevo mundo	ANLA:1293:2013	2021-11-18	es		Jiménez-Ferbans, L. et al.	1	Individuos		Adulto	present	Colecta Definitiva: Animal completo (ETOH)	En colección				2018-05-13	2018	5	13	13 May 2018		P.3-T.1	América del Sur	Colombia	CO	Magdalena	Santa Marta		Sierra Nevada de Santa Marta San Lorenzo	2054	11°06'23.7''N	74°04'09.9''W	11°06'23.7''N 74°04'09.9''W	Grados, minutos, segundos	11.1066	-74.0694	WGS84			Etiqueta de recolección	Muñoz-Montero, J.
CBUMAG:ENT:19914	PreservedSpecimen	PhysicalObject	Universidad del Magdalena (UniMagdalena)	891.780.111-8	CBUMAG-ENT	https://www.gbif.org/grscicoll/collection/a03172d2-ea56-439c-a71d-86235e80c72e	19914	Filogenia de los Pasálidos (Coleoptera: Passalidae) del nuevo mundo	ANLA:1293:2013	2021-11-18	es		Jiménez-Ferbans, L. et al.	3	Individuos		1 Adulto 2 larvas	present	Colecta Definitiva: Animal completo (ETOH)	En colección				2018-05-13	2018	5	13	13 May 2018		P6-T1	América del Sur	Colombia	CO	Magdalena	Santa Marta		Sierra Nevada de Santa Marta San Lorenzo	1931	11°06'12.12''N	74°04'19.6''W	11°06'12.12''N 74°04'19.6''W	Grados, minutos, segundos	11.1034	-74.0721	WGS84			Etiqueta de recolección	Muñoz-Montero, J.
CBUMAG:ENT:19915	PreservedSpecimen	PhysicalObject	Universidad del Magdalena (UniMagdalena)	891.780.111-8	CBUMAG-ENT	https://www.gbif.org/grscicoll/collection/a03172d2-ea56-439c-a71d-86235e80c72e	19915	Filogenia de los Pasálidos (Coleoptera: Passalidae) del nuevo mundo	ANLA:1293:2013	2021-11-18	es		Jiménez-Ferbans, L. et al.	4	Individuos	Restos	Adultos	present	Colecta Definitiva: Animal completo (ETOH)	En colección				2018-05-13	2018	5	13	13 May 2018		P7-T1	América del Sur	Colombia	CO	Magdalena	Santa Marta		Sierra Nevada de Santa Marta San Lorenzo	1938	11°06'11.5''N	74°04'18.1''W	11°06'11.5''N 74°04'18.1''W	Grados, minutos, segundos	11.1032	-74.0717	WGS84			Etiqueta de recolección	Muñoz-Montero, J.
CBUMAG:ENT:19916	PreservedSpecimen	PhysicalObject	Universidad del Magdalena (UniMagdalena)	891.780.111-8	CBUMAG-ENT	https://www.gbif.org/grscicoll/collection/a03172d2-ea56-439c-a71d-86235e80c72e	19916	Filogenia de los Pasálidos (Coleoptera: Passalidae) del nuevo mundo	ANLA:1293:2013	2021-11-18	es		Jiménez-Ferbans, L. et al.	1	Individuos	Huevos de Popilius en el frasco	1 Adulto 4 huevos	present	Colecta Definitiva: Animal completo (ETOH)	En colección				2018-05-13	2018	5	13	13 May 2018		P.3-T.1	América del Sur	Colombia	CO	Magdalena	Santa Marta		Sierra Nevada de Santa Marta San Lorenzo	2054	11°06'23.7''N	74°04'09.9''W	11°06'23.7''N 74°04'09.9''W	Grados, minutos, segundos	11.1066	-74.0694	WGS84			Etiqueta de recolección	Muñoz-Montero, J.
CBUMAG:ENT:19917	PreservedSpecimen	PhysicalObject	Universidad del Magdalena (UniMagdalena)	891.780.111-8	CBUMAG-ENT	https://www.gbif.org/grscicoll/collection/a03172d2-ea56-439c-a71d-86235e80c72e	19917	Filogenia de los Pasálidos (Coleoptera: Passalidae) del nuevo mundo	ANLA:1293:2013	2021-11-18	es		Jiménez-Ferbans, L. et al.	9	Individuos		3 Adultos 4 pupas 2 larvas	present	Colecta Definitiva: Animal completo (ETOH)	En colección				2017-07-07	2017	7	7	07 Jul 2017		Punto 125	América del Sur	Colombia	CO	Magdalena	Santa Marta		Sierra Nevada de Santa Marta San Lorenzo	2222	11°06'36.0''N	74°03'40.8''W	11°06'36.0''N 74°03'40.8''W	Grados, minutos, segundos	11.11	-74.0613	WGS84			Etiqueta de recolección	Jimenez-Ferbans, L.
CBUMAG:ENT:19918	PreservedSpecimen	PhysicalObject	Universidad del Magdalena (UniMagdalena)	891.780.111-8	CBUMAG-ENT	https://www.gbif.org/grscicoll/collection/a03172d2-ea56-439c-a71d-86235e80c72e	19918	Filogenia de los Pasálidos (Coleoptera: Passalidae) del nuevo mundo	ANLA:1293:2013	2021-11-18	es		Jiménez-Ferbans, L. et al.	5	Individuos	Dos adultos dañados	3 Adultos 2 larvas	present	Colecta Definitiva: Animal completo (ETOH)	En colección				2017-07-07	2017	7	7	07 Jul 2017		Punto 126	América del Sur	Colombia	CO	Magdalena	Santa Marta		Sierra Nevada de Santa Marta San Lorenzo	1969	11°06'10.9''N	74°04'17.9''W	11°06'10.9''N 74°04'17.9''W	Grados, minutos, segundos	11.103	-74.0716	WGS84			Etiqueta de recolección	Jimenez-Ferbans, L.
CBUMAG:ENT:19919	PreservedSpecimen	PhysicalObject	Universidad del Magdalena (UniMagdalena)	891.780.111-8	CBUMAG-ENT	https://www.gbif.org/grscicoll/collection/a03172d2-ea56-439c-a71d-86235e80c72e	19919	Filogenia de los Pasálidos (Coleoptera: Passalidae) del nuevo mundo	ANLA:1293:2013	2021-11-18	es		Jiménez-Ferbans, L. et al.	7	Individuos		Adultos	present	Colecta Definitiva: Animal completo (ETOH)	En colección				2017-07-07	2017	7	7	07 Jul 2017		Punto 126	América del Sur	Colombia	CO	Magdalena	Santa Marta		Sierra Nevada de Santa Marta San Lorenzo	1969	11°06'10.9''N	74°04'17.9''W	11°06'10.9''N 74°04'17.9''W	Grados, minutos, segundos	11.103	-74.0716	WGS84			Etiqueta de recolección	Jimenez-Ferbans, L.
CBUMAG:ENT:19920	PreservedSpecimen	PhysicalObject	Universidad del Magdalena (UniMagdalena)	891.780.111-8	CBUMAG-ENT	https://www.gbif.org/grscicoll/collection/a03172d2-ea56-439c-a71d-86235e80c72e	19920	Filogenia de los Pasálidos (Coleoptera: Passalidae) del nuevo mundo	ANLA:1293:2013	2021-11-18	es		Jiménez-Ferbans, L. et al.	10	Individuos		2 Adultos 8 larvas	present	Colecta Definitiva: Animal completo (ETOH)	En colección		Fuera del tronco		2018-05-12	2018	5	12	12 May 2018		P2T1	América del Sur	Colombia	CO	Magdalena	Santa Marta		Sierra Nevada de Santa Marta San Lorenzo	2189	11°06'33.4''N	74°03'43.7''W	11°06'33.4''N 74°03'43.7''W	Grados, minutos, segundos	11.1093	-74.0621	WGS84			Etiqueta de recolección	Jimenez-Ferbans, L.
CBUMAG:ENT:19921	PreservedSpecimen	PhysicalObject	Universidad del Magdalena (UniMagdalena)	891.780.111-8	CBUMAG-ENT	https://www.gbif.org/grscicoll/collection/a03172d2-ea56-439c-a71d-86235e80c72e	19921	Filogenia de los Pasálidos (Coleoptera: Passalidae) del nuevo mundo	ANLA:1293:2013	2021-11-18	es		Jiménez-Ferbans, L. et al.	2	Individuos		Adultos	present	Colecta Definitiva: Animal completo (ETOH)	En colección				2018-05-13	2018	5	13	13 May 2018		P4T2	América del Sur	Colombia	CO	Magdalena	Santa Marta		Sierra Nevada de Santa Marta San Lorenzo	1960	11°06'11.3''N	74°04'18.4''W	11°06'11.3''N 74°04'18.4''W	Grados, minutos, segundos	11.1031	-74.0718	WGS84			Etiqueta de recolección	Jimenez-Ferbans, L.
CBUMAG:ENT:19922	PreservedSpecimen	PhysicalObject	Universidad del Magdalena (UniMagdalena)	891.780.111-8	CBUMAG-ENT	https://www.gbif.org/grscicoll/collection/a03172d2-ea56-439c-a71d-86235e80c72e	19922	Filogenia de los Pasálidos (Coleoptera: Passalidae) del nuevo mundo	ANLA:1293:2013	2021-11-18	es		Jiménez-Ferbans, L. et al.	1	Individuos		Adulto	present	Colecta Definitiva: Animal completo (ETOH)	En colección				2018-05-13	2018	5	13	13 May 2018		P6T2	América del Sur	Colombia	CO	Magdalena	Santa Marta		Sierra Nevada de Santa Marta San Lorenzo	1931	11°06'12.2''N	74°04'19.6''W	11°06'12.2''N 74°04'19.6''W	Grados, minutos, segundos	11.1034	-74.0721	WGS84			Etiqueta de recolección	Jimenez-Ferbans, L.
CBUMAG:ENT:19923	PreservedSpecimen	PhysicalObject	Universidad del Magdalena (UniMagdalena)	891.780.111-8	CBUMAG-ENT	https://www.gbif.org/grscicoll/collection/a03172d2-ea56-439c-a71d-86235e80c72e	19923	Filogenia de los Pasálidos (Coleoptera: Passalidae) del nuevo mundo	ANLA:1293:2013	2021-11-18	es		Jiménez-Ferbans, L. et al.	4	Individuos		3 Adultos 1 larva 1 huevo	present	Colecta Definitiva: Animal completo (ETOH)	En colección				2018-05-12	2018	5	12	12 May 2018		P1T2	América del Sur	Colombia	CO	Magdalena	Santa Marta		Sierra Nevada de Santa Marta San Lorenzo	2209	11°06'35.6''N	74°03'40.7''W	11°06'35.6''N 74°03'40.7''W	Grados, minutos, segundos	11.1099	-74.0613	WGS84			Etiqueta de recolección	Jimenez-Ferbans, L.
CBUMAG:ENT:19924	PreservedSpecimen	PhysicalObject	Universidad del Magdalena (UniMagdalena)	891.780.111-8	CBUMAG-ENT	https://www.gbif.org/grscicoll/collection/a03172d2-ea56-439c-a71d-86235e80c72e	19924	Filogenia de los Pasálidos (Coleoptera: Passalidae) del nuevo mundo	ANLA:1293:2013	2021-11-18	es		Jiménez-Ferbans, L. et al.	4	Individuos		1 Adulto 3 larvas	present	Colecta Definitiva: Animal completo (ETOH)	En colección				2018-05-12	2018	5	12	12 May 2018		P2T2	América del Sur	Colombia	CO	Magdalena	Santa Marta		Sierra Nevada de Santa Marta San Lorenzo	2189	11°06'33.4''N	74°03'43.7''W	11°06'33.4''N 74°03'43.7''W	Grados, minutos, segundos	11.1093	-74.0621	WGS84			Etiqueta de recolección	Jimenez-Ferbans, L.
CBUMAG:ENT:19925	PreservedSpecimen	PhysicalObject	Universidad del Magdalena (UniMagdalena)	891.780.111-8	CBUMAG-ENT	https://www.gbif.org/grscicoll/collection/a03172d2-ea56-439c-a71d-86235e80c72e	19925	Filogenia de los Pasálidos (Coleoptera: Passalidae) del nuevo mundo	ANLA:1293:2013	2021-11-18	es		Jiménez-Ferbans, L. et al.	1	Individuos		Adulto	present	Colecta Definitiva: Animal completo (ETOH)	En colección		Caminando		2018-05-13	2018	5	13	13 May 2018		P7	América del Sur	Colombia	CO	Magdalena	Santa Marta		Sierra Nevada de Santa Marta San Lorenzo	1938	11°06'11.5''N	74°04'48.2''W	11°06'11.5''N 74°04'48.2''W	Grados, minutos, segundos	11.1032	-74.0801	WGS84			Etiqueta de recolección	Jimenez-Ferbans, L.
CBUMAG:ENT:19926	PreservedSpecimen	PhysicalObject	Universidad del Magdalena (UniMagdalena)	891.780.111-8	CBUMAG-ENT	https://www.gbif.org/grscicoll/collection/a03172d2-ea56-439c-a71d-86235e80c72e	19926	Filogenia de los Pasálidos (Coleoptera: Passalidae) del nuevo mundo	ANLA:1293:2013	2021-11-18	es		Jiménez-Ferbans, L. et al.	2	Individuos		Adultos	present	Colecta Definitiva: Animal completo (ETOH)	En colección				2018-05-13	2018	5	13	13 May 2018		P.14-T.1	América del Sur	Colombia	CO	Magdalena	Santa Marta		Sierra Nevada de Santa Marta San Lorenzo	1457	11°06'10.8''N	74°04'53.6''W	11°06'10.8''N 74°04'53.6''W	Grados, minutos, segundos	11.103	-74.0816	WGS84			Etiqueta de recolección	Jimenez-Ferbans, L.
CBUMAG:ENT:19927	PreservedSpecimen	PhysicalObject	Universidad del Magdalena (UniMagdalena)	891.780.111-8	CBUMAG-ENT	https://www.gbif.org/grscicoll/collection/a03172d2-ea56-439c-a71d-86235e80c72e	19927	Filogenia de los Pasálidos (Coleoptera: Passalidae) del nuevo mundo	ANLA:1293:2013	2021-11-18	es		Jiménez-Ferbans, L. et al.	1	Individuos		Adulto	present	Colecta Definitiva: Animal completo (ETOH)	En colección				2018-05-13	2018	5	13	13 May 2018		P5T2	América del Sur	Colombia	CO	Magdalena	Santa Marta		Sierra Nevada de Santa Marta San Lorenzo	1932	11°06'12.8''N	74°04'20.5''W	11°06'12.8''N 74°04'20.5''W	Grados, minutos, segundos	11.1036	-74.0724	WGS84			Etiqueta de recolección	Jimenez-Ferbans, L.
CBUMAG:ENT:19928	PreservedSpecimen	PhysicalObject	Universidad del Magdalena (UniMagdalena)	891.780.111-8	CBUMAG-ENT	https://www.gbif.org/grscicoll/collection/a03172d2-ea56-439c-a71d-86235e80c72e	19928	Filogenia de los Pasálidos (Coleoptera: Passalidae) del nuevo mundo	ANLA:1293:2013	2021-11-18	es		Jiménez-Ferbans, L. et al.	4	Individuos		2 Adultos 2 larvas	present	Colecta Definitiva: Animal completo (ETOH)	En colección				2018-05-13	2018	5	13	13 May 2018		P.9	América del Sur	Colombia	CO	Magdalena	Santa Marta		Sierra Nevada de Santa Marta San Lorenzo	1948	11°06'11"N	74°04'17.3"W	11°06'11"N 74°04'17.3"W	Grados, minutos, segundos	11.1031	-74.0715	WGS84			Etiqueta de recolección	Jimenez-Ferbans, L.
CBUMAG:ENT:19929	PreservedSpecimen	PhysicalObject	Universidad del Magdalena (UniMagdalena)	891.780.111-8	CBUMAG-ENT	https://www.gbif.org/grscicoll/collection/a03172d2-ea56-439c-a71d-86235e80c72e	19929	Filogenia de los Pasálidos (Coleoptera: Passalidae) del nuevo mundo	ANLA:1293:2013	2021-11-18	es		Jiménez-Ferbans, L. et al.	6	Individuos		2 Adultos 4 larvas 2 huevos	present	Colecta Definitiva: Animal completo (ETOH)	En colección				2018-05-13	2018	5	13	13 May 2018		P7T2	América del Sur	Colombia	CO	Magdalena	Santa Marta		Sierra Nevada de Santa Marta San Lorenzo	1938	11°06'10.9''N	74°04'18.1''W	11°06'10.9''N 74°04'18.1''W	Grados, minutos, segundos	11.103	-74.0717	WGS84			Etiqueta de recolección	Jimenez-Ferbans, L.
CBUMAG:ENT:19930	PreservedSpecimen	PhysicalObject	Universidad del Magdalena (UniMagdalena)	891.780.111-8	CBUMAG-ENT	https://www.gbif.org/grscicoll/collection/a03172d2-ea56-439c-a71d-86235e80c72e	19930	Filogenia de los Pasálidos (Coleoptera: Passalidae) del nuevo mundo	ANLA:1293:2013	2021-11-18	es		Jiménez-Ferbans, L. et al.	5	Individuos	Un adulto dañado	Adultos	present	Colecta Definitiva: Animal completo (ETOH)	En colección				2018-05-13	2018	5	13	13 May 2018		P.9	América del Sur	Colombia	CO	Magdalena	Santa Marta		Sierra Nevada de Santa Marta San Lorenzo	2023	11°06'12.4''N	74°04'11.9''W	11°06'12.4''N 74°04'11.9''W	Grados, minutos, segundos	11.1034	-74.07	WGS84			Etiqueta de recolección	Jimenez-Ferbans, L.
CBUMAG:ENT:19931	PreservedSpecimen	PhysicalObject	Universidad del Magdalena (UniMagdalena)	891.780.111-8	CBUMAG-ENT	https://www.gbif.org/grscicoll/collection/a03172d2-ea56-439c-a71d-86235e80c72e	19931	Filogenia de los Pasálidos (Coleoptera: Passalidae) del nuevo mundo	ANLA:1293:2013	2021-11-18	es		Jiménez-Ferbans, L. et al.	4	Individuos		2 Adultos 2 larvas	present	Colecta Definitiva: Animal completo (ETOH)	En colección				2018-05-13	2018	5	13	13 May 2018		P4-T1	América del Sur	Colombia	CO	Magdalena	Santa Marta		Sierra Nevada de Santa Marta San Lorenzo	1960	11°06'11.3''N	74°04'18.4''W	11°06'11.3''N 74°04'18.4''W	Grados, minutos, segundos	11.1031	-74.0718	WGS84			Etiqueta de recolección	Muñoz-Montero, J.
CBUMAG:ENT:19932	PreservedSpecimen	PhysicalObject	Universidad del Magdalena (UniMagdalena)	891.780.111-8	CBUMAG-ENT	https://www.gbif.org/grscicoll/collection/a03172d2-ea56-439c-a71d-86235e80c72e	19932	Filogenia de los Pasálidos (Coleoptera: Passalidae) del nuevo mundo	ANLA:1293:2013	2021-11-18	es		Jiménez-Ferbans, L. et al.	2	Individuos		Adultos	present	Colecta Definitiva: Animal completo (ETOH)	En colección				2018-05-13	2018	5	13	13 May 2018		P7-T1	América del Sur	Colombia	CO	Magdalena	Santa Marta		Sierra Nevada de Santa Marta San Lorenzo	1938	11°06'11.5''N	74°04'18.1''W	11°06'11.5''N 74°04'18.1''W	Grados, minutos, segundos	11.1032	-74.0717	WGS84			Etiqueta de recolección	Muñoz-Montero, J.
CBUMAG:ENT:19933	PreservedSpecimen	PhysicalObject	Universidad del Magdalena (UniMagdalena)	891.780.111-8	CBUMAG-ENT	https://www.gbif.org/grscicoll/collection/a03172d2-ea56-439c-a71d-86235e80c72e	19933	Filogenia de los Pasálidos (Coleoptera: Passalidae) del nuevo mundo	ANLA:1293:2013	2021-11-18	es		Jiménez-Ferbans, L. et al.	1	Individuos		Adulto	present	Colecta Definitiva: Animal completo (Alfiler)	En colección				2018-05-13	2018	5	13	13 May 2018		P4-Tr.1	América del Sur	Colombia	CO	Magdalena	Santa Marta		Sierra Nevada de Santa Marta San Lorenzo	1960	11°06'11.3''N	74°04'18.4''W	11°06'11.3''N 74°04'18.4''W	Grados, minutos, segundos	11.1031	-74.0718	WGS84			Etiqueta de recolección	Jimenez-Ferbans, L.
CBUMAG:ENT:19934	PreservedSpecimen	PhysicalObject	Universidad del Magdalena (UniMagdalena)	891.780.111-8	CBUMAG-ENT	https://www.gbif.org/grscicoll/collection/a03172d2-ea56-439c-a71d-86235e80c72e	19934	Filogenia de los Pasálidos (Coleoptera: Passalidae) del nuevo mundo	ANLA:1293:2013	2021-11-18	es		Jiménez-Ferbans, L. et al.	1	Individuos		Adulto	present	Colecta Definitiva: Animal completo (Alfiler)	En colección				2018-05-13	2018	5	13	13 May 2018		P.9	América del Sur	Colombia	CO	Magdalena	Santa Marta		Sierra Nevada de Santa Marta San Lorenzo	1949	11°06'11"N	74°04'17.3"W	11°06'11"N 74°04'17.3"W	Grados, minutos, segundos	11.1031	-74.0715	WGS84			Etiqueta de recolección	Jimenez-Ferbans, L.
CBUMAG:ENT:19935	PreservedSpecimen	PhysicalObject	Universidad del Magdalena (UniMagdalena)	891.780.111-8	CBUMAG-ENT	https://www.gbif.org/grscicoll/collection/a03172d2-ea56-439c-a71d-86235e80c72e	19935	Filogenia de los Pasálidos (Coleoptera: Passalidae) del nuevo mundo	ANLA:1293:2013	2021-11-18	es		Jiménez-Ferbans, L. et al.	1	Individuos		Adulto	present	Colecta Definitiva: Animal completo (Alfiler)	En colección				2017-07-06	2017	7	6	06 Jul 2017		Punto 123	América del Sur	Colombia	CO	Magdalena	Santa Marta		Sierra Nevada de Santa Marta San Lorenzo	2095	11°06'55.1''N	74°03'1.1"W	11°06'55.1''N 74°03'1.1"W	Grados, minutos, segundos	11.1153	-74.0503	WGS84			Etiqueta de recolección	Jimenez-Ferbans, L.
CBUMAG:ENT:19936	PreservedSpecimen	PhysicalObject	Universidad del Magdalena (UniMagdalena)	891.780.111-8	CBUMAG-ENT	https://www.gbif.org/grscicoll/collection/a03172d2-ea56-439c-a71d-86235e80c72e	19936	Filogenia de los Pasálidos (Coleoptera: Passalidae) del nuevo mundo	ANLA:1293:2013	2021-11-18	es		Jiménez-Ferbans, L. et al.	3	Individuos		Adultos	present	Colecta Definitiva: Animal completo (ETOH)	En colección				2017-07-07	2017	7	7	07 Jul 2017			América del Sur	Colombia	CO	Magdalena	Santa Marta		Sierra Nevada de Santa Marta San Lorenzo	2239	11°06'42.9''N	74°03'16.1"W	11°06'42.9''N 74°03'16.1''W	Grados, minutos, segundos	11.1119	-74.0545	WGS84			Etiqueta de recolección	Jimenez-Ferbans, L.
CBUMAG:ENT:19937	PreservedSpecimen	PhysicalObject	Universidad del Magdalena (UniMagdalena)	891.780.111-8	CBUMAG-ENT	https://www.gbif.org/grscicoll/collection/a03172d2-ea56-439c-a71d-86235e80c72e	19937	Filogenia de los Pasálidos (Coleoptera: Passalidae) del nuevo mundo	ANLA:1293:2013	2021-11-18	es		Jiménez-Ferbans, L. et al.	2	Individuos		1 Adulto 1 larva	present	Colecta Definitiva: Animal completo (ETOH)	En colección				2018-05-13	2018	5	13	13 May 2018		P.14-T.1	América del Sur	Colombia	CO	Magdalena	Santa Marta		Sierra Nevada de Santa Marta San Lorenzo	1457	11°06'10.8''N	74°04'53.6''W	11°06'10.8''N 74°04'53.6''W	Grados, minutos, segundos	11.103	-74.0816	WGS84			Etiqueta de recolección	Barros-Barrios, M.
CBUMAG:ENT:19938	PreservedSpecimen	PhysicalObject	Universidad del Magdalena (UniMagdalena)	891.780.111-8	CBUMAG-ENT	https://www.gbif.org/grscicoll/collection/a03172d2-ea56-439c-a71d-86235e80c72e	19938	Filogenia de los Pasálidos (Coleoptera: Passalidae) del nuevo mundo	ANLA:1293:2013	2021-11-18	es		Jiménez-Ferbans, L. et al.	11	Individuos		8 Adultos 3 pupas	present	Colecta Definitiva: Animal completo (ETOH)	En colección				2018-05-13	2018	5	13	13 May 2018		P.3-T.1	América del Sur	Colombia	CO	Magdalena	Santa Marta		Sierra Nevada de Santa Marta San Lorenzo	2054	11°06'23.7''N	74°04'09.9''W	11°06'23.7''N 74°04'09.9''W	Grados, minutos, segundos	11.1066	-74.0694	WGS84			Etiqueta de recolección	Jimenez-Ferbans, L.
CBUMAG:ENT:19939	PreservedSpecimen	PhysicalObject	Universidad del Magdalena (UniMagdalena)	891.780.111-8	CBUMAG-ENT	https://www.gbif.org/grscicoll/collection/a03172d2-ea56-439c-a71d-86235e80c72e	19939	Filogenia de los Pasálidos (Coleoptera: Passalidae) del nuevo mundo	ANLA:1293:2013	2021-11-18	es		Jiménez-Ferbans, L. et al.	2	Individuos		Adultos	present	Colecta Definitiva: Animal completo (ETOH)	En colección				2017-07-06	2017	7	6	06 Jul 2017			América del Sur	Colombia	CO	Magdalena	Santa Marta		Sierra Nevada de Santa Marta San Lorenzo	2239	11°06'42.9''N	74°03'16.1"W	11°06'42.9''N 74°03'16.1''W	Grados, minutos, segundos	11.1119	-74.0545	WGS84			Etiqueta de recolección	Jimenez-Ferbans, L.
CBUMAG:ENT:19940	PreservedSpecimen	PhysicalObject	Universidad del Magdalena (UniMagdalena)	891.780.111-8	CBUMAG-ENT	https://www.gbif.org/grscicoll/collection/a03172d2-ea56-439c-a71d-86235e80c72e	19940	Filogenia de los Pasálidos (Coleoptera: Passalidae) del nuevo mundo	ANLA:1293:2013	2021-11-18	es		Jiménez-Ferbans, L. et al.	4	Individuos		Adultos	present	Colecta Definitiva: Animal completo (ETOH)	En colección				2017-07-06	2017	7	6	06 Jul 2017		Punto 122	América del Sur	Colombia	CO	Magdalena	Santa Marta		Sierra Nevada de Santa Marta San Lorenzo	2153	11°06'54.7''N	74°03'2.3''W	11°06'54.7''N 74°03'2.3''W	Grados, minutos, segundos	11.1152	-74.0506	WGS84			Etiqueta de recolección	Jimenez-Ferbans, L.
CBUMAG:ENT:19941	PreservedSpecimen	PhysicalObject	Universidad del Magdalena (UniMagdalena)	891.780.111-8	CBUMAG-ENT	https://www.gbif.org/grscicoll/collection/a03172d2-ea56-439c-a71d-86235e80c72e	19941	Filogenia de los Pasálidos (Coleoptera: Passalidae) del nuevo mundo	ANLA:1293:2013	2021-11-18	es		Jiménez-Ferbans, L. et al.	3	Individuos	Un adulto dañado	Adultos	present	Colecta Definitiva: Animal completo (ETOH)	En colección				2017-07-07	2017	7	7	07 Jul 2017		Punto 126	América del Sur	Colombia	CO	Magdalena	Santa Marta		Sierra Nevada de Santa Marta San Lorenzo	1969	11°06'10.9''N	74°04'17.9''W	11°06'10.9''N 74°04'17.9''W	Grados, minutos, segundos	11.103	-74.0716	WGS84			Etiqueta de recolección	Jimenez-Ferbans, L.
CBUMAG:ENT:19942	PreservedSpecimen	PhysicalObject	Universidad del Magdalena (UniMagdalena)	891.780.111-8	CBUMAG-ENT	https://www.gbif.org/grscicoll/collection/a03172d2-ea56-439c-a71d-86235e80c72e	19942	Filogenia de los Pasálidos (Coleoptera: Passalidae) del nuevo mundo	ANLA:1293:2013	2021-11-18	es		Jiménez-Ferbans, L. et al.	1	Individuos		Adulto	present	Colecta Definitiva: Animal completo (ETOH)	En colección		En la cabaña		2018-05-13	2018	5	13	13 May 2018			América del Sur	Colombia	CO	Magdalena	Santa Marta		Sierra Nevada de Santa Marta San Lorenzo	2239	11°06'43.0''N	74°03'16.3''W	11°06'43.0''N 74°03'16.3''W	Grados, minutos, segundos	11.1119	-74.0545	WGS84			Etiqueta de recolección	Valero, N.
CBUMAG:ENT:19943	PreservedSpecimen	PhysicalObject	Universidad del Magdalena (UniMagdalena)	891.780.111-8	CBUMAG-ENT	https://www.gbif.org/grscicoll/collection/a03172d2-ea56-439c-a71d-86235e80c72e	19943	Filogenia de los Pasálidos (Coleoptera: Passalidae) del nuevo mundo	ANLA:1293:2013	2021-11-18	es		Jiménez-Ferbans, L. et al.	3	Individuos		Adultos	present	Colecta Definitiva: Animal completo (ETOH)	En colección				2018-02-25	2018	2	25	25 Feb 2018			América del Sur	Colombia	CO	Magdalena	Santa Marta		Parque Nacional Natural Tayrona		11°17'50.8''N	73°36'1.43''W	11°17'50.8''N 73°36'1.43''W	Grados, minutos, segundos	11.2974	-73.6004	WGS84			Etiqueta de recolección	Jimenez-Ferbans, L.
CBUMAG:ENT:19944	PreservedSpecimen	PhysicalObject	Universidad del Magdalena (UniMagdalena)	891.780.111-8	CBUMAG-ENT	https://www.gbif.org/grscicoll/collection/a03172d2-ea56-439c-a71d-86235e80c72e	19944	Filogenia de los Pasálidos (Coleoptera: Passalidae) del nuevo mundo	ANLA:1293:2013	2021-11-18	es		Jiménez-Ferbans, L.	3	Individuos		1 Adulto 2 larvas	present	Colecta Definitiva: Animal completo (ETOH)	En colección				2019-12-07	2019	12	7	07 Dec 2019			América del Sur	Colombia	CO	Magdalena	Santa Marta		Sierra Nevada de Santa Marta, Minca Vereda Bellavista	554	11°14'09.6''N	74°01'42.9''W	11°14'09.6''N 74°01'42.9''W	Grados, minutos, segundos	11.236	-74.0286	WGS84			Etiqueta de recolección	Jimenez-Ferbans, L.
CBUMAG:ENT:19720	PreservedSpecimen	PhysicalObject	Universidad del Magdalena (UniMagdalena)	891.780.111-8	CBUMAG-ENT	https://www.gbif.org/grscicoll/collection/a03172d2-ea56-439c-a71d-86235e80c72e	19720	Filogenia de los Pasálidos (Coleoptera: Passalidae) del nuevo mundo	ANLA:1293:2013	2021-11-18	es		Jiménez-Ferbans, L. et al.	5	Individuos		1 Adulto 4 larvas	present	Colecta Definitiva: Animal completo (ETOH)	En colección				2017-10-15	2017	10	15	15 Oct 2017		T.40 P.15	América del Sur	Colombia	CO	La Guajira	Barrancas		Las Pavas	1541	10°50'27.9''N	72°40'20.8''W	10°50'27.9''N 72°40'20.8''W	Grados, minutos, segundos	10.8411	-72.6724	WGS84			Etiqueta de recolección	Jimenez-Ferbans, L.
CBUMAG:ENT:19721	PreservedSpecimen	PhysicalObject	Universidad del Magdalena (UniMagdalena)	891.780.111-8	CBUMAG-ENT	https://www.gbif.org/grscicoll/collection/a03172d2-ea56-439c-a71d-86235e80c72e	19721	Filogenia de los Pasálidos (Coleoptera: Passalidae) del nuevo mundo	ANLA:1293:2013	2021-11-18	es		Jiménez-Ferbans, L.	4	Individuos		2 Adultos 2 larvas	present	Colecta Definitiva: Animal completo (ETOH)	En colección				2017-10-14	2017	10	14	14 Oct 2017		T.4 P.2	América del Sur	Colombia	CO	La Guajira	Barrancas		Las Pavas	1293	10°50'43.6''N	72°40'36.0''W	10°50'43.6''N 72°40'36.0''W	Grados, minutos, segundos	10.8454	-72.6767	WGS84			Etiqueta de recolección	Jimenez-Ferbans, L.
CBUMAG:ENT:19722	PreservedSpecimen	PhysicalObject	Universidad del Magdalena (UniMagdalena)	891.780.111-8	CBUMAG-ENT	https://www.gbif.org/grscicoll/collection/a03172d2-ea56-439c-a71d-86235e80c72e	19722	Filogenia de los Pasálidos (Coleoptera: Passalidae) del nuevo mundo	ANLA:1293:2013	2021-11-18	es		Jiménez-Ferbans, L.	1	Individuos		Adulto	present	Colecta Definitiva: Animal completo (ETOH)	En colección				2017-10-14	2017	10	14	14 Oct 2017		T.4 P.2	América del Sur	Colombia	CO	La Guajira	Barrancas		Las Pavas, Cafetal	1293	10°50'43.6''N	72°40'36.0''W	10°50'43.6''N 72°40'36.0''W	Grados, minutos, segundos	10.8454	-72.6767	WGS84			Etiqueta de recolección	Jimenez-Ferbans, L.
CBUMAG:ENT:19723	PreservedSpecimen	PhysicalObject	Universidad del Magdalena (UniMagdalena)	891.780.111-8	CBUMAG-ENT	https://www.gbif.org/grscicoll/collection/a03172d2-ea56-439c-a71d-86235e80c72e	19723	Filogenia de los Pasálidos (Coleoptera: Passalidae) del nuevo mundo	ANLA:1293:2013	2021-11-18	es		Jiménez-Ferbans, L.	5	Individuos		Adultos	present	Colecta Definitiva: Animal completo (ETOH)	En colección				2017-10-14	2017	10	14	14 Oct 2017		T.8 P.2	América del Sur	Colombia	CO	La Guajira	Barrancas		Las Pavas, Cafetal	1293	10°50'43.6''N	72°40'36.0''W	10°50'43.6''N 72°40'36.0''W	Grados, minutos, segundos	10.8454	-72.6767	WGS84			Etiqueta de recolección	Jimenez-Ferbans, L.
CBUMAG:ENT:19724	PreservedSpecimen	PhysicalObject	Universidad del Magdalena (UniMagdalena)	891.780.111-8	CBUMAG-ENT	https://www.gbif.org/grscicoll/collection/a03172d2-ea56-439c-a71d-86235e80c72e	19724	Filogenia de los Pasálidos (Coleoptera: Passalidae) del nuevo mundo	ANLA:1293:2013	2021-11-18	es		Jiménez-Ferbans, L.	9	Individuos		1 Adulto 8 larvas	present	Colecta Definitiva: Animal completo (ETOH)	En colección				2017-10-14	2017	10	14	14 Oct 2017		T.6 P.3	América del Sur	Colombia	CO	La Guajira	Barrancas		Las Pavas	1436	10°50'35.3''N	72°40'25.8''W	10°50'35.3''N 72°40'25.8''W	Grados, minutos, segundos	10.8431	-72.6738	WGS84			Etiqueta de recolección	Jimenez-Ferbans, L.
CBUMAG:ENT:19725	PreservedSpecimen	PhysicalObject	Universidad del Magdalena (UniMagdalena)	891.780.111-8	CBUMAG-ENT	https://www.gbif.org/grscicoll/collection/a03172d2-ea56-439c-a71d-86235e80c72e	19725	Filogenia de los Pasálidos (Coleoptera: Passalidae) del nuevo mundo	ANLA:1293:2013	2021-11-18	es		Jiménez-Ferbans, L.	5	Individuos		2 Adultos 3 larvas	present	Colecta Definitiva: Animal completo (ETOH)	En colección				2017-10-14	2017	10	14	14 Oct 2017		T.1 P.1	América del Sur	Colombia	CO	La Guajira	Barrancas		Las Pavas, Estación	1241	10°50'44.2''N	72°40'45.2''W	10°50'44.2''N 72°40'45.2''W	Grados, minutos, segundos	10.8456	-72.6792	WGS84			Etiqueta de recolección	Jimenez-Ferbans, L.
CBUMAG:ENT:19726	PreservedSpecimen	PhysicalObject	Universidad del Magdalena (UniMagdalena)	891.780.111-8	CBUMAG-ENT	https://www.gbif.org/grscicoll/collection/a03172d2-ea56-439c-a71d-86235e80c72e	19726	Filogenia de los Pasálidos (Coleoptera: Passalidae) del nuevo mundo	ANLA:1293:2013	2021-11-18	es		Jiménez-Ferbans, L.	20	Individuos		13 Adultos 2 pupas 5 larvas	present	Colecta Definitiva: Animal completo (ETOH)	En colección				2017-10-14	2017	10	14	14 Oct 2017		T.5 P.2	América del Sur	Colombia	CO	La Guajira	Barrancas		Las Pavas, Cafetal	1293	10°50'43.6''N	72°40'36.0''W	10°50'43.6''N 72°40'36.0''W	Grados, minutos, segundos	10.8454	-72.6767	WGS84			Etiqueta de recolección	Jimenez-Ferbans, L.
CBUMAG:ENT:19727	PreservedSpecimen	PhysicalObject	Universidad del Magdalena (UniMagdalena)	891.780.111-8	CBUMAG-ENT	https://www.gbif.org/grscicoll/collection/a03172d2-ea56-439c-a71d-86235e80c72e	19727	Filogenia de los Pasálidos (Coleoptera: Passalidae) del nuevo mundo	ANLA:1293:2013	2021-11-18	es		Jiménez-Ferbans, L.	2	Individuos		Adultos	present	Colecta Definitiva: Animal completo (ETOH)	En colección				2017-10-15	2017	10	15	15 Oct 2017		T.32 P.12	América del Sur	Colombia	CO	La Guajira	Barrancas		Las Pavas	1701	10°50'19.3''N	72°40'15.3''W	10°50'19.3''N 72°40'15.3''W	Grados, minutos, segundos	10.8387	-72.6709	WGS84			Etiqueta de recolección	Maestre-Guerra, A Muñoz-Montero J.
CBUMAG:ENT:19728	PreservedSpecimen	PhysicalObject	Universidad del Magdalena (UniMagdalena)	891.780.111-8	CBUMAG-ENT	https://www.gbif.org/grscicoll/collection/a03172d2-ea56-439c-a71d-86235e80c72e	19728	Filogenia de los Pasálidos (Coleoptera: Passalidae) del nuevo mundo	ANLA:1293:2013	2021-11-18	es		Jiménez-Ferbans, L.	3	Individuos		1 Adulto 2 larvas	present	Colecta Definitiva: Animal completo (ETOH)	En colección				2017-10-15	2017	10	15	15 Oct 2017		T.29 P.21	América del Sur	Colombia	CO	La Guajira	Barrancas		Las Pavas	1715	10°50'17.9''N	72°40'15.3''W	10°50'17.9''N 72°40'15.3''W	Grados, minutos, segundos	10.8383	-72.6709	WGS84			Etiqueta de recolección	Maestre-Guerra, A Muñoz-Montero J.
CBUMAG:ENT:19729	PreservedSpecimen	PhysicalObject	Universidad del Magdalena (UniMagdalena)	891.780.111-8	CBUMAG-ENT	https://www.gbif.org/grscicoll/collection/a03172d2-ea56-439c-a71d-86235e80c72e	19729	Filogenia de los Pasálidos (Coleoptera: Passalidae) del nuevo mundo	ANLA:1293:2013	2021-11-18	es		Jiménez-Ferbans, L.	2	Individuos		Adultos	present	Colecta Definitiva: Animal completo (ETOH)	En colección				2017-10-15	2017	10	15	15 Oct 2017		T.33 P.12	América del Sur	Colombia	CO	La Guajira	Barrancas		Las Pavas	1701	10°50'19.3''N	72°40'15.3''W	10°50'19.3''N 72°40'15.3''W	Grados, minutos, segundos	10.8387	-72.6709	WGS84			Etiqueta de recolección	Maestre-Guerra, A Muñoz-Montero J.
CBUMAG:ENT:19730	PreservedSpecimen	PhysicalObject	Universidad del Magdalena (UniMagdalena)	891.780.111-8	CBUMAG-ENT	https://www.gbif.org/grscicoll/collection/a03172d2-ea56-439c-a71d-86235e80c72e	19730	Filogenia de los Pasálidos (Coleoptera: Passalidae) del nuevo mundo	ANLA:1293:2013	2021-11-18	es		Jiménez-Ferbans, L.	5	Individuos		2 Adultos 3 larvas	present	Colecta Definitiva: Animal completo (ETOH)	En colección				2017-10-14	2017	10	14	14 Oct 2017		T.13 P.5	América del Sur	Colombia	CO	La Guajira	Barrancas		Las Pavas, Finca La Fortuna 1	1544	10°50'26.4''N	72°40'23.0''W	10°50'26.4''N 72°40'23.0''W	Grados, minutos, segundos	10.8407	-72.6731	WGS84			Etiqueta de recolección	Maestre-Guerra, A Muñoz-Montero J.
CBUMAG:ENT:19731	PreservedSpecimen	PhysicalObject	Universidad del Magdalena (UniMagdalena)	891.780.111-8	CBUMAG-ENT	https://www.gbif.org/grscicoll/collection/a03172d2-ea56-439c-a71d-86235e80c72e	19731	Filogenia de los Pasálidos (Coleoptera: Passalidae) del nuevo mundo	ANLA:1293:2013	2021-11-18	es		Jiménez-Ferbans, L.	11	Individuos		3 Adultos 8 larvas	present	Colecta Definitiva: Animal completo (ETOH)	En colección				2017-10-15	2017	10	15	15 Oct 2017		P.10 T.24	América del Sur	Colombia	CO	La Guajira	Barrancas		Las Pavas	1765	10°50'16.1''N	72°40'14.5''W	10°50'16.1''N 72°40'14.5''W	Grados, minutos, segundos	10.8378	-72.6707	WGS84			Etiqueta de recolección	Maestre-Guerra, A Muñoz-Montero J.
CBUMAG:ENT:19732	PreservedSpecimen	PhysicalObject	Universidad del Magdalena (UniMagdalena)	891.780.111-8	CBUMAG-ENT	https://www.gbif.org/grscicoll/collection/a03172d2-ea56-439c-a71d-86235e80c72e	19732	Filogenia de los Pasálidos (Coleoptera: Passalidae) del nuevo mundo	ANLA:1293:2013	2021-11-18	es		Jiménez-Ferbans, L.	9	Individuos		3 Adultos 6 larvas huevos	present	Colecta Definitiva: Animal completo (ETOH)	En colección				2017-10-14	2017	10	14	14 Oct 2017		T.19 P.7	América del Sur	Colombia	CO	La Guajira	Barrancas		Las Pavas	1638	10°50'20.7''N	72°40'18.1''W	10°50'20.7''N 72°40'18.1''W	Grados, minutos, segundos	10.8391	-72.6717	WGS84			Etiqueta de recolección	Maestre-Guerra, A Muñoz-Montero J.
CBUMAG:ENT:19733	PreservedSpecimen	PhysicalObject	Universidad del Magdalena (UniMagdalena)	891.780.111-8	CBUMAG-ENT	https://www.gbif.org/grscicoll/collection/a03172d2-ea56-439c-a71d-86235e80c72e	19733	Filogenia de los Pasálidos (Coleoptera: Passalidae) del nuevo mundo	ANLA:1293:2013	2021-11-18	es		Jiménez-Ferbans, L.	11	Individuos		2 Adultos 9 larvas	present	Colecta Definitiva: Animal completo (ETOH)	En colección				2017-10-14	2017	10	14	14 Oct 2017		T.14 P.5	América del Sur	Colombia	CO	La Guajira	Barrancas		Las Pavas, Finca La Fortuna 1	1544	10°50'26.4''N	72°40'23.0''W	10°50'26.4''N 72°40'23.0''W	Grados, minutos, segundos	10.8407	-72.6731	WGS84			Etiqueta de recolección	Maestre-Guerra, A Muñoz-Montero J.
CBUMAG:ENT:19734	PreservedSpecimen	PhysicalObject	Universidad del Magdalena (UniMagdalena)	891.780.111-8	CBUMAG-ENT	https://www.gbif.org/grscicoll/collection/a03172d2-ea56-439c-a71d-86235e80c72e	19734	Filogenia de los Pasálidos (Coleoptera: Passalidae) del nuevo mundo	ANLA:1293:2013	2021-11-18	es		Jiménez-Ferbans, L.	3	Individuos	Dos adultos dañados	Adultos	present	Colecta Definitiva: Animal completo (ETOH)	En colección				2017-10-15	2017	10	15	15 Oct 2017		T.54 P.19	América del Sur	Colombia	CO	La Guajira	Barrancas		Las Pavas	1910	10°49'59.4''N	72°40'07.9''W	10°49'59.4''N 72°40'07.9''W	Grados, minutos, segundos	10.8332	-72.6689	WGS84			Etiqueta de recolección	Maestre-Guerra, A Muñoz-Montero J.
CBUMAG:ENT:19735	PreservedSpecimen	PhysicalObject	Universidad del Magdalena (UniMagdalena)	891.780.111-8	CBUMAG-ENT	https://www.gbif.org/grscicoll/collection/a03172d2-ea56-439c-a71d-86235e80c72e	19735	Filogenia de los Pasálidos (Coleoptera: Passalidae) del nuevo mundo	ANLA:1293:2013	2021-11-18	es		Jiménez-Ferbans, L.	2	Individuos		1 Adulto 1 pupa	present	Colecta Definitiva: Animal completo (ETOH)	En colección				2017-10-15	2017	10	15	15 Oct 2017		T.41 P.15	América del Sur	Colombia	CO	La Guajira	Barrancas		Las Pavas	1541	10°50'27.9''N	72°10'20.8''W	10°50'27.9''N 72°40'20.8''W	Grados, minutos, segundos	10.8411	-72.6724	WGS84			Etiqueta de recolección	Maestre-Guerra, A Muñoz-Montero J.
CBUMAG:ENT:19736	PreservedSpecimen	PhysicalObject	Universidad del Magdalena (UniMagdalena)	891.780.111-8	CBUMAG-ENT	https://www.gbif.org/grscicoll/collection/a03172d2-ea56-439c-a71d-86235e80c72e	19736	Filogenia de los Pasálidos (Coleoptera: Passalidae) del nuevo mundo	ANLA:1293:2013	2021-11-18	es		Jiménez-Ferbans, L.	2	Individuos		Adultos	present	Colecta Definitiva: Animal completo (ETOH)	En colección				2017-10-15	2017	10	15	15 Oct 2017		T.30 P.11	América del Sur	Colombia	CO	La Guajira	Barrancas		Las Pavas	1715	10°50'17.9''N	72°40'15.3''W	10°50'17.9''N 72°40'15.3''W	Grados, minutos, segundos	10.8383	-72.6709	WGS84			Etiqueta de recolección	Maestre-Guerra, A Muñoz-Montero J.
CBUMAG:ENT:19737	PreservedSpecimen	PhysicalObject	Universidad del Magdalena (UniMagdalena)	891.780.111-8	CBUMAG-ENT	https://www.gbif.org/grscicoll/collection/a03172d2-ea56-439c-a71d-86235e80c72e	19737	Filogenia de los Pasálidos (Coleoptera: Passalidae) del nuevo mundo	ANLA:1293:2013	2021-11-18	es		Jiménez-Ferbans, L.	6	Individuos	Un adulto dañado	1 Adulto 5 larvas	present	Colecta Definitiva: Animal completo (ETOH)	En colección				2017-10-14	2017	10	14	14 Oct 2017		T.19 P.7	América del Sur	Colombia	CO	La Guajira	Barrancas		Las Pavas	1638	10°50'20.7''N	72°40'18.1''W	10°50'20.7''N 72°40'18.1''W	Grados, minutos, segundos	10.8391	-72.6717	WGS84			Etiqueta de recolección	Jimenez-Ferbans, L.
CBUMAG:ENT:19738	PreservedSpecimen	PhysicalObject	Universidad del Magdalena (UniMagdalena)	891.780.111-8	CBUMAG-ENT	https://www.gbif.org/grscicoll/collection/a03172d2-ea56-439c-a71d-86235e80c72e	19738	Filogenia de los Pasálidos (Coleoptera: Passalidae) del nuevo mundo	ANLA:1293:2013	2021-11-18	es		Jiménez-Ferbans, L.	2	Individuos		Adultos	present	Colecta Definitiva: Animal completo (ETOH)	En colección				2017-10-15	2017	10	15	15 Oct 2017		T.31 P.11	América del Sur	Colombia	CO	La Guajira	Barrancas		Las Pavas	1715	10°50'17.9''N	72°40'15.3''W	10°50'17.9''N 72°40'15.3''W	Grados, minutos, segundos	10.8383	-72.6709	WGS84			Etiqueta de recolección	Maestre-Guerra, A Muñoz-Montero J.
CBUMAG:ENT:19739	PreservedSpecimen	PhysicalObject	Universidad del Magdalena (UniMagdalena)	891.780.111-8	CBUMAG-ENT	https://www.gbif.org/grscicoll/collection/a03172d2-ea56-439c-a71d-86235e80c72e	19739	Filogenia de los Pasálidos (Coleoptera: Passalidae) del nuevo mundo	ANLA:1293:2013	2021-11-18	es		Jiménez-Ferbans, L.	7	Individuos		Adultos	present	Colecta Definitiva: Animal completo (ETOH)	En colección				2017-10-14	2017	10	14	14 Oct 2017		T.19 P.7	América del Sur	Colombia	CO	La Guajira	Barrancas		Las Pavas	1638	10°50'20.7''N	72°90'18.1''W	10°50'20.7''N 72°90'18.1''W	Grados, minutos, segundos	10.8391	-72.6717	WGS84			Etiqueta de recolección	Maestre-Guerra, A.
CBUMAG:ENT:19740	PreservedSpecimen	PhysicalObject	Universidad del Magdalena (UniMagdalena)	891.780.111-8	CBUMAG-ENT	https://www.gbif.org/grscicoll/collection/a03172d2-ea56-439c-a71d-86235e80c72e	19740	Filogenia de los Pasálidos (Coleoptera: Passalidae) del nuevo mundo	ANLA:1293:2013	2021-11-18	es		Jiménez-Ferbans, L.	5	Individuos		Adultos	present	Colecta Definitiva: Animal completo (ETOH)	En colección				2017-10-15	2017	10	15	15 Oct 2017		T.33 P.12	América del Sur	Colombia	CO	La Guajira	Barrancas		Las Pavas	1701	10°50'19.3''N	72°40'15.3''W	10°50'19.3''N 72°40'15.3''W	Grados, minutos, segundos	10.8387	-72.6709	WGS84			Etiqueta de recolección	Maestre-Guerra, A Muñoz-Montero J.
CBUMAG:ENT:19741	PreservedSpecimen	PhysicalObject	Universidad del Magdalena (UniMagdalena)	891.780.111-8	CBUMAG-ENT	https://www.gbif.org/grscicoll/collection/a03172d2-ea56-439c-a71d-86235e80c72e	19741	Filogenia de los Pasálidos (Coleoptera: Passalidae) del nuevo mundo	ANLA:1293:2013	2021-11-18	es		Jiménez-Ferbans, L.	2	Individuos		Adultos	present	Colecta Definitiva: Animal completo (ETOH)	En colección				2017-10-14	2017	10	14	14 Oct 2017		T.20 P.7	América del Sur	Colombia	CO	La Guajira	Barrancas		Las Pavas	1638	10°50'20.7''N	72°40'18.1''W	10°50'20.7''N 72°40'18.1''W	Grados, minutos, segundos	10.8391	-72.6717	WGS84			Etiqueta de recolección	Maestre-Guerra, A Muñoz-Montero J.
CBUMAG:ENT:19742	PreservedSpecimen	PhysicalObject	Universidad del Magdalena (UniMagdalena)	891.780.111-8	CBUMAG-ENT	https://www.gbif.org/grscicoll/collection/a03172d2-ea56-439c-a71d-86235e80c72e	19742	Filogenia de los Pasálidos (Coleoptera: Passalidae) del nuevo mundo	ANLA:1293:2013	2021-11-18	es		Jiménez-Ferbans, L.	1	Individuos		Adulto	present	Colecta Definitiva: Animal completo (ETOH)	En colección				2017-10-14	2017	10	14	14 Oct 2017		T.14 P.5	América del Sur	Colombia	CO	La Guajira	Barrancas		Las Pavas, Finca La Fortuna 1	1544	10°50'26.4''N	72°40'23.0''W	10°50'26.4''N 72°40'23.0''W	Grados, minutos, segundos	10.8407	-72.6731	WGS84			Etiqueta de recolección	Jimenez-Ferbans, L.
CBUMAG:ENT:19743	PreservedSpecimen	PhysicalObject	Universidad del Magdalena (UniMagdalena)	891.780.111-8	CBUMAG-ENT	https://www.gbif.org/grscicoll/collection/a03172d2-ea56-439c-a71d-86235e80c72e	19743	Filogenia de los Pasálidos (Coleoptera: Passalidae) del nuevo mundo	ANLA:1293:2013	2021-11-18	es		Jiménez-Ferbans, L.	10	Individuos		Adultos	present	Colecta Definitiva: Animal completo (ETOH)	En colección				2017-10-15	2017	10	15	15 Oct 2017		T.51 P.17	América del Sur	Colombia	CO	La Guajira	Barrancas		Las Pavas	1523	10°50'31.4''N	72°40'20.7''W	10°50'31.4''N 72°40'20.7''W	Grados, minutos, segundos	10.8421	-72.6724	WGS84			Etiqueta de recolección	Maestre-Guerra, A Muñoz-Montero J.
CBUMAG:ENT:19744	PreservedSpecimen	PhysicalObject	Universidad del Magdalena (UniMagdalena)	891.780.111-8	CBUMAG-ENT	https://www.gbif.org/grscicoll/collection/a03172d2-ea56-439c-a71d-86235e80c72e	19744	Filogenia de los Pasálidos (Coleoptera: Passalidae) del nuevo mundo	ANLA:1293:2013	2021-11-18	es		Jiménez-Ferbans, L.	5	Individuos	Dañados	3 Adultos 2 larvas	present	Colecta Definitiva: Animal completo (ETOH)	En colección				2017-10-15	2017	10	15	15 Oct 2017		T.53 P.19	América del Sur	Colombia	CO	La Guajira	Barrancas		Las Pavas	1910	10°49'59.4''N	72°40'07.9''W	10°49'59.4''N 72°40'07.9''W	Grados, minutos, segundos	10.8332	-72.6689	WGS84			Etiqueta de recolección	Maestre-Guerra, A Muñoz-Montero J.
CBUMAG:ENT:19745	PreservedSpecimen	PhysicalObject	Universidad del Magdalena (UniMagdalena)	891.780.111-8	CBUMAG-ENT	https://www.gbif.org/grscicoll/collection/a03172d2-ea56-439c-a71d-86235e80c72e	19745	Filogenia de los Pasálidos (Coleoptera: Passalidae) del nuevo mundo	ANLA:1293:2013	2021-11-18	es		Jiménez-Ferbans, L.	7	Individuos	Un adulto dañado	4 Adultos 3 larvas	present	Colecta Definitiva: Animal completo (ETOH)	En colección				2017-10-15	2017	10	15	15 Oct 2017		T.37 P.14	América del Sur	Colombia	CO	La Guajira	Barrancas		Las Pavas	1587	10°50'24.5''N	72°40'20.1''W	10°50'24.5''N 72°40'20.1''W	Grados, minutos, segundos	10.8401	-72.6723	WGS84			Etiqueta de recolección	Maestre-Guerra, A Muñoz-Montero J.
CBUMAG:ENT:19746	PreservedSpecimen	PhysicalObject	Universidad del Magdalena (UniMagdalena)	891.780.111-8	CBUMAG-ENT	https://www.gbif.org/grscicoll/collection/a03172d2-ea56-439c-a71d-86235e80c72e	19746	Filogenia de los Pasálidos (Coleoptera: Passalidae) del nuevo mundo	ANLA:1293:2013	2021-11-18	es		Jiménez-Ferbans, L.	7	Individuos		5 Adultos 2 larvas	present	Colecta Definitiva: Animal completo (ETOH)	En colección				2017-10-15	2017	10	15	15 Oct 2017		T.38 P.14	América del Sur	Colombia	CO	La Guajira	Barrancas		Las Pavas	1587	10°50'24.5''N	72°40'20.1''W	10°50'24.5''N 72°40'20.1''W	Grados, minutos, segundos	10.8401	-72.6723	WGS84			Etiqueta de recolección	Maestre-Guerra, A Muñoz-Montero J.
CBUMAG:ENT:19747	PreservedSpecimen	PhysicalObject	Universidad del Magdalena (UniMagdalena)	891.780.111-8	CBUMAG-ENT	https://www.gbif.org/grscicoll/collection/a03172d2-ea56-439c-a71d-86235e80c72e	19747	Filogenia de los Pasálidos (Coleoptera: Passalidae) del nuevo mundo	ANLA:1293:2013	2021-11-18	es		Jiménez-Ferbans, L.	3	Individuos		2 Adultos 1 larva	present	Colecta Definitiva: Animal completo (ETOH)	En colección				2017-10-14	2017	10	14	14 Oct 2017		T.22 P.9	América del Sur	Colombia	CO	La Guajira	Barrancas		Las Pavas	1693	10°50'17.0''N	72°40'17.2''W	10°50'17.0''N 72°40'17.2''W	Grados, minutos, segundos	10.8381	-72.6714	WGS84			Etiqueta de recolección	Maestre-Guerra, A Muñoz-Montero J.
CBUMAG:ENT:19748	PreservedSpecimen	PhysicalObject	Universidad del Magdalena (UniMagdalena)	891.780.111-8	CBUMAG-ENT	https://www.gbif.org/grscicoll/collection/a03172d2-ea56-439c-a71d-86235e80c72e	19748	Filogenia de los Pasálidos (Coleoptera: Passalidae) del nuevo mundo	ANLA:1293:2013	2021-11-18	es		Jiménez-Ferbans, L.	1	Individuos		Adulto	present	Colecta Definitiva: Animal completo (ETOH)	En colección				2017-10-15	2017	10	15	15 Oct 2017		P.10 T.24	América del Sur	Colombia	CO	La Guajira	Barrancas		Las Pavas	1765	10°50'16.1''N	72°40'14.5''W	10°50'16.1''N 72°40'14.5''W	Grados, minutos, segundos	10.8378	-72.6707	WGS84			Etiqueta de recolección	Muñoz-Montero, J.
CBUMAG:ENT:19749	PreservedSpecimen	PhysicalObject	Universidad del Magdalena (UniMagdalena)	891.780.111-8	CBUMAG-ENT	https://www.gbif.org/grscicoll/collection/a03172d2-ea56-439c-a71d-86235e80c72e	19749	Filogenia de los Pasálidos (Coleoptera: Passalidae) del nuevo mundo	ANLA:1293:2013	2021-11-18	es		Jiménez-Ferbans, L.	1	Individuos		Adulto	present	Colecta Definitiva: Animal completo (ETOH)	En colección				2017-10-15	2017	10	15	15 Oct 2017		T.54 P.19	América del Sur	Colombia	CO	La Guajira	Barrancas		Las Pavas	1910	10°49'59.4''N	72°40'07.9''W	10°49'59.4''N 72°40'07.9''W	Grados, minutos, segundos	10.8332	-72.6689	WGS84			Etiqueta de recolección	Maestre-Guerra, A Muñoz-Montero J.
CBUMAG:ENT:19750	PreservedSpecimen	PhysicalObject	Universidad del Magdalena (UniMagdalena)	891.780.111-8	CBUMAG-ENT	https://www.gbif.org/grscicoll/collection/a03172d2-ea56-439c-a71d-86235e80c72e	19750	Filogenia de los Pasálidos (Coleoptera: Passalidae) del nuevo mundo	ANLA:1293:2013	2021-11-18	es		Jiménez-Ferbans, L.	1	Individuos	Un adulto dañado y restos	1 Adulto 1 larva	present	Colecta Definitiva: Animal completo (ETOH)	En colección				2017-10-15	2017	10	15	15 Oct 2017		T.53 P.19	América del Sur	Colombia	CO	La Guajira	Barrancas		Las Pavas	1910	10°49'59.4''N	72°40'07.9''W	10°49'59.4''N 72°40'07.9''W	Grados, minutos, segundos	10.8332	-72.6689	WGS84			Etiqueta de recolección	Jimenez-Ferbans, L.
CBUMAG:ENT:19751	PreservedSpecimen	PhysicalObject	Universidad del Magdalena (UniMagdalena)	891.780.111-8	CBUMAG-ENT	https://www.gbif.org/grscicoll/collection/a03172d2-ea56-439c-a71d-86235e80c72e	19751	Filogenia de los Pasálidos (Coleoptera: Passalidae) del nuevo mundo	ANLA:1293:2013	2021-11-18	es		Jiménez-Ferbans, L.	6	Individuos		5 Adultos 1 larva	present	Colecta Definitiva: Animal completo (ETOH)	En colección				2017-10-15	2017	10	15	15 Oct 2017		T.48 P.17	América del Sur	Colombia	CO	La Guajira	Barrancas		Las Pavas	1523	10°50'31.4''N	72°40'20.7''W	10°50'31.4''N 72°40'20.7''W	Grados, minutos, segundos	10.8421	-72.6724	WGS84			Etiqueta de recolección	Villalba-Fuentes, E. et al.
CBUMAG:ENT:19752	PreservedSpecimen	PhysicalObject	Universidad del Magdalena (UniMagdalena)	891.780.111-8	CBUMAG-ENT	https://www.gbif.org/grscicoll/collection/a03172d2-ea56-439c-a71d-86235e80c72e	19752	Filogenia de los Pasálidos (Coleoptera: Passalidae) del nuevo mundo	ANLA:1293:2013	2021-11-18	es		Jiménez-Ferbans, L.	6	Individuos		Adultos	present	Colecta Definitiva: Animal completo (ETOH)	En colección				2017-10-15	2017	10	15	15 Oct 2017		T. 44 P.16	América del Sur	Colombia	CO	La Guajira	Barrancas		Las Pavas	1537	10°50'30.4''N	72°40'20.0''W	10°50'30.4''N 72°40'20.0''W	Grados, minutos, segundos	10.8418	-72.6722	WGS84			Etiqueta de recolección	Jimenez-Ferbans, L.
CBUMAG:ENT:19753	PreservedSpecimen	PhysicalObject	Universidad del Magdalena (UniMagdalena)	891.780.111-8	CBUMAG-ENT	https://www.gbif.org/grscicoll/collection/a03172d2-ea56-439c-a71d-86235e80c72e	19753	Filogenia de los Pasálidos (Coleoptera: Passalidae) del nuevo mundo	ANLA:1293:2013	2021-11-18	es		Jiménez-Ferbans, L.	2	Individuos		Adultos	present	Colecta Definitiva: Animal completo (ETOH)	En colección				2017-10-15	2017	10	15	15 Oct 2017		T.47 P.17	América del Sur	Colombia	CO	La Guajira	Barrancas		Las Pavas	1523	10°50'31.4''N	72°40'20.7''W	10°50'31.4''N 72°40'20.7''W	Grados, minutos, segundos	10.8421	-72.6724	WGS84			Etiqueta de recolección	Villalba-Fuentes, E. et al.
CBUMAG:ENT:19754	PreservedSpecimen	PhysicalObject	Universidad del Magdalena (UniMagdalena)	891.780.111-8	CBUMAG-ENT	https://www.gbif.org/grscicoll/collection/a03172d2-ea56-439c-a71d-86235e80c72e	19754	Filogenia de los Pasálidos (Coleoptera: Passalidae) del nuevo mundo	ANLA:1293:2013	2021-11-18	es		Jiménez-Ferbans, L. et al.	2	Individuos		1 Adulto 1 larva	present	Colecta Definitiva: Animal completo (ETOH)	En colección				2017-10-15	2017	10	15	15 Oct 2017		T.40 P.15	América del Sur	Colombia	CO	La Guajira	Barrancas		Las Pavas	1541	10°50'27.9''N	72°40'20.8''W	10°50'27.9''N 72°40'20.8''W	Grados, minutos, segundos	10.8411	-72.6724	WGS84			Etiqueta de recolección	Barros-Barrios, M.
CBUMAG:ENT:19755	PreservedSpecimen	PhysicalObject	Universidad del Magdalena (UniMagdalena)	891.780.111-8	CBUMAG-ENT	https://www.gbif.org/grscicoll/collection/a03172d2-ea56-439c-a71d-86235e80c72e	19755	Filogenia de los Pasálidos (Coleoptera: Passalidae) del nuevo mundo	ANLA:1293:2013	2021-11-18	es		Jiménez-Ferbans, L. et al.	8	Individuos		5 Adultos 1 pupa 2 larvas	present	Colecta Definitiva: Animal completo (ETOH)	En colección				2017-10-14	2017	10	14	14 Oct 2017		T.17 P.6	América del Sur	Colombia	CO	La Guajira	Barrancas		Las Pavas	1568	10°50'24.2''N	72°40'21.4''W	10°50'24.2''N 72°40'21.4''W	Grados, minutos, segundos	10.8401	-72.6726	WGS84			Etiqueta de recolección	Barros-Barrios, M.
CBUMAG:ENT:19756	PreservedSpecimen	PhysicalObject	Universidad del Magdalena (UniMagdalena)	891.780.111-8	CBUMAG-ENT	https://www.gbif.org/grscicoll/collection/a03172d2-ea56-439c-a71d-86235e80c72e	19756	Filogenia de los Pasálidos (Coleoptera: Passalidae) del nuevo mundo	ANLA:1293:2013	2021-11-18	es		Jiménez-Ferbans, L. et al.	3	Individuos		Adultos	present	Colecta Definitiva: Animal completo (ETOH)	En colección				2017-10-15	2017	10	15	15 Oct 2017		T.51 P.17	América del Sur	Colombia	CO	La Guajira	Barrancas		Las Pavas	1523	10°50'31.4''N	72°40'20.7''W	10°50'31.4''N 72°40'20.7''W	Grados, minutos, segundos	10.8421	-72.6724	WGS84			Etiqueta de recolección	Maestre-Guerra, A Muñoz-Montero J.
CBUMAG:ENT:19757	PreservedSpecimen	PhysicalObject	Universidad del Magdalena (UniMagdalena)	891.780.111-8	CBUMAG-ENT	https://www.gbif.org/grscicoll/collection/a03172d2-ea56-439c-a71d-86235e80c72e	19757	Filogenia de los Pasálidos (Coleoptera: Passalidae) del nuevo mundo	ANLA:1293:2013	2021-11-18	es		Jiménez-Ferbans, L. et al.	3	Individuos		Adultos	present	Colecta Definitiva: Animal completo (ETOH)	En colección				2017-10-15	2017	10	15	15 Oct 2017		T.33 P.12	América del Sur	Colombia	CO	La Guajira	Barrancas		Las Pavas	1701	10°50'19.3''N	72°40'15.3''W	10°50'19.3''N 72°40'15.3''W	Grados, minutos, segundos	10.8387	-72.6709	WGS84			Etiqueta de recolección	Muñoz-Montero, J.
CBUMAG:ENT:19758	PreservedSpecimen	PhysicalObject	Universidad del Magdalena (UniMagdalena)	891.780.111-8	CBUMAG-ENT	https://www.gbif.org/grscicoll/collection/a03172d2-ea56-439c-a71d-86235e80c72e	19758	Filogenia de los Pasálidos (Coleoptera: Passalidae) del nuevo mundo	ANLA:1293:2013	2021-11-18	es		Jiménez-Ferbans, L. et al.	5	Individuos		4 Adultos 1 larva	present	Colecta Definitiva: Animal completo (ETOH)	En colección				2017-10-14	2017	10	14	14 Oct 2017		T.21 P.8	América del Sur	Colombia	CO	La Guajira	Barrancas		Las Pavas	1685	10°50'17.7''N	72°40'18.1''W	10°50'17.7''N 72°40'18.1''W	Grados, minutos, segundos	10.8383	-72.6717	WGS84			Etiqueta de recolección	Maestre-Guerra, A Muñoz-Montero J.
CBUMAG:ENT:19759	PreservedSpecimen	PhysicalObject	Universidad del Magdalena (UniMagdalena)	891.780.111-8	CBUMAG-ENT	https://www.gbif.org/grscicoll/collection/a03172d2-ea56-439c-a71d-86235e80c72e	19759	Filogenia de los Pasálidos (Coleoptera: Passalidae) del nuevo mundo	ANLA:1293:2013	2021-11-18	es		Jiménez-Ferbans, L. et al.	2	Individuos		Adultos	present	Colecta Definitiva: Animal completo (ETOH)	En colección				2017-10-15	2017	10	15	15 Oct 2017		T.44 P.16	América del Sur	Colombia	CO	La Guajira	Barrancas		Las Pavas	1537	10°50'30.4''N	72°40'20.0''W	10°50'30.4''N 72°40'20.0''W	Grados, minutos, segundos	10.8418	-72.6722	WGS84			Etiqueta de recolección	Maestre-Guerra, A Muñoz-Montero J.
CBUMAG:ENT:19760	PreservedSpecimen	PhysicalObject	Universidad del Magdalena (UniMagdalena)	891.780.111-8	CBUMAG-ENT	https://www.gbif.org/grscicoll/collection/a03172d2-ea56-439c-a71d-86235e80c72e	19760	Filogenia de los Pasálidos (Coleoptera: Passalidae) del nuevo mundo	ANLA:1293:2013	2021-11-18	es		Jiménez-Ferbans, L. et al.	6	Individuos		3 Adultos 3 larvas	present	Colecta Definitiva: Animal completo (ETOH)	En colección				2017-10-14	2017	10	14	14 Oct 2017		T.15 P.6	América del Sur	Colombia	CO	La Guajira	Barrancas		Las Pavas	1568	10°50'24.2''N	72°40'21.4''W	10°50'24.2''N 72°40'21.4''W	Grados, minutos, segundos	10.8401	-72.6726	WGS84			Etiqueta de recolección	Barros-Barrios, M.
CBUMAG:ENT:19761	PreservedSpecimen	PhysicalObject	Universidad del Magdalena (UniMagdalena)	891.780.111-8	CBUMAG-ENT	https://www.gbif.org/grscicoll/collection/a03172d2-ea56-439c-a71d-86235e80c72e	19761	Filogenia de los Pasálidos (Coleoptera: Passalidae) del nuevo mundo	ANLA:1293:2013	2021-11-18	es		Jiménez-Ferbans, L. et al.	2	Individuos		Adultos	present	Colecta Definitiva: Animal completo (ETOH)	En colección				2017-10-14	2017	10	14	14 Oct 2017		T.4 P.2	América del Sur	Colombia	CO	La Guajira	Barrancas		Las Pavas	1293	10°50'43.6''N	72°40'36.0''W	10°50'43.6''N 72°40'36.0''W	Grados, minutos, segundos	10.8454	-72.6767	WGS84			Etiqueta de recolección	Maestre-Guerra, A Muñoz-Montero J.
CBUMAG:ENT:19762	PreservedSpecimen	PhysicalObject	Universidad del Magdalena (UniMagdalena)	891.780.111-8	CBUMAG-ENT	https://www.gbif.org/grscicoll/collection/a03172d2-ea56-439c-a71d-86235e80c72e	19762	Filogenia de los Pasálidos (Coleoptera: Passalidae) del nuevo mundo	ANLA:1293:2013	2021-11-18	es		Jiménez-Ferbans, L. et al.	5	Individuos		2 Adultos 3 larvas	present	Colecta Definitiva: Animal completo (ETOH)	En colección				2017-10-15	2017	10	15	15 Oct 2017		T.26 P.10	América del Sur	Colombia	CO	La Guajira	Barrancas		Las Pavas	1765	10°50'16.1''N	72°40'14.6''W	10°50'16.1''N 72°40'14.6''W	Grados, minutos, segundos	10.8378	-72.6707	WGS84			Etiqueta de recolección	Maestre-Guerra, A Muñoz-Montero J.
CBUMAG:ENT:19763	PreservedSpecimen	PhysicalObject	Universidad del Magdalena (UniMagdalena)	891.780.111-8	CBUMAG-ENT	https://www.gbif.org/grscicoll/collection/a03172d2-ea56-439c-a71d-86235e80c72e	19763	Filogenia de los Pasálidos (Coleoptera: Passalidae) del nuevo mundo	ANLA:1293:2013	2021-11-18	es		Jiménez-Ferbans, L. et al.	13	Individuos	Un adulto dañado	5 Adultos 3 pupas 5 larvas	present	Colecta Definitiva: Animal completo (ETOH)	En colección				2017-10-15	2017	10	15	15 Oct 2017		T.34 P.13	América del Sur	Colombia	CO	La Guajira	Barrancas		Las Pavas	1605	10°50'25.6''N	72°40'18.3''W	10°50'25.6''N 72°40'18.3''W	Grados, minutos, segundos	10.8404	-72.6718	WGS84			Etiqueta de recolección	Barros-Barrios, M.
CBUMAG:ENT:19764	PreservedSpecimen	PhysicalObject	Universidad del Magdalena (UniMagdalena)	891.780.111-8	CBUMAG-ENT	https://www.gbif.org/grscicoll/collection/a03172d2-ea56-439c-a71d-86235e80c72e	19764	Filogenia de los Pasálidos (Coleoptera: Passalidae) del nuevo mundo	ANLA:1293:2013	2021-11-18	es		Jiménez-Ferbans, L. et al.	3	Individuos		1 Adulto 2 larvas	present	Colecta Definitiva: Animal completo (ETOH)	En colección				2017-10-14	2017	10	14	14 Oct 2017		T.11 P.4	América del Sur	Colombia	CO	La Guajira	Barrancas		Las Pavas	1500	10°50'27.6''N	72°40'24.4''W	10°50'27.6''N 72°40'24.4''W	Grados, minutos, segundos	10.841	-72.6734	WGS84			Etiqueta de recolección	Muñoz-Montero, J.
CBUMAG:ENT:19765	PreservedSpecimen	PhysicalObject	Universidad del Magdalena (UniMagdalena)	891.780.111-8	CBUMAG-ENT	https://www.gbif.org/grscicoll/collection/a03172d2-ea56-439c-a71d-86235e80c72e	19765	Filogenia de los Pasálidos (Coleoptera: Passalidae) del nuevo mundo	ANLA:1293:2013	2021-11-18	es		Jiménez-Ferbans, L. et al.	1	Individuos		Adulto	present	Colecta Definitiva: Animal completo (ETOH)	En colección				2017-10-15	2017	10	15	15 Oct 2017		T.45 P.16	América del Sur	Colombia	CO	La Guajira	Barrancas		Las Pavas	1537	10°50'30.4''N	72°40'20.0''W	10°50'30.4''N 72°40'20.0''W	Grados, minutos, segundos	10.8418	-72.6722	WGS84			Etiqueta de recolección	Barros-Barrios, M.
CBUMAG:ENT:19767	PreservedSpecimen	PhysicalObject	Universidad del Magdalena (UniMagdalena)	891.780.111-8	CBUMAG-ENT	https://www.gbif.org/grscicoll/collection/a03172d2-ea56-439c-a71d-86235e80c72e	19767	Filogenia de los Pasálidos (Coleoptera: Passalidae) del nuevo mundo	ANLA:1293:2013	2021-11-18	es		Jiménez-Ferbans, L. et al.	4	Individuos		3 Adultos 1 larva	present	Colecta Definitiva: Animal completo (ETOH)	En colección				2017-10-15	2017	10	15	15 Oct 2017		T.36 P.14	América del Sur	Colombia	CO	La Guajira	Barrancas		Las Pavas	1587	10°50'24.5''N	72°40'20.1''W	10°50'24.5''N 72°40'20.1''W	Grados, minutos, segundos	10.8401	-72.6723	WGS84			Etiqueta de recolección	Maestre-Guerra, A Muñoz-Montero J.
CBUMAG:ENT:19768	PreservedSpecimen	PhysicalObject	Universidad del Magdalena (UniMagdalena)	891.780.111-8	CBUMAG-ENT	https://www.gbif.org/grscicoll/collection/a03172d2-ea56-439c-a71d-86235e80c72e	19768	Filogenia de los Pasálidos (Coleoptera: Passalidae) del nuevo mundo	ANLA:1293:2013	2021-11-18	es		Jiménez-Ferbans, L. et al.	6	Individuos		1 Adulto 2 pupas 3 larvas	present	Colecta Definitiva: Animal completo (ETOH)	En colección				2017-10-15	2017	10	15	15 Oct 2017		T.46 P.16	América del Sur	Colombia	CO	La Guajira	Barrancas		Las Pavas	1537	10°50'30.4''N	72°40'20.0''W	10°50'30.4''N 72°40'20.0''W	Grados, minutos, segundos	10.8418	-72.6722	WGS84			Etiqueta de recolección	Maestre-Guerra, A Muñoz-Montero J.
CBUMAG:ENT:19769	PreservedSpecimen	PhysicalObject	Universidad del Magdalena (UniMagdalena)	891.780.111-8	CBUMAG-ENT	https://www.gbif.org/grscicoll/collection/a03172d2-ea56-439c-a71d-86235e80c72e	19769	Filogenia de los Pasálidos (Coleoptera: Passalidae) del nuevo mundo	ANLA:1293:2013	2021-11-18	es		Jiménez-Ferbans, L. et al.	4	Individuos		1 Adulto 1 pupa 2 larvas	present	Colecta Definitiva: Animal completo (ETOH)	En colección				2017-10-15	2017	10	15	15 Oct 2017		T.27 P.10	América del Sur	Colombia	CO	La Guajira	Barrancas		Las Pavas	1765	10°50'16.1''N	72°40'14.5''W	10°50'16.1''N 72°40'14.5''W	Grados, minutos, segundos	10.8378	-72.6707	WGS84			Etiqueta de recolección	Maestre-Guerra, A Muñoz-Montero J.
CBUMAG:ENT:19770	PreservedSpecimen	PhysicalObject	Universidad del Magdalena (UniMagdalena)	891.780.111-8	CBUMAG-ENT	https://www.gbif.org/grscicoll/collection/a03172d2-ea56-439c-a71d-86235e80c72e	19770	Filogenia de los Pasálidos (Coleoptera: Passalidae) del nuevo mundo	ANLA:1293:2013	2021-11-18	es		Jiménez-Ferbans, L. et al.	2	Individuos		Adultos	present	Colecta Definitiva: Animal completo (ETOH)	En colección				2017-10-14	2017	10	14	14 Oct 2017		T.19 P.7	América del Sur	Colombia	CO	La Guajira	Barrancas		Las Pavas	1638	10°50'20.7''N	72°40'18.1''W	10°50'20.7''N 72°40'18.1''W	Grados, minutos, segundos	10.8391	-72.6717	WGS84			Etiqueta de recolección	Maestre-Guerra, A Muñoz-Montero J.
CBUMAG:ENT:19771	PreservedSpecimen	PhysicalObject	Universidad del Magdalena (UniMagdalena)	891.780.111-8	CBUMAG-ENT	https://www.gbif.org/grscicoll/collection/a03172d2-ea56-439c-a71d-86235e80c72e	19771	Filogenia de los Pasálidos (Coleoptera: Passalidae) del nuevo mundo	ANLA:1293:2013	2021-11-18	es		Jiménez-Ferbans, L. et al.	2	Individuos		1 Adulto 1 larva	present	Colecta Definitiva: Animal completo (ETOH)	En colección				2017-10-14	2017	10	14	14 Oct 2017		T.3 P.1	América del Sur	Colombia	CO	La Guajira	Barrancas		Las Pavas	1241	10°50'44.2''N	72°40'45.2''W	10°50'44.2''N 72°40'45.2''W	Grados, minutos, segundos	10.8456	-72.6792	WGS84			Etiqueta de recolección	Maestre-Guerra, A Muñoz-Montero J.
CBUMAG:ENT:19772	PreservedSpecimen	PhysicalObject	Universidad del Magdalena (UniMagdalena)	891.780.111-8	CBUMAG-ENT	https://www.gbif.org/grscicoll/collection/a03172d2-ea56-439c-a71d-86235e80c72e	19772	Filogenia de los Pasálidos (Coleoptera: Passalidae) del nuevo mundo	ANLA:1293:2013	2021-11-18	es		Jiménez-Ferbans, L. et al.	2	Individuos		Adultos	present	Colecta Definitiva: Animal completo (ETOH)	En colección				2017-10-15	2017	10	15	15 Oct 2017		T.42 P.15	América del Sur	Colombia	CO	La Guajira	Barrancas		Las Pavas	1541	10°50'27.9''N	72°40'20.8''W	10°50'27.9''N 72°40'20.8''W	Grados, minutos, segundos	10.8411	-72.6724	WGS84			Etiqueta de recolección	Maestre-Guerra, A Muñoz-Montero J.
CBUMAG:ENT:19773	PreservedSpecimen	PhysicalObject	Universidad del Magdalena (UniMagdalena)	891.780.111-8	CBUMAG-ENT	https://www.gbif.org/grscicoll/collection/a03172d2-ea56-439c-a71d-86235e80c72e	19773	Filogenia de los Pasálidos (Coleoptera: Passalidae) del nuevo mundo	ANLA:1293:2013	2021-11-18	es		Jiménez-Ferbans, L. et al.	1	Individuos		Adulto	present	Colecta Definitiva: Animal completo (ETOH)	En colección				2017-10-15	2017	10	15	15 Oct 2017		T.52 P.18	América del Sur	Colombia	CO	La Guajira	Barrancas		Las Pavas	1829	10°50'07.2''N	72°40'12.2''W	10°50'07.2''N 72°40'12.2''W	Grados, minutos, segundos	10.8353	-72.6701	WGS84			Etiqueta de recolección	Maestre-Guerra, A Muñoz-Montero J.
CBUMAG:ENT:19774	PreservedSpecimen	PhysicalObject	Universidad del Magdalena (UniMagdalena)	891.780.111-8	CBUMAG-ENT	https://www.gbif.org/grscicoll/collection/a03172d2-ea56-439c-a71d-86235e80c72e	19774	Filogenia de los Pasálidos (Coleoptera: Passalidae) del nuevo mundo	ANLA:1293:2013	2021-11-18	es		Jiménez-Ferbans, L. et al.	1	Individuos		Adulto	present	Colecta Definitiva: Animal completo (ETOH)	En colección				2017-10-14	2017	10	14	14 Oct 2017		T.7 P.3	América del Sur	Colombia	CO	La Guajira	Barrancas		Las Pavas	1436	10°50'35.3''N	72°40'25.8''W	10°50'35.3''N 72°40'25.8''W	Grados, minutos, segundos	10.8431	-72.6738	WGS84			Etiqueta de recolección	Maestre-Guerra, A Muñoz-Montero J.
CBUMAG:ENT:19775	PreservedSpecimen	PhysicalObject	Universidad del Magdalena (UniMagdalena)	891.780.111-8	CBUMAG-ENT	https://www.gbif.org/grscicoll/collection/a03172d2-ea56-439c-a71d-86235e80c72e	19775	Filogenia de los Pasálidos (Coleoptera: Passalidae) del nuevo mundo	ANLA:1293:2013	2021-11-18	es		Jiménez-Ferbans, L. et al.	8	Individuos		6 Adultos 2 larvas	present	Colecta Definitiva: Animal completo (ETOH)	En colección				2017-10-15	2017	10	15	15 Oct 2017		T.31 P.11	América del Sur	Colombia	CO	La Guajira	Barrancas		Las Pavas	1715	10°50'17.9''N	72°40'15.3''W	10°50'17.9''N 72°40'15.3''W	Grados, minutos, segundos	10.8383	-72.6709	WGS84			Etiqueta de recolección	Barros-Barrios, M.
CBUMAG:ENT:19776	PreservedSpecimen	PhysicalObject	Universidad del Magdalena (UniMagdalena)	891.780.111-8	CBUMAG-ENT	https://www.gbif.org/grscicoll/collection/a03172d2-ea56-439c-a71d-86235e80c72e	19776	Filogenia de los Pasálidos (Coleoptera: Passalidae) del nuevo mundo	ANLA:1293:2013	2021-11-18	es		Jiménez-Ferbans, L. et al.	5	Individuos		2 Adultos 3 larvas	present	Colecta Definitiva: Animal completo (ETOH)	En colección				2017-10-14	2017	10	14	14 Oct 2017		T.10 P.3	América del Sur	Colombia	CO	La Guajira	Barrancas		Las Pavas	1436	10°50'35.3''N	72°40'25.8''W	10°50'35.3''N 72°40'25.8''W	Grados, minutos, segundos	10.8431	-72.6738	WGS84			Etiqueta de recolección	Maestre-Guerra, A Muñoz-Montero J.
CBUMAG:ENT:19777	PreservedSpecimen	PhysicalObject	Universidad del Magdalena (UniMagdalena)	891.780.111-8	CBUMAG-ENT	https://www.gbif.org/grscicoll/collection/a03172d2-ea56-439c-a71d-86235e80c72e	19777	Filogenia de los Pasálidos (Coleoptera: Passalidae) del nuevo mundo	ANLA:1293:2013	2021-11-18	es		Jiménez-Ferbans, L. et al.	2	Individuos		Adultos	present	Colecta Definitiva: Animal completo (ETOH)	En colección				2017-10-15	2017	10	15	15 Oct 2017		P.10 T.24	América del Sur	Colombia	CO	La Guajira	Barrancas		Las Pavas	1765	10°50'16.1''N	72°40'14.5''W	10°50'16.1''N 72°40'14.5''W	Grados, minutos, segundos	10.8378	-72.6707	WGS84			Etiqueta de recolección	Maestre-Guerra, A Muñoz-Montero J.
CBUMAG:ENT:19778	PreservedSpecimen	PhysicalObject	Universidad del Magdalena (UniMagdalena)	891.780.111-8	CBUMAG-ENT	https://www.gbif.org/grscicoll/collection/a03172d2-ea56-439c-a71d-86235e80c72e	19778	Filogenia de los Pasálidos (Coleoptera: Passalidae) del nuevo mundo	ANLA:1293:2013	2021-11-18	es		Jiménez-Ferbans, L.	10	Individuos		2 Adultos 8 larvas	present	Colecta Definitiva: Animal completo (ETOH)	En colección				2017-10-15	2017	10	15	15 Oct 2017		T.35 P.13	América del Sur	Colombia	CO	La Guajira	Barrancas		Las Pavas	1605	10°50'25.6''N	72°40'18.3''W	10°50'25.6''N 72°40'18.3''W	Grados, minutos, segundos	10.8404	-72.6718	WGS84			Etiqueta de recolección	Maestre-Guerra, A Muñoz-Montero J.
CBUMAG:ENT:19779	PreservedSpecimen	PhysicalObject	Universidad del Magdalena (UniMagdalena)	891.780.111-8	CBUMAG-ENT	https://www.gbif.org/grscicoll/collection/a03172d2-ea56-439c-a71d-86235e80c72e	19779	Filogenia de los Pasálidos (Coleoptera: Passalidae) del nuevo mundo	ANLA:1293:2013	2021-11-18	es		Jiménez-Ferbans, L. et al.	2	Individuos		Adultos	present	Colecta Definitiva: Animal completo (ETOH)	En colección				2017-10-15	2017	10	15	15 Oct 2017		T.25 P.10	América del Sur	Colombia	CO	La Guajira	Barrancas		Las Pavas	1765	10°50'16.1''N	72°40'14.5''W	10°50'16.1''N 72°40'14.5''W	Grados, minutos, segundos	10.8378	-72.6707	WGS84			Etiqueta de recolección	Barros-Barrios, M.
CBUMAG:ENT:19780	PreservedSpecimen	PhysicalObject	Universidad del Magdalena (UniMagdalena)	891.780.111-8	CBUMAG-ENT	https://www.gbif.org/grscicoll/collection/a03172d2-ea56-439c-a71d-86235e80c72e	19780	Filogenia de los Pasálidos (Coleoptera: Passalidae) del nuevo mundo	ANLA:1293:2013	2021-11-18	es		Jiménez-Ferbans, L. et al.	3	Individuos		2 Adultos 1 larva	present	Colecta Definitiva: Animal completo (ETOH)	En colección				2017-10-15	2017	10	15	15 Oct 2017		T.39 P.15	América del Sur	Colombia	CO	La Guajira	Barrancas		Las Pavas	1541	10°50'27.9''N	72°40'20.8''W	10°50'27.9''N 72°40'20.8''W	Grados, minutos, segundos	10.8411	-72.6724	WGS84			Etiqueta de recolección	Maestre-Guerra, A Muñoz-Montero J.
CBUMAG:ENT:19781	PreservedSpecimen	PhysicalObject	Universidad del Magdalena (UniMagdalena)	891.780.111-8	CBUMAG-ENT	https://www.gbif.org/grscicoll/collection/a03172d2-ea56-439c-a71d-86235e80c72e	19781	Filogenia de los Pasálidos (Coleoptera: Passalidae) del nuevo mundo	ANLA:1293:2013	2021-11-18	es		Jiménez-Ferbans, L. et al.	3	Individuos		2 Adultos 1 larva	present	Colecta Definitiva: Animal completo (ETOH)	En colección				2017-10-14	2017	10	14	14 Oct 2017		T.12 P.4	América del Sur	Colombia	CO	La Guajira	Barrancas		Las Pavas	1500	10°50'27.6''N	72°40'24.4''W	10°50'27.6''N 72°40'24.4''W	Grados, minutos, segundos	10.841	-72.6734	WGS84			Etiqueta de recolección	Barros-Barrios, M.
CBUMAG:ENT:19782	PreservedSpecimen	PhysicalObject	Universidad del Magdalena (UniMagdalena)	891.780.111-8	CBUMAG-ENT	https://www.gbif.org/grscicoll/collection/a03172d2-ea56-439c-a71d-86235e80c72e	19782	Filogenia de los Pasálidos (Coleoptera: Passalidae) del nuevo mundo	ANLA:1293:2013	2021-11-18	es		Jiménez-Ferbans, L. et al.	4	Individuos		3 Adultos 1 larva	present	Colecta Definitiva: Animal completo (ETOH)	En colección				2017-10-15	2017	10	15	15 Oct 2017		T.23 P.10	América del Sur	Colombia	CO	La Guajira	Barrancas		Las Pavas	1745	10°50'16.1''N	72°40'14.5''W	10°50'16.1''N 72°40'14.5''W	Grados, minutos, segundos	10.8378	-72.6707	WGS84			Etiqueta de recolección	Maestre-Guerra, A.
CBUMAG:ENT:19783	PreservedSpecimen	PhysicalObject	Universidad del Magdalena (UniMagdalena)	891.780.111-8	CBUMAG-ENT	https://www.gbif.org/grscicoll/collection/a03172d2-ea56-439c-a71d-86235e80c72e	19783	Filogenia de los Pasálidos (Coleoptera: Passalidae) del nuevo mundo	ANLA:1293:2013	2021-11-18	es		Jiménez-Ferbans, L. et al.	2	Individuos		Adultos	present	Colecta Definitiva: Animal completo (ETOH)	En colección				2017-10-14	2017	10	14	14 Oct 2017		T.16 P.6	América del Sur	Colombia	CO	La Guajira	Barrancas		Las Pavas	1568	10°50'24.2''N	72°40'21.4''W	10°50'24.2''N 72°40'21.4''W	Grados, minutos, segundos	10.8401	-72.6726	WGS84			Etiqueta de recolección	Barros-Barrios, M.
CBUMAG:ENT:19784	PreservedSpecimen	PhysicalObject	Universidad del Magdalena (UniMagdalena)	891.780.111-8	CBUMAG-ENT	https://www.gbif.org/grscicoll/collection/a03172d2-ea56-439c-a71d-86235e80c72e	19784	Filogenia de los Pasálidos (Coleoptera: Passalidae) del nuevo mundo	ANLA:1293:2013	2021-11-18	es		Jiménez-Ferbans, L. et al.	1	Individuos		Adulto	present	Colecta Definitiva: Animal completo (ETOH)	En colección				2017-10-15	2017	10	15	15 Oct 2017		P.17 T.50	América del Sur	Colombia	CO	La Guajira	Barrancas		Las Pavas	1523	10°50'31.4''N	72°40'20.7''W	10°50'31.4''N 72°40'20.7''W	Grados, minutos, segundos	10.8421	-72.6724	WGS84			Etiqueta de recolección	Maestre-Guerra, A Muñoz-Montero J.
CBUMAG:ENT:19785	PreservedSpecimen	PhysicalObject	Universidad del Magdalena (UniMagdalena)	891.780.111-8	CBUMAG-ENT	https://www.gbif.org/grscicoll/collection/a03172d2-ea56-439c-a71d-86235e80c72e	19785	Filogenia de los Pasálidos (Coleoptera: Passalidae) del nuevo mundo	ANLA:1293:2013	2021-11-18	es		Jiménez-Ferbans, L. et al.	1	Individuos		Adulto	present	Colecta Definitiva: Animal completo (ETOH)	En colección				2017-10-15	2017	10	15	15 Oct 2017		T.47 P.17	América del Sur	Colombia	CO	La Guajira	Barrancas		Las Pavas	1523	10°50'31.4''N	72°40'20.7''W	10°50'31.4''N 72°40'20.7''W	Grados, minutos, segundos	10.8421	-72.6724	WGS84			Etiqueta de recolección	Jimenez-Ferbans, L.
CBUMAG:ENT:19786	PreservedSpecimen	PhysicalObject	Universidad del Magdalena (UniMagdalena)	891.780.111-8	CBUMAG-ENT	https://www.gbif.org/grscicoll/collection/a03172d2-ea56-439c-a71d-86235e80c72e	19786	Filogenia de los Pasálidos (Coleoptera: Passalidae) del nuevo mundo	ANLA:1293:2013	2021-11-18	es		Jiménez-Ferbans, L. et al.	1	Individuos		Adulto	present	Colecta Definitiva: Animal completo (ETOH)	En colección				2017-10-15	2017	10	15	15 Oct 2017		T.28 P.11	América del Sur	Colombia	CO	La Guajira	Barrancas		Las Pavas	1715	10°50'17.9''N	72°40'15.3''W	10°50'17.9''N 72°40'15.3''W	Grados, minutos, segundos	10.8383	-72.6709	WGS84			Etiqueta de recolección	Muñoz-Montero, J.
CBUMAG:ENT:19787	PreservedSpecimen	PhysicalObject	Universidad del Magdalena (UniMagdalena)	891.780.111-8	CBUMAG-ENT	https://www.gbif.org/grscicoll/collection/a03172d2-ea56-439c-a71d-86235e80c72e	19787	Filogenia de los Pasálidos (Coleoptera: Passalidae) del nuevo mundo	ANLA:1293:2013	2021-11-18	es		Jiménez-Ferbans, L. et al.	9	Individuos		Adultos	present	Colecta Definitiva: Animal completo (ETOH)	En colección				2017-10-14	2017	10	14	14 Oct 2017		T.2 P.1	América del Sur	Colombia	CO	La Guajira	Barrancas		Las Pavas, Estación	1241	10°50'44.2''N	72°40'45.2''W	10°50'44.2''N 72°40'45.2''W	Grados, minutos, segundos	10.8456	-72.6792	WGS84			Etiqueta de recolección	Jimenez-Ferbans, L.
CBUMAG:ENT:19788	PreservedSpecimen	PhysicalObject	Universidad del Magdalena (UniMagdalena)	891.780.111-8	CBUMAG-ENT	https://www.gbif.org/grscicoll/collection/a03172d2-ea56-439c-a71d-86235e80c72e	19788	Filogenia de los Pasálidos (Coleoptera: Passalidae) del nuevo mundo	ANLA:1293:2013	2021-11-18	es		Jiménez-Ferbans, L. et al.	4	Individuos		Adultos	present	Colecta Definitiva: Animal completo (ETOH)	En colección				2017-10-15	2017	10	15	15 Oct 2017		T.29 P.11	América del Sur	Colombia	CO	La Guajira	Barrancas		Las Pavas	1715	10°50'17.9''N	72°40'15.3''W	10°50'17.9''N 72°40'15.3''W	Grados, minutos, segundos	10.8383	-72.6709	WGS84			Etiqueta de recolección	Maestre-Guerra, A Muñoz-Montero J.
CBUMAG:ENT:19789	PreservedSpecimen	PhysicalObject	Universidad del Magdalena (UniMagdalena)	891.780.111-8	CBUMAG-ENT	https://www.gbif.org/grscicoll/collection/a03172d2-ea56-439c-a71d-86235e80c72e	19789	Filogenia de los Pasálidos (Coleoptera: Passalidae) del nuevo mundo	ANLA:1293:2013	2021-11-18	es		Jiménez-Ferbans, L. et al.	10	Individuos		5 Adultos 1 pupa 4 larvas	present	Colecta Definitiva: Animal completo (ETOH)	En colección				2017-10-14	2017	10	14	14 Oct 2017		T.9 P.3	América del Sur	Colombia	CO	La Guajira	Barrancas		Las Pavas	1436	10°50'35.3''N	72°40'25.8''W	10°50'35.3''N 72°40'25.8''W	Grados, minutos, segundos	10.8431	-72.6738	WGS84			Etiqueta de recolección	Maestre-Guerra, A Muñoz-Montero J.
CBUMAG:ENT:19790	PreservedSpecimen	PhysicalObject	Universidad del Magdalena (UniMagdalena)	891.780.111-8	CBUMAG-ENT	https://www.gbif.org/grscicoll/collection/a03172d2-ea56-439c-a71d-86235e80c72e	19790	Filogenia de los Pasálidos (Coleoptera: Passalidae) del nuevo mundo	ANLA:1293:2013	2021-11-18	es		Jiménez-Ferbans, L. et al.	5	Individuos		Adultos	present	Colecta Definitiva: Animal completo (ETOH)	En colección				2017-10-15	2017	10	15	15 Oct 2017		P.17 T.50	América del Sur	Colombia	CO	La Guajira	Barrancas		Las Pavas	1523	10°50'31.4''N	72°40'20.7''W	10°50'31.4''N 72°40'20.7''W	Grados, minutos, segundos	10.8421	-72.6724	WGS84			Etiqueta de recolección	Muñoz-Montero, J.
CBUMAG:ENT:19791	PreservedSpecimen	PhysicalObject	Universidad del Magdalena (UniMagdalena)	891.780.111-8	CBUMAG-ENT	https://www.gbif.org/grscicoll/collection/a03172d2-ea56-439c-a71d-86235e80c72e	19791	Filogenia de los Pasálidos (Coleoptera: Passalidae) del nuevo mundo	ANLA:1293:2013	2021-11-18	es		Jiménez-Ferbans, L. et al.	13	Individuos		10 Adultos 1 pupa 2 larvas	present	Colecta Definitiva: Animal completo (ETOH)	En colección				2017-10-15	2017	10	15	15 Oct 2017		T.43 P.16	América del Sur	Colombia	CO	La Guajira	Barrancas		Las Pavas	1537	10°50'30.4''N	72°40'20.0''W	10°50'30.4''N 72°40'20.0''W	Grados, minutos, segundos	10.8418	-72.6722	WGS84			Etiqueta de recolección	Villalba-Fuentes, E. et al.
CBUMAG:ENT:19792	PreservedSpecimen	PhysicalObject	Universidad del Magdalena (UniMagdalena)	891.780.111-8	CBUMAG-ENT	https://www.gbif.org/grscicoll/collection/a03172d2-ea56-439c-a71d-86235e80c72e	19792	Filogenia de los Pasálidos (Coleoptera: Passalidae) del nuevo mundo	ANLA:1293:2013	2021-11-18	es		Jiménez-Ferbans, L. et al.	3	Individuos		Larvas	present	Colecta Definitiva: Animal completo (ETOH)	En colección				2017-10-15	2017	10	15	15 Oct 2017		T.55 P.19	América del Sur	Colombia	CO	La Guajira	Barrancas		Las Pavas	1910	10°49'59.4''N	72°40'07.9''W	10°49'59.4''N 72°40'07.9''W	Grados, minutos, segundos	10.8332	-72.6689	WGS84			Etiqueta de recolección	Jimenez-Ferbans, L.
CBUMAG:ENT:19793	PreservedSpecimen	PhysicalObject	Universidad del Magdalena (UniMagdalena)	891.780.111-8	CBUMAG-ENT	https://www.gbif.org/grscicoll/collection/a03172d2-ea56-439c-a71d-86235e80c72e	19793	Filogenia de los Pasálidos (Coleoptera: Passalidae) del nuevo mundo	ANLA:1293:2013	2021-11-18	es		Jiménez-Ferbans, L. et al.	4	Individuos		Adultos	present	Colecta Definitiva: Animal completo (ETOH)	En colección				2017-10-14	2017	10	14	14 Oct 2017		Punto 5 Tronco 13	América del Sur	Colombia	CO	La Guajira	Barrancas		Las Pavas, Finca La Fortuna 1	1544	10°50'26.4''N	72°40'23.0''W	10°50'26.4''N 72°40'23.0''W	Grados, minutos, segundos	10.8407	-72.6731	WGS84			Etiqueta de recolección	Jimenez-Ferbans, L.
CBUMAG:ENT:19766	PreservedSpecimen	PhysicalObject	Universidad del Magdalena (UniMagdalena)	891.780.111-8	CBUMAG-ENT	https://www.gbif.org/grscicoll/collection/a03172d2-ea56-439c-a71d-86235e80c72e	19766	Filogenia de los Pasálidos (Coleoptera: Passalidae) del nuevo mundo	ANLA:1293:2013	2021-11-18	es		Jiménez-Ferbans, L.	2	Individuos		Adultos	present	Colecta Definitiva: Animal completo (ETOH)	En colección				2017-05-25	2017	5	25	25 May 2017		Punto 1 Frasco 5	América del Sur	Colombia	CO	La Guajira	Villanueva		La Puertecita	1790	10°31'39.1''N	72°54'33.9''W	10°31'39.1''N 72°54'33.9''W	Grados, minutos, segundos	10.5275	-72.9094	WGS84			Etiqueta de recolección	Maestre-Guerra, A Muñoz-Montero J.
CBUMAG:ENT:19794	PreservedSpecimen	PhysicalObject	Universidad del Magdalena (UniMagdalena)	891.780.111-8	CBUMAG-ENT	https://www.gbif.org/grscicoll/collection/a03172d2-ea56-439c-a71d-86235e80c72e	19794	Filogenia de los Pasálidos (Coleoptera: Passalidae) del nuevo mundo	ANLA:1293:2013	2021-11-18	es		Jiménez-Ferbans, L.	5	Individuos		Adultos	present	Colecta Definitiva: Animal completo (ETOH)	En colección				2017-05-26	2017	5	26	26 May 2017		Punto 7 Frasco 6	América del Sur	Colombia	CO	La Guajira	Villanueva		Finca El Llano	1467	10°30'24.3''N	72°52'55.7''W	10°30'24.3''N 72°52'55.7''W	Grados, minutos, segundos	10.5068	-72.8821	WGS84			Etiqueta de recolección	Maestre-Guerra, A Muñoz-Montero J.
CBUMAG:ENT:19795	PreservedSpecimen	PhysicalObject	Universidad del Magdalena (UniMagdalena)	891.780.111-8	CBUMAG-ENT	https://www.gbif.org/grscicoll/collection/a03172d2-ea56-439c-a71d-86235e80c72e	19795	Filogenia de los Pasálidos (Coleoptera: Passalidae) del nuevo mundo	ANLA:1293:2013	2021-11-18	es		Jiménez-Ferbans, L.	4	Individuos		Adultos	present	Colecta Definitiva: Animal completo (ETOH)	En colección				2017-05-25	2017	5	25	25 May 2017		Punto 4 Frasco 5	América del Sur	Colombia	CO	La Guajira	Villanueva		Finca Poncho Ovalle	1850	10°30'30.6''N	72°54'24.5''W	10°30'30.6''N 72°54'24.5''W	Grados, minutos, segundos	10.5085	-72.9068	WGS84			Etiqueta de recolección	Maestre-Guerra, A Muñoz-Montero J.
CBUMAG:ENT:19796	PreservedSpecimen	PhysicalObject	Universidad del Magdalena (UniMagdalena)	891.780.111-8	CBUMAG-ENT	https://www.gbif.org/grscicoll/collection/a03172d2-ea56-439c-a71d-86235e80c72e	19796	Filogenia de los Pasálidos (Coleoptera: Passalidae) del nuevo mundo	ANLA:1293:2013	2021-11-18	es		Jiménez-Ferbans, L.	3	Individuos		Adultos	present	Colecta Definitiva: Animal completo (ETOH)	En colección				2017-05-25	2017	5	25	25 May 2017		Punto 4 Frasco 6	América del Sur	Colombia	CO	La Guajira	Villanueva		Finca Poncho Ovalle	1850	10°30'30.6''N	72°54'24.5''W	10°30'30.6''N 72°54'24.5''W	Grados, minutos, segundos	10.5085	-72.9068	WGS84			Etiqueta de recolección	Maestre-Guerra, A Muñoz-Montero J.
CBUMAG:ENT:19797	PreservedSpecimen	PhysicalObject	Universidad del Magdalena (UniMagdalena)	891.780.111-8	CBUMAG-ENT	https://www.gbif.org/grscicoll/collection/a03172d2-ea56-439c-a71d-86235e80c72e	19797	Filogenia de los Pasálidos (Coleoptera: Passalidae) del nuevo mundo	ANLA:1293:2013	2021-11-18	es		Jiménez-Ferbans, L.	5	Individuos		Adultos	present	Colecta Definitiva: Animal completo (ETOH)	En colección				2017-05-25	2017	5	25	25 May 2017		Punto 2	América del Sur	Colombia	CO	La Guajira	Villanueva			1630	10°30'56.3''N	72°52'30.2''W	10°30'56.3''N 72°52'30.2''W	Grados, minutos, segundos	10.5156	-72.8751	WGS84			Etiqueta de recolección	Maestre-Guerra, A Muñoz-Montero J.
CBUMAG:ENT:19798	PreservedSpecimen	PhysicalObject	Universidad del Magdalena (UniMagdalena)	891.780.111-8	CBUMAG-ENT	https://www.gbif.org/grscicoll/collection/a03172d2-ea56-439c-a71d-86235e80c72e	19798	Filogenia de los Pasálidos (Coleoptera: Passalidae) del nuevo mundo	ANLA:1293:2013	2021-11-18	es		Jiménez-Ferbans, L.	2	Individuos		Adultos	present	Colecta Definitiva: Animal completo (ETOH)	En colección				2017-05-26	2017	5	26	26 May 2017		Punto 1 Frasco 5	América del Sur	Colombia	CO	La Guajira	Villanueva			1590	10°30'35.8''N	72°53'03.0''W	10°30'35.8''N 72°53'03.0''W	Grados, minutos, segundos	10.5099	-72.8842	WGS84			Etiqueta de recolección	Maestre-Guerra, A Muñoz-Montero J.
CBUMAG:ENT:19799	PreservedSpecimen	PhysicalObject	Universidad del Magdalena (UniMagdalena)	891.780.111-8	CBUMAG-ENT	https://www.gbif.org/grscicoll/collection/a03172d2-ea56-439c-a71d-86235e80c72e	19799	Filogenia de los Pasálidos (Coleoptera: Passalidae) del nuevo mundo	ANLA:1293:2013	2021-11-18	es		Jiménez-Ferbans, L.	1	Individuos		Adulto	present	Colecta Definitiva: Animal completo (ETOH)	En colección				2017-05-27	2017	5	27	27 May 2017		Punto 10 Frasco 3	América del Sur	Colombia	CO	La Guajira	Villanueva		Lagunita	1770	10°31'10.3''N	72°55'22.3''W	10°31'10.3''N 72°55'22.3''W	Grados, minutos, segundos	10.5195	-72.9229	WGS84			Etiqueta de recolección	Maestre-Guerra, A Muñoz-Montero J.
CBUMAG:ENT:19800	PreservedSpecimen	PhysicalObject	Universidad del Magdalena (UniMagdalena)	891.780.111-8	CBUMAG-ENT	https://www.gbif.org/grscicoll/collection/a03172d2-ea56-439c-a71d-86235e80c72e	19800	Filogenia de los Pasálidos (Coleoptera: Passalidae) del nuevo mundo	ANLA:1293:2013	2021-11-18	es		Jiménez-Ferbans, L.	2	Individuos		Adultos	present	Colecta Definitiva: Animal completo (ETOH)	En colección				2017-05-25	2017	5	25	25 May 2017		Punto 1 Frasco 3	América del Sur	Colombia	CO	La Guajira	Villanueva		La Puertecita	1790	10°31'39.1''N	72°54'33.9''W	10°31'39.1''N 72°54'33.9''W	Grados, minutos, segundos	10.5275	-72.9094	WGS84			Etiqueta de recolección	Maestre-Guerra, A Muñoz-Montero J.
CBUMAG:ENT:19801	PreservedSpecimen	PhysicalObject	Universidad del Magdalena (UniMagdalena)	891.780.111-8	CBUMAG-ENT	https://www.gbif.org/grscicoll/collection/a03172d2-ea56-439c-a71d-86235e80c72e	19801	Filogenia de los Pasálidos (Coleoptera: Passalidae) del nuevo mundo	ANLA:1293:2013	2021-11-18	es		Jiménez-Ferbans, L.	1	Individuos		Adulto	present	Colecta Definitiva: Animal completo (ETOH)	En colección				2017-05-26	2017	5	26	26 May 2017		Punto 7	América del Sur	Colombia	CO	La Guajira	Villanueva		Finca El Llano	1467	10°30'29.3''N	72°52'55.7''W	10°30'29.3''N 72°52'55.7''W	Grados, minutos, segundos	10.5081	-72.8821	WGS84			Etiqueta de recolección	Maestre-Guerra, A Muñoz-Montero J.
CBUMAG:ENT:19802	PreservedSpecimen	PhysicalObject	Universidad del Magdalena (UniMagdalena)	891.780.111-8	CBUMAG-ENT	https://www.gbif.org/grscicoll/collection/a03172d2-ea56-439c-a71d-86235e80c72e	19802	Filogenia de los Pasálidos (Coleoptera: Passalidae) del nuevo mundo	ANLA:1293:2013	2021-11-18	es		Jiménez-Ferbans, L.	1	Individuos		Adulto	present	Colecta Definitiva: Animal completo (ETOH)	En colección				2017-05-27	2017	5	27	27 May 2017		Punto 11 Frasco 11	América del Sur	Colombia	CO	La Guajira	Villanueva		Las Mesas	1550	10°31'38.6''N	72°55'40.4''W	10°31'38.6''N 72°55'40.4''W	Grados, minutos, segundos	10.5274	-72.9279	WGS84			Etiqueta de recolección	Maestre-Guerra, A Muñoz-Montero J.
CBUMAG:ENT:19803	PreservedSpecimen	PhysicalObject	Universidad del Magdalena (UniMagdalena)	891.780.111-8	CBUMAG-ENT	https://www.gbif.org/grscicoll/collection/a03172d2-ea56-439c-a71d-86235e80c72e	19803	Filogenia de los Pasálidos (Coleoptera: Passalidae) del nuevo mundo	ANLA:1293:2013	2021-11-18	es		Jiménez-Ferbans, L.	3	Individuos		Adultos	present	Colecta Definitiva: Animal completo (ETOH)	En colección				2017-05-27	2017	5	27	27 May 2017		Punto 10 Frasco1	América del Sur	Colombia	CO	La Guajira	Villanueva		Lagunita	1770	10°31'10.3''N	72°55'22.3''W	10°31'10.3''N 72°55'22.3''W	Grados, minutos, segundos	10.5195	-72.9229	WGS84			Etiqueta de recolección	Maestre-Guerra, A Muñoz-Montero J.
CBUMAG:ENT:19804	PreservedSpecimen	PhysicalObject	Universidad del Magdalena (UniMagdalena)	891.780.111-8	CBUMAG-ENT	https://www.gbif.org/grscicoll/collection/a03172d2-ea56-439c-a71d-86235e80c72e	19804	Filogenia de los Pasálidos (Coleoptera: Passalidae) del nuevo mundo	ANLA:1293:2013	2021-11-18	es		Jiménez-Ferbans, L.	2	Individuos		Adultos	present	Colecta Definitiva: Animal completo (ETOH)	En colección				2017-05-27	2017	5	27	27 May 2017		Punto 11 Frasco 1	América del Sur	Colombia	CO	La Guajira	Villanueva		Las Mesas	1550	10°31'38.6''N	72°55'40.4''W	10°31'38.6''N 72°55'40.4''W	Grados, minutos, segundos	10.5274	-72.9279	WGS84			Etiqueta de recolección	Maestre-Guerra, A.
CBUMAG:ENT:19805	PreservedSpecimen	PhysicalObject	Universidad del Magdalena (UniMagdalena)	891.780.111-8	CBUMAG-ENT	https://www.gbif.org/grscicoll/collection/a03172d2-ea56-439c-a71d-86235e80c72e	19805	Filogenia de los Pasálidos (Coleoptera: Passalidae) del nuevo mundo	ANLA:1293:2013	2021-11-18	es		Jiménez-Ferbans, L.	7	Individuos		Adultos	present	Colecta Definitiva: Animal completo (ETOH)	En colección				2017-05-25	2017	5	25	25 May 2017		Punto 1 Frasco 2	América del Sur	Colombia	CO	La Guajira	Villanueva		La Puertecita	1790	10°31'39.1''N	72°54'33.9''W	10°31'39.1''N 72°54'33.9''W	Grados, minutos, segundos	10.5275	-72.9094	WGS84			Etiqueta de recolección	Maestre-Guerra, A Muñoz-Montero J.
CBUMAG:ENT:19806	PreservedSpecimen	PhysicalObject	Universidad del Magdalena (UniMagdalena)	891.780.111-8	CBUMAG-ENT	https://www.gbif.org/grscicoll/collection/a03172d2-ea56-439c-a71d-86235e80c72e	19806	Filogenia de los Pasálidos (Coleoptera: Passalidae) del nuevo mundo	ANLA:1293:2013	2021-11-18	es		Jiménez-Ferbans, L.	2	Individuos		Adultos	present	Colecta Definitiva: Animal completo (ETOH)	En colección				2017-05-25	2017	5	25	25 May 2017		Punto 4 Frasco 4	América del Sur	Colombia	CO	La Guajira	Villanueva		Finca Poncho Ovalle	1850	10°30'30.6''N	72°54'24.5''W	10°30'30.6''N 72°54'24.5''W	Grados, minutos, segundos	10.5085	-72.9068	WGS84			Etiqueta de recolección	Maestre-Guerra, A Muñoz-Montero J.
CBUMAG:ENT:19807	PreservedSpecimen	PhysicalObject	Universidad del Magdalena (UniMagdalena)	891.780.111-8	CBUMAG-ENT	https://www.gbif.org/grscicoll/collection/a03172d2-ea56-439c-a71d-86235e80c72e	19807	Filogenia de los Pasálidos (Coleoptera: Passalidae) del nuevo mundo	ANLA:1293:2013	2021-11-18	es		Jiménez-Ferbans, L.	2	Individuos		Adultos	present	Colecta Definitiva: Animal completo (ETOH)	En colección				2017-05-25	2017	5	25	25 May 2017		Punto 4 Frasco 1	América del Sur	Colombia	CO	La Guajira	Villanueva		Finca Poncho Ovalle	1850	10°30'30.6''N	72°54'24.5''W	10°30'30.6''N 72°54'24.5''W	Grados, minutos, segundos	10.5085	-72.9068	WGS84			Etiqueta de recolección	Maestre-Guerra, A Muñoz-Montero J.
CBUMAG:ENT:19808	PreservedSpecimen	PhysicalObject	Universidad del Magdalena (UniMagdalena)	891.780.111-8	CBUMAG-ENT	https://www.gbif.org/grscicoll/collection/a03172d2-ea56-439c-a71d-86235e80c72e	19808	Filogenia de los Pasálidos (Coleoptera: Passalidae) del nuevo mundo	ANLA:1293:2013	2021-11-18	es		Jiménez-Ferbans, L.	4	Individuos	Un adulto dañado	Adultos	present	Colecta Definitiva: Animal completo (ETOH)	En colección				2017-05-26	2017	5	26	26 May 2017		Punto 7 Frasco 8	América del Sur	Colombia	CO	La Guajira	Villanueva		Finca El Llano	1467	10°30'29.3''N	72°52'55.7''W	10°30'29.3''N 72°52'55.7''W	Grados, minutos, segundos	10.5081	-72.8821	WGS84			Etiqueta de recolección	Maestre-Guerra, A Muñoz-Montero J.
CBUMAG:ENT:19809	PreservedSpecimen	PhysicalObject	Universidad del Magdalena (UniMagdalena)	891.780.111-8	CBUMAG-ENT	https://www.gbif.org/grscicoll/collection/a03172d2-ea56-439c-a71d-86235e80c72e	19809	Filogenia de los Pasálidos (Coleoptera: Passalidae) del nuevo mundo	ANLA:1293:2013	2021-11-18	es		Jiménez-Ferbans, L.	2	Individuos		Adultos	present	Colecta Definitiva: Animal completo (ETOH)	En colección				2017-05-25	2017	5	25	25 May 2017		Punto 4 Frasco 2	América del Sur	Colombia	CO	La Guajira	Villanueva		Finca Poncho Ovalle	1850	10°30'30.6''N	72°54'24.5''W	10°30'30.6''N 72°54'24.5''W	Grados, minutos, segundos	10.5085	-72.9068	WGS84			Etiqueta de recolección	Jimenez-Ferbans, L.
CBUMAG:ENT:19810	PreservedSpecimen	PhysicalObject	Universidad del Magdalena (UniMagdalena)	891.780.111-8	CBUMAG-ENT	https://www.gbif.org/grscicoll/collection/a03172d2-ea56-439c-a71d-86235e80c72e	19810	Filogenia de los Pasálidos (Coleoptera: Passalidae) del nuevo mundo	ANLA:1293:2013	2021-11-18	es		Jiménez-Ferbans, L.	8	Individuos		1 Adulto 7 larvas	present	Colecta Definitiva: Animal completo (ETOH)	En colección				2017-05-25	2017	5	25	25 May 2017		Punto 4 Frasco 4	América del Sur	Colombia	CO	La Guajira	Villanueva		Finca Poncho Ovalle	1850	10°30'30.6''N	72°54'24.5''W	10°30'30.6''N 72°54'24.5''W	Grados, minutos, segundos	10.5085	-72.9068	WGS84			Etiqueta de recolección	Jimenez-Ferbans, L.
CBUMAG:ENT:19811	PreservedSpecimen	PhysicalObject	Universidad del Magdalena (UniMagdalena)	891.780.111-8	CBUMAG-ENT	https://www.gbif.org/grscicoll/collection/a03172d2-ea56-439c-a71d-86235e80c72e	19811	Filogenia de los Pasálidos (Coleoptera: Passalidae) del nuevo mundo	ANLA:1293:2013	2021-11-18	es		Jiménez-Ferbans, L.	1	Individuos		Adulto	present	Colecta Definitiva: Animal completo (ETOH)	En colección		Veturius en camino muerto		2017-05-25	2017	5	25	25 May 2017			América del Sur	Colombia	CO	La Guajira	Villanueva		Finca La Dorada	1753	10°30'42.2''N	72°53'33.9''W	10°30'42.2''N 72°53'33.9''W	Grados, minutos, segundos	10.5117	-72.8925	WGS84			Etiqueta de recolección	Jimenez-Ferbans, L.
CBUMAG:ENT:19812	PreservedSpecimen	PhysicalObject	Universidad del Magdalena (UniMagdalena)	891.780.111-8	CBUMAG-ENT	https://www.gbif.org/grscicoll/collection/a03172d2-ea56-439c-a71d-86235e80c72e	19812	Filogenia de los Pasálidos (Coleoptera: Passalidae) del nuevo mundo	ANLA:1293:2013	2021-11-18	es		Jiménez-Ferbans, L.	1	Individuos	Un adulto dañado	Adulto	present	Colecta Definitiva: Animal completo (ETOH)	En colección				2017-05-26	2017	5	26	26 May 2017		Punto 7 Frasco 1	América del Sur	Colombia	CO	La Guajira	Villanueva		Finca El Llano	1467	10°30'24.3''N	72°52'55.7''W	10°30'24.3''N 72°52'55.7''W	Grados, minutos, segundos	10.5068	-72.8821	WGS84			Etiqueta de recolección	Jimenez-Ferbans, L.
CBUMAG:ENT:19813	PreservedSpecimen	PhysicalObject	Universidad del Magdalena (UniMagdalena)	891.780.111-8	CBUMAG-ENT	https://www.gbif.org/grscicoll/collection/a03172d2-ea56-439c-a71d-86235e80c72e	19813	Filogenia de los Pasálidos (Coleoptera: Passalidae) del nuevo mundo	ANLA:1293:2013	2021-11-18	es		Jiménez-Ferbans, L.	2	Individuos		Adultos	present	Colecta Definitiva: Animal completo (ETOH)	En colección				2017-05-26	2017	5	26	26 May 2017		Punto 8 Frasco 1	América del Sur	Colombia	CO	La Guajira	Villanueva		Finca El Llano, casa	1438	10°30'22.4''N	72°52'33.4''W	10°30'22.4''N 72°52'33.4''W	Grados, minutos, segundos	10.5062	-72.8759	WGS84			Etiqueta de recolección	Jimenez-Ferbans, L.
CBUMAG:ENT:19814	PreservedSpecimen	PhysicalObject	Universidad del Magdalena (UniMagdalena)	891.780.111-8	CBUMAG-ENT	https://www.gbif.org/grscicoll/collection/a03172d2-ea56-439c-a71d-86235e80c72e	19814	Filogenia de los Pasálidos (Coleoptera: Passalidae) del nuevo mundo	ANLA:1293:2013	2021-11-18	es		Jiménez-Ferbans, L.	2	Individuos		Adultos	present	Colecta Definitiva: Animal completo (ETOH)	En colección				2017-05-26	2017	5	26	26 May 2017		Punto 7	América del Sur	Colombia	CO	La Guajira	Villanueva		Finca El Llano	1467	10°30'29.3''N	72°52'55.7''W	10°30'29.3''N 72°52'55.7''W	Grados, minutos, segundos	10.5081	-72.8821	WGS84			Etiqueta de recolección	Jimenez-Ferbans, L.
CBUMAG:ENT:19815	PreservedSpecimen	PhysicalObject	Universidad del Magdalena (UniMagdalena)	891.780.111-8	CBUMAG-ENT	https://www.gbif.org/grscicoll/collection/a03172d2-ea56-439c-a71d-86235e80c72e	19815	Filogenia de los Pasálidos (Coleoptera: Passalidae) del nuevo mundo	ANLA:1293:2013	2021-11-18	es		Jiménez-Ferbans, L.	1	Individuos		Adulto	present	Colecta Definitiva: Animal completo (ETOH)	En colección				2017-05-26	2017	5	26	26 May 2017		Punto 7 Frasco 2	América del Sur	Colombia	CO	La Guajira	Villanueva		Finca El Llano	1467	10°30'24.3''N	72°52'55.7''W	10°30'24.3''N 72°52'55.7''W	Grados, minutos, segundos	10.5068	-72.8821	WGS84			Etiqueta de recolección	Maestre-Guerra, A Muñoz-Montero J.
CBUMAG:ENT:19816	PreservedSpecimen	PhysicalObject	Universidad del Magdalena (UniMagdalena)	891.780.111-8	CBUMAG-ENT	https://www.gbif.org/grscicoll/collection/a03172d2-ea56-439c-a71d-86235e80c72e	19816	Filogenia de los Pasálidos (Coleoptera: Passalidae) del nuevo mundo	ANLA:1293:2013	2021-11-18	es		Jiménez-Ferbans, L.	1	Individuos	Un adulto dañado	Adulto	present	Colecta Definitiva: Animal completo (ETOH)	En colección				2017-05-26	2017	5	26	26 May 2017		Punto 9 Frasco 1	América del Sur	Colombia	CO	La Guajira	Villanueva			1440	10°30'21.8''N	72°52'30.2''W	10°30'21.8''N 72°52'30.2''W	Grados, minutos, segundos	10.5061	-72.8751	WGS84			Etiqueta de recolección	Maestre-Guerra, A Muñoz-Montero J.
CBUMAG:ENT:19817	PreservedSpecimen	PhysicalObject	Universidad del Magdalena (UniMagdalena)	891.780.111-8	CBUMAG-ENT	https://www.gbif.org/grscicoll/collection/a03172d2-ea56-439c-a71d-86235e80c72e	19817	Filogenia de los Pasálidos (Coleoptera: Passalidae) del nuevo mundo	ANLA:1293:2013	2021-11-18	es		Jiménez-Ferbans, L.	7	Individuos		2 Adultos 5 larvas	present	Colecta Definitiva: Animal completo (ETOH)	En colección				2017-05-27	2017	5	27	27 May 2017		Punto 11 Frasco 3	América del Sur	Colombia	CO	La Guajira	Villanueva		Las Mesas	1550	10°31'38.6''N	72°55'40.4''W	10°31'38.6''N 72°55'40.4''W	Grados, minutos, segundos	10.5274	-72.9279	WGS84			Etiqueta de recolección	Maestre-Guerra, A Muñoz-Montero J.
CBUMAG:ENT:19818	PreservedSpecimen	PhysicalObject	Universidad del Magdalena (UniMagdalena)	891.780.111-8	CBUMAG-ENT	https://www.gbif.org/grscicoll/collection/a03172d2-ea56-439c-a71d-86235e80c72e	19818	Filogenia de los Pasálidos (Coleoptera: Passalidae) del nuevo mundo	ANLA:1293:2013	2021-11-18	es		Jiménez-Ferbans, L.	2	Individuos		Adultos	present	Colecta Definitiva: Animal completo (ETOH)	En colección				2017-05-26	2017	5	26	26 May 2017		Punto 9 Frasco 1	América del Sur	Colombia	CO	La Guajira	Villanueva			1440	10°30'21.8''N	72°52'30.2''W	10°30'21.8''N 72°52'30.2''W	Grados, minutos, segundos	10.5061	-72.8751	WGS84			Etiqueta de recolección	Maestre-Guerra, A.
CBUMAG:ENT:19819	PreservedSpecimen	PhysicalObject	Universidad del Magdalena (UniMagdalena)	891.780.111-8	CBUMAG-ENT	https://www.gbif.org/grscicoll/collection/a03172d2-ea56-439c-a71d-86235e80c72e	19819	Filogenia de los Pasálidos (Coleoptera: Passalidae) del nuevo mundo	ANLA:1293:2013	2021-11-18	es		Jiménez-Ferbans, L.	5	Individuos	Un adulto dañado	Adultos	present	Colecta Definitiva: Animal completo (ETOH)	En colección				2017-05-26	2017	5	26	26 May 2017		Punto 7	América del Sur	Colombia	CO	La Guajira	Villanueva		Finca El Llano	1467	10°30'29.3''N	72°52'55.7''W	10°30'29.3''N 72°52'55.7''W	Grados, minutos, segundos	10.5081	-72.8821	WGS84			Etiqueta de recolección	Maestre-Guerra, A Muñoz-Montero J.
CBUMAG:ENT:19820	PreservedSpecimen	PhysicalObject	Universidad del Magdalena (UniMagdalena)	891.780.111-8	CBUMAG-ENT	https://www.gbif.org/grscicoll/collection/a03172d2-ea56-439c-a71d-86235e80c72e	19820	Filogenia de los Pasálidos (Coleoptera: Passalidae) del nuevo mundo	ANLA:1293:2013	2021-11-18	es		Jiménez-Ferbans, L.	2	Individuos		Adultos	present	Colecta Definitiva: Animal completo (ETOH)	En colección				2017-05-26	2017	5	26	26 May 2017		Punto 7 Frasco 7	América del Sur	Colombia	CO	La Guajira	Villanueva		Finca El Llano	1467	10°30'24.3''N	72°52'55.7''W	10°30'24.3''N 72°52'55.7''W	Grados, minutos, segundos	10.5068	-72.8821	WGS84			Etiqueta de recolección	Maestre-Guerra, A.
CBUMAG:ENT:19821	PreservedSpecimen	PhysicalObject	Universidad del Magdalena (UniMagdalena)	891.780.111-8	CBUMAG-ENT	https://www.gbif.org/grscicoll/collection/a03172d2-ea56-439c-a71d-86235e80c72e	19821	Filogenia de los Pasálidos (Coleoptera: Passalidae) del nuevo mundo	ANLA:1293:2013	2021-11-18	es		Jiménez-Ferbans, L.	1	Individuos		Adulto	present	Colecta Definitiva: Animal completo (ETOH)	En colección				2017-05-26	2017	5	26	26 May 2017		Punto 7 Frasco 9	América del Sur	Colombia	CO	La Guajira	Villanueva		Finca El Llano	1467	10°30'24.3''N	72°52'55.7''W	10°30'24.3''N 72°52'55.7''W	Grados, minutos, segundos	10.5068	-72.8821	WGS84			Etiqueta de recolección	Maestre-Guerra, A.
CBUMAG:ENT:19822	PreservedSpecimen	PhysicalObject	Universidad del Magdalena (UniMagdalena)	891.780.111-8	CBUMAG-ENT	https://www.gbif.org/grscicoll/collection/a03172d2-ea56-439c-a71d-86235e80c72e	19822	Filogenia de los Pasálidos (Coleoptera: Passalidae) del nuevo mundo	ANLA:1293:2013	2021-11-18	es		Jiménez-Ferbans, L.	2	Individuos		Adultos	present	Colecta Definitiva: Animal completo (ETOH)	En colección				2017-05-27	2017	5	27	27 May 2017		Punto11 Frasco 10	América del Sur	Colombia	CO	La Guajira	Villanueva		Las Mesas	1550	10°31'38.6''N	72°55'40.4''W	10°31'38.6''N 72°55'40.4''W	Grados, minutos, segundos	10.5274	-72.9279	WGS84			Etiqueta de recolección	Maestre-Guerra, A.
CBUMAG:ENT:19823	PreservedSpecimen	PhysicalObject	Universidad del Magdalena (UniMagdalena)	891.780.111-8	CBUMAG-ENT	https://www.gbif.org/grscicoll/collection/a03172d2-ea56-439c-a71d-86235e80c72e	19823	Filogenia de los Pasálidos (Coleoptera: Passalidae) del nuevo mundo	ANLA:1293:2013	2021-11-18	es		Jiménez-Ferbans, L.	2	Individuos		Adultos	present	Colecta Definitiva: Animal completo (ETOH)	En colección				2017-05-27	2017	5	27	27 May 2017		Punto 10	América del Sur	Colombia	CO	La Guajira	Villanueva		Lagunita	1770	10°31'10.3''N	72°55'22.3''W	10°31'10.3''N 72°55'22.3''W	Grados, minutos, segundos	10.5195	-72.9229	WGS84			Etiqueta de recolección	Maestre-Guerra, A.
CBUMAG:ENT:19824	PreservedSpecimen	PhysicalObject	Universidad del Magdalena (UniMagdalena)	891.780.111-8	CBUMAG-ENT	https://www.gbif.org/grscicoll/collection/a03172d2-ea56-439c-a71d-86235e80c72e	19824	Filogenia de los Pasálidos (Coleoptera: Passalidae) del nuevo mundo	ANLA:1293:2013	2021-11-18	es		Jiménez-Ferbans, L.	1	Individuos		Adulto	present	Colecta Definitiva: Animal completo (ETOH)	En colección				2017-05-26	2017	5	26	26 May 2017		Punto 9 Frasco 2	América del Sur	Colombia	CO	La Guajira	Villanueva			1440	10°30'21.8''N	72°52'30.2''W	10°30'21.8''N 72°52'30.2''W	Grados, minutos, segundos	10.5061	-72.8751	WGS84			Etiqueta de recolección	Maestre-Guerra, A.
CBUMAG:ENT:19825	PreservedSpecimen	PhysicalObject	Universidad del Magdalena (UniMagdalena)	891.780.111-8	CBUMAG-ENT	https://www.gbif.org/grscicoll/collection/a03172d2-ea56-439c-a71d-86235e80c72e	19825	Filogenia de los Pasálidos (Coleoptera: Passalidae) del nuevo mundo	ANLA:1293:2013	2021-11-18	es		Jiménez-Ferbans, L.	1	Individuos		Adulto	present	Colecta Definitiva: Animal completo (ETOH)	En colección				2017-05-26	2017	5	26	26 May 2017		Punto 7	América del Sur	Colombia	CO	La Guajira	Villanueva		Finca El Llano	1467	10°30'29.3''N	72°52'55.7''W	10°30'29.3''N 72°52'55.7''W	Grados, minutos, segundos	10.5081	-72.8821	WGS84			Etiqueta de recolección	Maestre-Guerra, A.
CBUMAG:ENT:19826	PreservedSpecimen	PhysicalObject	Universidad del Magdalena (UniMagdalena)	891.780.111-8	CBUMAG-ENT	https://www.gbif.org/grscicoll/collection/a03172d2-ea56-439c-a71d-86235e80c72e	19826	Filogenia de los Pasálidos (Coleoptera: Passalidae) del nuevo mundo	ANLA:1293:2013	2021-11-18	es		Jiménez-Ferbans, L.	1	Individuos		Adulto	present	Colecta Definitiva: Animal completo (ETOH)	En colección				2017-05-26	2017	5	26	26 May 2017		Punto 7 Frasco 4	América del Sur	Colombia	CO	La Guajira	Villanueva		Finca El Llano	1467	10°30'24.3''N	72°52'55.7''W	10°30'24.3''N 72°52'55.7''W	Grados, minutos, segundos	10.5068	-72.8821	WGS84			Etiqueta de recolección	Maestre-Guerra, A.
CBUMAG:ENT:19827	PreservedSpecimen	PhysicalObject	Universidad del Magdalena (UniMagdalena)	891.780.111-8	CBUMAG-ENT	https://www.gbif.org/grscicoll/collection/a03172d2-ea56-439c-a71d-86235e80c72e	19827	Filogenia de los Pasálidos (Coleoptera: Passalidae) del nuevo mundo	ANLA:1293:2013	2021-11-18	es		Jiménez-Ferbans, L. et al.	1	Individuos		Adulto	present	Colecta Definitiva: Animal completo (ETOH)	En colección				2017-05-27	2017	5	27	27 May 2017		Punto 11 Frasco 6	América del Sur	Colombia	CO	La Guajira	Villanueva		Las Mesas	1550	10°31'38.6''N	72°55'40.4''W	10°31'38.6''N 72°55'40.4''W	Grados, minutos, segundos	10.5274	-72.9279	WGS84			Etiqueta de recolección	Jimenez-Ferbans, L.
CBUMAG:ENT:19828	PreservedSpecimen	PhysicalObject	Universidad del Magdalena (UniMagdalena)	891.780.111-8	CBUMAG-ENT	https://www.gbif.org/grscicoll/collection/a03172d2-ea56-439c-a71d-86235e80c72e	19828	Filogenia de los Pasálidos (Coleoptera: Passalidae) del nuevo mundo	ANLA:1293:2013	2021-11-18	es		Jiménez-Ferbans, L. et al.	2	Individuos		Adultos	present	Colecta Definitiva: Animal completo (ETOH)	En colección				2017-05-27	2017	5	27	27 May 2017		Punto 10 Frasco 7	América del Sur	Colombia	CO	La Guajira	Villanueva		Lagunita	1770	10°31'10.3''N	72°55'22.3''W	10°31'10.3''N 72°55'22.3''W	Grados, minutos, segundos	10.5195	-72.9229	WGS84			Etiqueta de recolección	Jimenez-Ferbans, L.
CBUMAG:ENT:19829	PreservedSpecimen	PhysicalObject	Universidad del Magdalena (UniMagdalena)	891.780.111-8	CBUMAG-ENT	https://www.gbif.org/grscicoll/collection/a03172d2-ea56-439c-a71d-86235e80c72e	19829	Filogenia de los Pasálidos (Coleoptera: Passalidae) del nuevo mundo	ANLA:1293:2013	2021-11-18	es		Jiménez-Ferbans, L. et al.	2	Individuos	Un adulto dañado	Adultos	present	Colecta Definitiva: Animal completo (ETOH)	En colección				2017-05-27	2017	5	27	27 May 2017		Punto 10 Frasco 8	América del Sur	Colombia	CO	La Guajira	Villanueva		Lagunita	1770	10°31'10.3''N	72°55'22.3''W	10°31'10.3''N 72°55'22.3''W	Grados, minutos, segundos	10.5195	-72.9229	WGS84			Etiqueta de recolección	Jimenez-Ferbans, L.
CBUMAG:ENT:19830	PreservedSpecimen	PhysicalObject	Universidad del Magdalena (UniMagdalena)	891.780.111-8	CBUMAG-ENT	https://www.gbif.org/grscicoll/collection/a03172d2-ea56-439c-a71d-86235e80c72e	19830	Filogenia de los Pasálidos (Coleoptera: Passalidae) del nuevo mundo	ANLA:1293:2013	2021-11-18	es		Jiménez-Ferbans, L. et al.	1	Individuos		Adulto	present	Colecta Definitiva: Animal completo (ETOH)	En colección				2017-05-26	2017	5	26	26 May 2017		Punto 7 Frasco 5	América del Sur	Colombia	CO	La Guajira	Villanueva		Finca El Llano	1467	10°30'24.3''N	72°52'55.7''W	10°30'24.3''N 72°52'55.7''W	Grados, minutos, segundos	10.5068	-72.8821	WGS84			Etiqueta de recolección	Jimenez-Ferbans, L.
CBUMAG:ENT:19831	PreservedSpecimen	PhysicalObject	Universidad del Magdalena (UniMagdalena)	891.780.111-8	CBUMAG-ENT	https://www.gbif.org/grscicoll/collection/a03172d2-ea56-439c-a71d-86235e80c72e	19831	Filogenia de los Pasálidos (Coleoptera: Passalidae) del nuevo mundo	ANLA:1293:2013	2021-11-18	es		Jiménez-Ferbans, L. et al.	2	Individuos		Adultos	present	Colecta Definitiva: Animal completo (ETOH)	En colección				2017-05-26	2017	5	26	26 May 2017		Punto 7	América del Sur	Colombia	CO	La Guajira	Villanueva		Finca El Llano	1467	10°30'29.3''N	72°52'55.7''W	10°30'29.3''N 72°52'55.7''W	Grados, minutos, segundos	10.5081	-72.8821	WGS84			Etiqueta de recolección	Jimenez-Ferbans, L.
CBUMAG:ENT:19832	PreservedSpecimen	PhysicalObject	Universidad del Magdalena (UniMagdalena)	891.780.111-8	CBUMAG-ENT	https://www.gbif.org/grscicoll/collection/a03172d2-ea56-439c-a71d-86235e80c72e	19832	Filogenia de los Pasálidos (Coleoptera: Passalidae) del nuevo mundo	ANLA:1293:2013	2021-11-18	es		Jiménez-Ferbans, L. et al.	2	Individuos	Patas dañadas	Adultos	present	Colecta Definitiva: Animal completo (ETOH)	En colección				2017-05-26	2017	5	26	26 May 2017		Punto 7	América del Sur	Colombia	CO	La Guajira	Villanueva		Finca El Llano	1467	10°30'29.3''N	72°52'55.7''W	10°30'29.3''N 72°52'55.7''W	Grados, minutos, segundos	10.5081	-72.8821	WGS84			Etiqueta de recolección	Jimenez-Ferbans, L.
CBUMAG:ENT:19833	PreservedSpecimen	PhysicalObject	Universidad del Magdalena (UniMagdalena)	891.780.111-8	CBUMAG-ENT	https://www.gbif.org/grscicoll/collection/a03172d2-ea56-439c-a71d-86235e80c72e	19833	Filogenia de los Pasálidos (Coleoptera: Passalidae) del nuevo mundo	ANLA:1293:2013	2021-11-18	es		Jiménez-Ferbans, L. et al.	2	Individuos		Adultos	present	Colecta Definitiva: Animal completo (ETOH)	En colección				2017-05-27	2017	5	27	27 May 2017		Punto 10 Frasco 5	América del Sur	Colombia	CO	La Guajira	Villanueva		Lagunita	1770	10°31'10.3''N	72°55'22.3''W	10°31'10.3''N 72°55'22.3''W	Grados, minutos, segundos	10.5195	-72.9229	WGS84			Etiqueta de recolección	Jimenez-Ferbans, L.
CBUMAG:ENT:19834	PreservedSpecimen	PhysicalObject	Universidad del Magdalena (UniMagdalena)	891.780.111-8	CBUMAG-ENT	https://www.gbif.org/grscicoll/collection/a03172d2-ea56-439c-a71d-86235e80c72e	19834	Filogenia de los Pasálidos (Coleoptera: Passalidae) del nuevo mundo	ANLA:1293:2013	2021-11-18	es		Jiménez-Ferbans, L. et al.	7	Individuos		2 Adultos 5 larvas	present	Colecta Definitiva: Animal completo (ETOH)	En colección				2017-05-27	2017	5	27	27 May 2017		Punto 11 Frasco 4	América del Sur	Colombia	CO	La Guajira	Villanueva		Las Mesas	1550	10°31'38.6''N	72°55'40.4''W	10°31'38.6''N 72°55'40.4''W	Grados, minutos, segundos	10.5274	-72.9279	WGS84			Etiqueta de recolección	Jimenez-Ferbans, L.
CBUMAG:ENT:19835	PreservedSpecimen	PhysicalObject	Universidad del Magdalena (UniMagdalena)	891.780.111-8	CBUMAG-ENT	https://www.gbif.org/grscicoll/collection/a03172d2-ea56-439c-a71d-86235e80c72e	19835	Filogenia de los Pasálidos (Coleoptera: Passalidae) del nuevo mundo	ANLA:1293:2013	2021-11-18	es		Jiménez-Ferbans, L. et al.	2	Individuos		Adultos	present	Colecta Definitiva: Animal completo (ETOH)	En colección				2017-05-27	2017	5	27	27 May 2017		Punto 12 Frasco 1	América del Sur	Colombia	CO	La Guajira	Villanueva		Finca Ricaurte Reyes	1523	10°31'35.9''N	72°55'53.7''W	10°31'35.9''N 72°55'53.7''W	Grados, minutos, segundos	10.5266	-72.9316	WGS84			Etiqueta de recolección	Jimenez-Ferbans, L.
CBUMAG:ENT:19836	PreservedSpecimen	PhysicalObject	Universidad del Magdalena (UniMagdalena)	891.780.111-8	CBUMAG-ENT	https://www.gbif.org/grscicoll/collection/a03172d2-ea56-439c-a71d-86235e80c72e	19836	Filogenia de los Pasálidos (Coleoptera: Passalidae) del nuevo mundo	ANLA:1293:2013	2021-11-18	es		Jiménez-Ferbans, L. et al.	2	Individuos		Adultos	present	Colecta Definitiva: Animal completo (ETOH)	En colección				2017-05-27	2017	5	27	27 May 2017		Punto 11 Frasco 2	América del Sur	Colombia	CO	La Guajira	Villanueva		Las Mesas	1550	10°31'38.6''N	72°55'40.4''W	10°31'38.6''N 72°55'40.4''W	Grados, minutos, segundos	10.5274	-72.9279	WGS84			Etiqueta de recolección	Jimenez-Ferbans, L.
CBUMAG:ENT:19837	PreservedSpecimen	PhysicalObject	Universidad del Magdalena (UniMagdalena)	891.780.111-8	CBUMAG-ENT	https://www.gbif.org/grscicoll/collection/a03172d2-ea56-439c-a71d-86235e80c72e	19837	Filogenia de los Pasálidos (Coleoptera: Passalidae) del nuevo mundo	ANLA:1293:2013	2021-11-18	es		Jiménez-Ferbans, L. et al.	6	Individuos		4 Adultos 2 larvas	present	Colecta Definitiva: Animal completo (ETOH)	En colección				2017-05-27	2017	5	27	27 May 2017		Punto13 Frasco 1	América del Sur	Colombia	CO	La Guajira	Villanueva		Los Matarratones	814	10°32'49.5''N	72°56'38.9''W	10°32'49.5''N 72°56'38.9''W	Grados, minutos, segundos	10.5471	-72.9441	WGS84			Etiqueta de recolección	Jimenez-Ferbans, L.
CBUMAG:ENT:19838	PreservedSpecimen	PhysicalObject	Universidad del Magdalena (UniMagdalena)	891.780.111-8	CBUMAG-ENT	https://www.gbif.org/grscicoll/collection/a03172d2-ea56-439c-a71d-86235e80c72e	19838	Filogenia de los Pasálidos (Coleoptera: Passalidae) del nuevo mundo	ANLA:1293:2013	2021-11-18	es		Jiménez-Ferbans, L. et al.	6	Individuos		Adultos	present	Colecta Definitiva: Animal completo (ETOH)	En colección				2017-05-27	2017	5	27	27 May 2017		Punto 10 Frasco miscelaneo	América del Sur	Colombia	CO	La Guajira	Villanueva		Lagunita	1770	10°31'10.3''N	72°55'22.3''W	10°31'10.3''N 72°55'22.3''W	Grados, minutos, segundos	10.5195	-72.9229	WGS84			Etiqueta de recolección	Maestre-Guerra, A Muñoz-Montero J.
CBUMAG:ENT:19839	PreservedSpecimen	PhysicalObject	Universidad del Magdalena (UniMagdalena)	891.780.111-8	CBUMAG-ENT	https://www.gbif.org/grscicoll/collection/a03172d2-ea56-439c-a71d-86235e80c72e	19839	Filogenia de los Pasálidos (Coleoptera: Passalidae) del nuevo mundo	ANLA:1293:2013	2021-11-18	es		Jiménez-Ferbans, L. et al.	8	Individuos		6 Adultos 2 larvas	present	Colecta Definitiva: Animal completo (ETOH)	En colección				2017-05-25	2017	5	25	25 May 2017		Punto 3 Frasco 1	América del Sur	Colombia	CO	La Guajira	Villanueva		Finca Estado Falcon	1558	10°30'51.9''N	72°54'9.2''W	10°30'51.9''N 72°54'9.2''W	Grados, minutos, segundos	10.5144	-72.9026	WGS84			Etiqueta de recolección	Maestre-Guerra, A Muñoz-Montero J.
CBUMAG:ENT:19840	PreservedSpecimen	PhysicalObject	Universidad del Magdalena (UniMagdalena)	891.780.111-8	CBUMAG-ENT	https://www.gbif.org/grscicoll/collection/a03172d2-ea56-439c-a71d-86235e80c72e	19840	Filogenia de los Pasálidos (Coleoptera: Passalidae) del nuevo mundo	ANLA:1293:2013	2021-11-18	es		Jiménez-Ferbans, L. et al.	2	Individuos		Adultos	present	Colecta Definitiva: Animal completo (ETOH)	En colección				2017-05-26	2017	5	26	26 May 2017		Punto 7	América del Sur	Colombia	CO	La Guajira	Villanueva		Finca El Llano	1467	10°30'29.3''N	72°52'55.7''W	10°30'29.3''N 72°52'55.7''W	Grados, minutos, segundos	10.5081	-72.8821	WGS84			Etiqueta de recolección	Jimenez-Ferbans, L.
CBUMAG:ENT:19841	PreservedSpecimen	PhysicalObject	Universidad del Magdalena (UniMagdalena)	891.780.111-8	CBUMAG-ENT	https://www.gbif.org/grscicoll/collection/a03172d2-ea56-439c-a71d-86235e80c72e	19841	Filogenia de los Pasálidos (Coleoptera: Passalidae) del nuevo mundo	ANLA:1293:2013	2021-11-18	es		Jiménez-Ferbans, L. et al.	4	Individuos		Adultos	present	Colecta Definitiva: Animal completo (ETOH)	En colección				2017-05-26	2017	5	26	26 May 2017		Punto 7	América del Sur	Colombia	CO	La Guajira	Villanueva		Finca El Llano	1467	10°30'29.3''N	72°52'55.7''W	10°30'29.3''N 72°52'55.7''W	Grados, minutos, segundos	10.5081	-72.8821	WGS84			Etiqueta de recolección	Jimenez-Ferbans, L.
CBUMAG:ENT:19842	PreservedSpecimen	PhysicalObject	Universidad del Magdalena (UniMagdalena)	891.780.111-8	CBUMAG-ENT	https://www.gbif.org/grscicoll/collection/a03172d2-ea56-439c-a71d-86235e80c72e	19842	Filogenia de los Pasálidos (Coleoptera: Passalidae) del nuevo mundo	ANLA:1293:2013	2021-11-18	es		Jiménez-Ferbans, L.	21	Individuos		5 Adultos 16 larvas	present	Colecta Definitiva: Animal completo (ETOH)	En colección				2017-05-27	2017	5	27	27 May 2017		Punto 1 Frasco 9	América del Sur	Colombia	CO	La Guajira	Villanueva		La Puertecita	1790	10°31'39.1''N	72°54'33.9''W	10°31'39.1''N 72°54'33.9''W	Grados, minutos, segundos	10.5275	-72.9094	WGS84			Etiqueta de recolección	Maestre-Guerra, A.
CBUMAG:ENT:19843	PreservedSpecimen	PhysicalObject	Universidad del Magdalena (UniMagdalena)	891.780.111-8	CBUMAG-ENT	https://www.gbif.org/grscicoll/collection/a03172d2-ea56-439c-a71d-86235e80c72e	19843	Filogenia de los Pasálidos (Coleoptera: Passalidae) del nuevo mundo	ANLA:1293:2013	2021-11-18	es		Jiménez-Ferbans, L. et al.	2	Individuos		Adultos	present	Colecta Definitiva: Animal completo (ETOH)	En colección				2017-05-26	2017	5	26	26 May 2017		Punto 7 Frasco 10	América del Sur	Colombia	CO	La Guajira	Villanueva		Finca El Llano	1467	10°30'29.3''N	72°52'55.7''W	10°30'29.3''N 72°52'55.7''W	Grados, minutos, segundos	10.5081	-72.8821	WGS84			Etiqueta de recolección	Jimenez-Ferbans, L.
CBUMAG:ENT:19844	PreservedSpecimen	PhysicalObject	Universidad del Magdalena (UniMagdalena)	891.780.111-8	CBUMAG-ENT	https://www.gbif.org/grscicoll/collection/a03172d2-ea56-439c-a71d-86235e80c72e	19844	Filogenia de los Pasálidos (Coleoptera: Passalidae) del nuevo mundo	ANLA:1293:2013	2021-11-18	es		Jiménez-Ferbans, L. et al.	3	Individuos		Adultos	present	Colecta Definitiva: Animal completo (ETOH)	En colección				2017-05-27	2017	5	27	27 May 2017		Punto 11 Frasco 11	América del Sur	Colombia	CO	La Guajira	Villanueva		Las Mesas	1550	10°31'38.6''N	72°55'40.4''W	10°31'38.6''N 72°55'40.4''W	Grados, minutos, segundos	10.5274	-72.9279	WGS84			Etiqueta de recolección	Maestre-Guerra, A.
CBUMAG:ENT:19945	PreservedSpecimen	PhysicalObject	Universidad del Magdalena (UniMagdalena)	891.780.111-8	CBUMAG-ENT	https://www.gbif.org/grscicoll/collection/a03172d2-ea56-439c-a71d-86235e80c72e	19945	Filogenia de los Pasálidos (Coleoptera: Passalidae) del nuevo mundo	ANLA:1293:2013	2021-12-17	es		Jiménez-Ferbans, L. | Fuentes-Castro, M. | Villalba-Fuentes, E.	16	Individuos	Un adulto dañado	5 Adultos 7 larvas 4 huevos	present	Colecta Definitiva: Animal completo (ETOH)	En colección				2019-06-20	2019	6	20	20 Jun 2019	Duramen	P1Sub1T1	América del Sur	Colombia	CO	Magdalena	Santa Marta		Sierra Nevada de Santa Marta, Minca Vereda Bellavista	1759	11°05'35.6''N	74°04'25.3''W	11°05'35.6''N 74°04'25.3''W	Grados, minutos, segundos	11.0932	-74.0737	WGS84			Etiqueta de recolección	Muñoz-Montero, J.
CBUMAG:ENT:19946	PreservedSpecimen	PhysicalObject	Universidad del Magdalena (UniMagdalena)	891.780.111-8	CBUMAG-ENT	https://www.gbif.org/grscicoll/collection/a03172d2-ea56-439c-a71d-86235e80c72e	19946	Filogenia de los Pasálidos (Coleoptera: Passalidae) del nuevo mundo	ANLA:1293:2013	2021-12-17	es		Jiménez-Ferbans, L. | Fuentes-Castro, M. | Villalba-Fuentes, E.		Individuos	Restos		present	Colecta Definitiva: Animal incompleto (ETOH)	En colección				2019-06-20	2019	6	20	20 Jun 2019	Corteza	P1Sub1T1	América del Sur	Colombia	CO	Magdalena	Santa Marta		Sierra Nevada de Santa Marta, Minca Vereda Bellavista	1759	11°05'35.6''N	74°04'25.3''W	11°05'35.6''N 74°04'25.3''W	Grados, minutos, segundos	11.0932	-74.0737	WGS84			Etiqueta de recolección	Jimenez-Ferbans, L.
CBUMAG:ENT:19947	PreservedSpecimen	PhysicalObject	Universidad del Magdalena (UniMagdalena)	891.780.111-8	CBUMAG-ENT	https://www.gbif.org/grscicoll/collection/a03172d2-ea56-439c-a71d-86235e80c72e	19947	Filogenia de los Pasálidos (Coleoptera: Passalidae) del nuevo mundo	ANLA:1293:2013	2021-12-17	es		Jiménez-Ferbans, L. | Fuentes-Castro, M. | Villalba-Fuentes, E.	1	Individuos	Restos	Adulto	present	Colecta Definitiva: Animal completo (ETOH)	En colección				2019-06-20	2019	6	20	20 Jun 2019		P1Sub1T2	América del Sur	Colombia	CO	Magdalena	Santa Marta		Sierra Nevada de Santa Marta, Minca Vereda Bellavista	1759	11°05'35.6''N	74°04'25.3''W	11°05'35.6''N 74°04'25.3''W	Grados, minutos, segundos	11.0932	-74.0737	WGS84			Etiqueta de recolección	Muñoz-Montero, J.
CBUMAG:ENT:19948	PreservedSpecimen	PhysicalObject	Universidad del Magdalena (UniMagdalena)	891.780.111-8	CBUMAG-ENT	https://www.gbif.org/grscicoll/collection/a03172d2-ea56-439c-a71d-86235e80c72e	19948	Filogenia de los Pasálidos (Coleoptera: Passalidae) del nuevo mundo	ANLA:1293:2013	2021-12-17	es		Jiménez-Ferbans, L. | Fuentes-Castro, M. | Villalba-Fuentes, E.	2	Individuos		Adultos	present	Colecta Definitiva: Animal completo (ETOH)	En colección				2019-06-20	2019	6	20	20 Jun 2019	Albura	P1Sub1T11	América del Sur	Colombia	CO	Magdalena	Santa Marta		Sierra Nevada de Santa Marta, Minca Vereda Bellavista	1759	11°05'35.6''N	74°04'25.3''W	11°05'35.6''N 74°04'25.3''W	Grados, minutos, segundos	11.0932	-74.0737	WGS84			Etiqueta de recolección	Jimenez-Ferbans, L.
CBUMAG:ENT:19949	PreservedSpecimen	PhysicalObject	Universidad del Magdalena (UniMagdalena)	891.780.111-8	CBUMAG-ENT	https://www.gbif.org/grscicoll/collection/a03172d2-ea56-439c-a71d-86235e80c72e	19949	Filogenia de los Pasálidos (Coleoptera: Passalidae) del nuevo mundo	ANLA:1293:2013	2021-12-17	es		Jiménez-Ferbans, L. | Fuentes-Castro, M. | Villalba-Fuentes, E.	5	Individuos		Adultos	present	Colecta Definitiva: Animal completo (ETOH)	En colección				2019-06-20	2019	6	20	20 Jun 2019	Albura	P1Sub1T11	América del Sur	Colombia	CO	Magdalena	Santa Marta		Sierra Nevada de Santa Marta, Minca Vereda Bellavista	1759	11°05'35.6''N	74°04'25.3''W	11°05'35.6''N 74°04'25.3''W	Grados, minutos, segundos	11.0932	-74.0737	WGS84			Etiqueta de recolección	Jimenez-Ferbans, L.
CBUMAG:ENT:19950	PreservedSpecimen	PhysicalObject	Universidad del Magdalena (UniMagdalena)	891.780.111-8	CBUMAG-ENT	https://www.gbif.org/grscicoll/collection/a03172d2-ea56-439c-a71d-86235e80c72e	19950	Filogenia de los Pasálidos (Coleoptera: Passalidae) del nuevo mundo	ANLA:1293:2013	2021-12-17	es		Jiménez-Ferbans, L. | Fuentes-Castro, M. | Villalba-Fuentes, E.		Individuos	Restos		present	Colecta Definitiva: Animal incompleto (ETOH)	En colección				2019-06-20	2019	6	20	20 Jun 2019		P1Sub1T12	América del Sur	Colombia	CO	Magdalena	Santa Marta		Sierra Nevada de Santa Marta, Minca Vereda Bellavista	1759	11°05'35.6''N	74°04'25.3''W	11°05'35.6''N 74°04'25.3''W	Grados, minutos, segundos	11.0932	-74.0737	WGS84			Etiqueta de recolección	Jimenez-Ferbans, L.
CBUMAG:ENT:19951	PreservedSpecimen	PhysicalObject	Universidad del Magdalena (UniMagdalena)	891.780.111-8	CBUMAG-ENT	https://www.gbif.org/grscicoll/collection/a03172d2-ea56-439c-a71d-86235e80c72e	19951	Filogenia de los Pasálidos (Coleoptera: Passalidae) del nuevo mundo	ANLA:1293:2013	2021-12-17	es		Jiménez-Ferbans, L. | Fuentes-Castro, M. | Villalba-Fuentes, E.	2	Individuos		Adultos	present	Colecta Definitiva: Animal completo (ETOH)	En colección				2019-06-20	2019	6	20	20 Jun 2019	Corteza	P1Sub1T18	América del Sur	Colombia	CO	Magdalena	Santa Marta		Sierra Nevada de Santa Marta, Minca Vereda Bellavista	1759	11°05'35.6''N	74°04'25.3''W	11°05'35.6''N 74°04'25.3''W	Grados, minutos, segundos	11.0932	-74.0737	WGS84			Etiqueta de recolección	Jimenez-Ferbans, L.
CBUMAG:ENT:19952	PreservedSpecimen	PhysicalObject	Universidad del Magdalena (UniMagdalena)	891.780.111-8	CBUMAG-ENT	https://www.gbif.org/grscicoll/collection/a03172d2-ea56-439c-a71d-86235e80c72e	19952	Filogenia de los Pasálidos (Coleoptera: Passalidae) del nuevo mundo	ANLA:1293:2013	2021-12-17	es		Jiménez-Ferbans, L. | Fuentes-Castro, M. | Villalba-Fuentes, E.	1	Individuos		Adulto	present	Colecta Definitiva: Animal completo (ETOH)	En colección				2019-06-20	2019	6	20	20 Jun 2019	Albura	P1Sub1T18	América del Sur	Colombia	CO	Magdalena	Santa Marta		Sierra Nevada de Santa Marta, Minca Vereda Bellavista	1759	11°05'35.6''N	74°04'25.3''W	11°05'35.6''N 74°04'25.3''W	Grados, minutos, segundos	11.0932	-74.0737	WGS84			Etiqueta de recolección	Villalba-Fuentes, E.
CBUMAG:ENT:19953	PreservedSpecimen	PhysicalObject	Universidad del Magdalena (UniMagdalena)	891.780.111-8	CBUMAG-ENT	https://www.gbif.org/grscicoll/collection/a03172d2-ea56-439c-a71d-86235e80c72e	19953	Filogenia de los Pasálidos (Coleoptera: Passalidae) del nuevo mundo	ANLA:1293:2013	2021-12-17	es		Jiménez-Ferbans, L. | Fuentes-Castro, M. | Villalba-Fuentes, E.	5	Individuos	Un adulto dañado	Adultos	present	Colecta Definitiva: Animal completo (ETOH)	En colección				2019-06-20	2019	6	20	20 Jun 2019		P1Sub1T21	América del Sur	Colombia	CO	Magdalena	Santa Marta		Sierra Nevada de Santa Marta, Minca Vereda Bellavista	1759	11°05'35.6''N	74°04'25.3''W	11°05'35.6''N 74°04'25.3''W	Grados, minutos, segundos	11.0932	-74.0737	WGS84			Etiqueta de recolección	Jimenez-Ferbans, L.
CBUMAG:ENT:19954	PreservedSpecimen	PhysicalObject	Universidad del Magdalena (UniMagdalena)	891.780.111-8	CBUMAG-ENT	https://www.gbif.org/grscicoll/collection/a03172d2-ea56-439c-a71d-86235e80c72e	19954	Filogenia de los Pasálidos (Coleoptera: Passalidae) del nuevo mundo	ANLA:1293:2013	2021-12-17	es		Jiménez-Ferbans, L. | Fuentes-Castro, M. | Villalba-Fuentes, E.	4	Individuos	Un adulto dañado	Adultos	present	Colecta Definitiva: Animal completo (ETOH)	En colección				2019-06-20	2019	6	20	20 Jun 2019	Albura	P1Sub1T26	América del Sur	Colombia	CO	Magdalena	Santa Marta		Sierra Nevada de Santa Marta, Minca Vereda Bellavista	1759	11°05'35.6''N	74°04'25.3''W	11°05'35.6''N 74°04'25.3''W	Grados, minutos, segundos	11.0932	-74.0737	WGS84			Etiqueta de recolección	Jimenez-Ferbans, L.
CBUMAG:ENT:19955	PreservedSpecimen	PhysicalObject	Universidad del Magdalena (UniMagdalena)	891.780.111-8	CBUMAG-ENT	https://www.gbif.org/grscicoll/collection/a03172d2-ea56-439c-a71d-86235e80c72e	19955	Filogenia de los Pasálidos (Coleoptera: Passalidae) del nuevo mundo	ANLA:1293:2013	2021-12-17	es		Jiménez-Ferbans, L. | Fuentes-Castro, M. | Villalba-Fuentes, E.	1	Individuos		Adulto	present	Colecta Definitiva: Animal completo (ETOH)	En colección				2019-06-20	2019	6	20	20 Jun 2019	Corteza	P1Sub1T37	América del Sur	Colombia	CO	Magdalena	Santa Marta		Sierra Nevada de Santa Marta, Minca Vereda Bellavista	1759	11°05'35.6''N	74°04'25.3''W	11°05'35.6''N 74°04'25.3''W	Grados, minutos, segundos	11.0932	-74.0737	WGS84			Etiqueta de recolección	Muñoz-Montero, J.
CBUMAG:ENT:19956	PreservedSpecimen	PhysicalObject	Universidad del Magdalena (UniMagdalena)	891.780.111-8	CBUMAG-ENT	https://www.gbif.org/grscicoll/collection/a03172d2-ea56-439c-a71d-86235e80c72e	19956	Filogenia de los Pasálidos (Coleoptera: Passalidae) del nuevo mundo	ANLA:1293:2013	2021-12-17	es		Jiménez-Ferbans, L. | Fuentes-Castro, M. | Villalba-Fuentes, E.	4	Individuos		1 Adulto 2 pupas 1 larva	present	Colecta Definitiva: Animal completo (ETOH)	En colección				2019-06-20	2019	6	20	20 Jun 2019	Albura	P1Sub1T45	América del Sur	Colombia	CO	Magdalena	Santa Marta		Sierra Nevada de Santa Marta, Minca Vereda Bellavista	1759	11°05'35.6''N	74°04'25.3''W	11°05'35.6''N 74°04'25.3''W	Grados, minutos, segundos	11.0932	-74.0737	WGS84			Etiqueta de recolección	Jimenez-Ferbans, L.
CBUMAG:ENT:19957	PreservedSpecimen	PhysicalObject	Universidad del Magdalena (UniMagdalena)	891.780.111-8	CBUMAG-ENT	https://www.gbif.org/grscicoll/collection/a03172d2-ea56-439c-a71d-86235e80c72e	19957	Filogenia de los Pasálidos (Coleoptera: Passalidae) del nuevo mundo	ANLA:1293:2013	2021-12-17	es		Jiménez-Ferbans, L. | Fuentes-Castro, M. | Villalba-Fuentes, E.	1	Individuos		Adulto	present	Colecta Definitiva: Animal completo (ETOH)	En colección				2019-06-20	2019	6	20	20 Jun 2019	Corteza	P1Sub1T47	América del Sur	Colombia	CO	Magdalena	Santa Marta		Sierra Nevada de Santa Marta, Minca Vereda Bellavista	1759	11°05'35.6''N	74°04'25.3''W	11°05'35.6''N 74°04'25.3''W	Grados, minutos, segundos	11.0932	-74.0737	WGS84			Etiqueta de recolección	Jimenez-Ferbans, L.
CBUMAG:ENT:19958	PreservedSpecimen	PhysicalObject	Universidad del Magdalena (UniMagdalena)	891.780.111-8	CBUMAG-ENT	https://www.gbif.org/grscicoll/collection/a03172d2-ea56-439c-a71d-86235e80c72e	19958	Filogenia de los Pasálidos (Coleoptera: Passalidae) del nuevo mundo	ANLA:1293:2013	2021-12-17	es		Jiménez-Ferbans, L. | Fuentes-Castro, M. | Villalba-Fuentes, E.	1	Individuos		Adulto	present	Colecta Definitiva: Animal completo (ETOH)	En colección				2019-06-20	2019	6	20	20 Jun 2019	Albura	P1Sub1T50	América del Sur	Colombia	CO	Magdalena	Santa Marta		Sierra Nevada de Santa Marta, Minca Vereda Bellavista	1759	11°05'35.6''N	74°04'25.3''W	11°05'35.6''N 74°04'25.3''W	Grados, minutos, segundos	11.0932	-74.0737	WGS84			Etiqueta de recolección	Jimenez-Ferbans, L.
CBUMAG:ENT:19959	PreservedSpecimen	PhysicalObject	Universidad del Magdalena (UniMagdalena)	891.780.111-8	CBUMAG-ENT	https://www.gbif.org/grscicoll/collection/a03172d2-ea56-439c-a71d-86235e80c72e	19959	Filogenia de los Pasálidos (Coleoptera: Passalidae) del nuevo mundo	ANLA:1293:2013	2021-12-17	es		Jiménez-Ferbans, L. | Fuentes-Castro, M. | Villalba-Fuentes, E.	1	Individuos	Un adulto dañado	Adulto	present	Colecta Definitiva: Animal completo (ETOH)	En colección				2019-06-20	2019	6	20	20 Jun 2019	Albura	P1Sub1T67	América del Sur	Colombia	CO	Magdalena	Santa Marta		Sierra Nevada de Santa Marta, Minca Vereda Bellavista	1759	11°05'35.6''N	74°04'25.3''W	11°05'35.6''N 74°04'25.3''W	Grados, minutos, segundos	11.0932	-74.0737	WGS84			Etiqueta de recolección	Jimenez-Ferbans, L.
CBUMAG:ENT:19960	PreservedSpecimen	PhysicalObject	Universidad del Magdalena (UniMagdalena)	891.780.111-8	CBUMAG-ENT	https://www.gbif.org/grscicoll/collection/a03172d2-ea56-439c-a71d-86235e80c72e	19960	Filogenia de los Pasálidos (Coleoptera: Passalidae) del nuevo mundo	ANLA:1293:2013	2021-12-17	es		Jiménez-Ferbans, L. | Fuentes-Castro, M. | Villalba-Fuentes, E.		Individuos	Restos		present	Colecta Definitiva: Animal incompleto (ETOH)	En colección				2019-06-20	2019	6	20	20 Jun 2019		P1Sub1T61	América del Sur	Colombia	CO	Magdalena	Santa Marta		Sierra Nevada de Santa Marta, Minca Vereda Bellavista	1759	11°05'35.6''N	74°04'25.3''W	11°05'35.6''N 74°04'25.3''W	Grados, minutos, segundos	11.0932	-74.0737	WGS84			Etiqueta de recolección	Jimenez-Ferbans, L.
CBUMAG:ENT:19961	PreservedSpecimen	PhysicalObject	Universidad del Magdalena (UniMagdalena)	891.780.111-8	CBUMAG-ENT	https://www.gbif.org/grscicoll/collection/a03172d2-ea56-439c-a71d-86235e80c72e	19961	Filogenia de los Pasálidos (Coleoptera: Passalidae) del nuevo mundo	ANLA:1293:2013	2021-12-17	es		Jiménez-Ferbans, L. | Fuentes-Castro, M. | Villalba-Fuentes, E.	2	Individuos		Adultos	present	Colecta Definitiva: Animal completo (ETOH)	En colección				2019-06-20	2019	6	20	20 Jun 2019	Duramen	P1Sub2T4	América del Sur	Colombia	CO	Magdalena	Santa Marta		Sierra Nevada de Santa Marta, Minca Vereda Bellavista	1764	11°05'37.2''N	74°04'25.3''W	11°05'37.2''N 74°04'25.3''W	Grados, minutos, segundos	11.0937	-74.0737	WGS84			Etiqueta de recolección	Jimenez-Ferbans, L.
CBUMAG:ENT:19962	PreservedSpecimen	PhysicalObject	Universidad del Magdalena (UniMagdalena)	891.780.111-8	CBUMAG-ENT	https://www.gbif.org/grscicoll/collection/a03172d2-ea56-439c-a71d-86235e80c72e	19962	Filogenia de los Pasálidos (Coleoptera: Passalidae) del nuevo mundo	ANLA:1293:2013	2021-12-17	es		Jiménez-Ferbans, L. | Fuentes-Castro, M. | Villalba-Fuentes, E.	22	Individuos		3 Adultos 19 larvas	present	Colecta Definitiva: Animal completo (ETOH)	En colección				2019-06-20	2019	6	20	20 Jun 2019	Duramen	P1Sub2T16	América del Sur	Colombia	CO	Magdalena	Santa Marta		Sierra Nevada de Santa Marta, Minca Vereda Bellavista	1764	11°05'37.2''N	74°04'25.3''W	11°05'37.2''N 74°04'25.3''W	Grados, minutos, segundos	11.0937	-74.0737	WGS84			Etiqueta de recolección	Jimenez-Ferbans, L.
CBUMAG:ENT:19963	PreservedSpecimen	PhysicalObject	Universidad del Magdalena (UniMagdalena)	891.780.111-8	CBUMAG-ENT	https://www.gbif.org/grscicoll/collection/a03172d2-ea56-439c-a71d-86235e80c72e	19963	Filogenia de los Pasálidos (Coleoptera: Passalidae) del nuevo mundo	ANLA:1293:2013	2021-12-17	es		Jiménez-Ferbans, L. | Fuentes-Castro, M. | Villalba-Fuentes, E.	4	Individuos		3 Adultos 1 larva	present	Colecta Definitiva: Animal completo (ETOH)	En colección				2019-06-20	2019	6	20	20 Jun 2019	Corteza	P1Sub2T16	América del Sur	Colombia	CO	Magdalena	Santa Marta		Sierra Nevada de Santa Marta, Minca Vereda Bellavista	1764	11°05'37.2''N	74°04'25.3''W	11°05'37.2''N 74°04'25.3''W	Grados, minutos, segundos	11.0937	-74.0737	WGS84			Etiqueta de recolección	Jimenez-Ferbans, L.
CBUMAG:ENT:19964	PreservedSpecimen	PhysicalObject	Universidad del Magdalena (UniMagdalena)	891.780.111-8	CBUMAG-ENT	https://www.gbif.org/grscicoll/collection/a03172d2-ea56-439c-a71d-86235e80c72e	19964	Filogenia de los Pasálidos (Coleoptera: Passalidae) del nuevo mundo	ANLA:1293:2013	2021-12-17	es		Jiménez-Ferbans, L. | Fuentes-Castro, M. | Villalba-Fuentes, E.	6	Individuos		Larvas	present	Colecta Definitiva: Animal completo (ETOH)	En colección				2019-06-20	2019	6	20	20 Jun 2019	Duramen	P1Sub2T16	América del Sur	Colombia	CO	Magdalena	Santa Marta		Sierra Nevada de Santa Marta, Minca Vereda Bellavista	1764	11°05'37.2''N	74°04'25.3''W	11°05'37.2''N 74°04'25.3''W	Grados, minutos, segundos	11.0937	-74.0737	WGS84			Etiqueta de recolección	Jimenez-Ferbans, L.
CBUMAG:ENT:19965	PreservedSpecimen	PhysicalObject	Universidad del Magdalena (UniMagdalena)	891.780.111-8	CBUMAG-ENT	https://www.gbif.org/grscicoll/collection/a03172d2-ea56-439c-a71d-86235e80c72e	19965	Filogenia de los Pasálidos (Coleoptera: Passalidae) del nuevo mundo	ANLA:1293:2013	2021-12-17	es		Jiménez-Ferbans, L. | Fuentes-Castro, M. | Villalba-Fuentes, E.	7	Individuos	Pupa dañada	1 Adulto 1 pupa 5 larvas	present	Colecta Definitiva: Animal completo (ETOH)	En colección				2019-06-20	2019	6	20	20 Jun 2019	Duramen	P1Sub2T17	América del Sur	Colombia	CO	Magdalena	Santa Marta		Sierra Nevada de Santa Marta, Minca Vereda Bellavista	1764	11°05'37.2''N	74°04'25.3''W	11°05'37.2''N 74°04'25.3''W	Grados, minutos, segundos	11.0937	-74.0737	WGS84			Etiqueta de recolección	Jimenez-Ferbans, L.
CBUMAG:ENT:19966	PreservedSpecimen	PhysicalObject	Universidad del Magdalena (UniMagdalena)	891.780.111-8	CBUMAG-ENT	https://www.gbif.org/grscicoll/collection/a03172d2-ea56-439c-a71d-86235e80c72e	19966	Filogenia de los Pasálidos (Coleoptera: Passalidae) del nuevo mundo	ANLA:1293:2013	2021-12-17	es		Jiménez-Ferbans, L. | Fuentes-Castro, M. | Villalba-Fuentes, E.	2	Individuos		Adultos	present	Colecta Definitiva: Animal completo (ETOH)	En colección				2019-06-20	2019	6	20	20 Jun 2019	Albura	P1Sub2T17	América del Sur	Colombia	CO	Magdalena	Santa Marta		Sierra Nevada de Santa Marta, Minca Vereda Bellavista	1764	11°05'37.2''N	74°04'25.3''W	11°05'37.2''N 74°04'25.3''W	Grados, minutos, segundos	11.0937	-74.0737	WGS84			Etiqueta de recolección	Jimenez-Ferbans, L.
CBUMAG:ENT:19967	PreservedSpecimen	PhysicalObject	Universidad del Magdalena (UniMagdalena)	891.780.111-8	CBUMAG-ENT	https://www.gbif.org/grscicoll/collection/a03172d2-ea56-439c-a71d-86235e80c72e	19967	Filogenia de los Pasálidos (Coleoptera: Passalidae) del nuevo mundo	ANLA:1293:2013	2021-12-17	es		Jiménez-Ferbans, L. | Fuentes-Castro, M. | Villalba-Fuentes, E.	1	Individuos		Adulto	present	Colecta Definitiva: Animal completo (ETOH)	En colección				2019-06-20	2019	6	20	20 Jun 2019	Albura	P1Sub2T17	América del Sur	Colombia	CO	Magdalena	Santa Marta		Sierra Nevada de Santa Marta, Minca Vereda Bellavista	1764	11°05'37.2''N	74°04'25.3''W	11°05'37.2''N 74°04'25.3''W	Grados, minutos, segundos	11.0937	-74.0737	WGS84			Etiqueta de recolección	Jimenez-Ferbans, L.
CBUMAG:ENT:19968	PreservedSpecimen	PhysicalObject	Universidad del Magdalena (UniMagdalena)	891.780.111-8	CBUMAG-ENT	https://www.gbif.org/grscicoll/collection/a03172d2-ea56-439c-a71d-86235e80c72e	19968	Filogenia de los Pasálidos (Coleoptera: Passalidae) del nuevo mundo	ANLA:1293:2013	2021-12-17	es		Jiménez-Ferbans, L. | Fuentes-Castro, M. | Villalba-Fuentes, E.	6	Individuos		Adultos	present	Colecta Definitiva: Animal completo (ETOH)	En colección				2019-06-20	2019	6	20	20 Jun 2019	Albura	P1Sub2T17	América del Sur	Colombia	CO	Magdalena	Santa Marta		Sierra Nevada de Santa Marta, Minca Vereda Bellavista	1764	11°05'37.2''N	74°04'25.3''W	11°05'37.2''N 74°04'25.3''W	Grados, minutos, segundos	11.0937	-74.0737	WGS84			Etiqueta de recolección	Jimenez-Ferbans, L.
CBUMAG:ENT:19969	PreservedSpecimen	PhysicalObject	Universidad del Magdalena (UniMagdalena)	891.780.111-8	CBUMAG-ENT	https://www.gbif.org/grscicoll/collection/a03172d2-ea56-439c-a71d-86235e80c72e	19969	Filogenia de los Pasálidos (Coleoptera: Passalidae) del nuevo mundo	ANLA:1293:2013	2021-12-17	es		Jiménez-Ferbans, L. | Fuentes-Castro, M. | Villalba-Fuentes, E.	1	Individuos	Un adulto dañado	Adulto	present	Colecta Definitiva: Animal completo (ETOH)	En colección				2019-06-20	2019	6	20	20 Jun 2019	Duramen	P1Sub2T19	América del Sur	Colombia	CO	Magdalena	Santa Marta		Sierra Nevada de Santa Marta, Minca Vereda Bellavista	1764	11°05'37.2''N	74°04'25.3''W	11°05'37.2''N 74°04'25.3''W	Grados, minutos, segundos	11.0937	-74.0737	WGS84			Etiqueta de recolección	Jimenez-Ferbans, L.
CBUMAG:ENT:19970	PreservedSpecimen	PhysicalObject	Universidad del Magdalena (UniMagdalena)	891.780.111-8	CBUMAG-ENT	https://www.gbif.org/grscicoll/collection/a03172d2-ea56-439c-a71d-86235e80c72e	19970	Filogenia de los Pasálidos (Coleoptera: Passalidae) del nuevo mundo	ANLA:1293:2013	2021-12-17	es		Jiménez-Ferbans, L. | Fuentes-Castro, M. | Villalba-Fuentes, E.		Individuos	Restos		present	Colecta Definitiva: Animal incompleto (ETOH)	En colección				2019-06-20	2019	6	20	20 Jun 2019	Corteza	P1Sub2T19	América del Sur	Colombia	CO	Magdalena	Santa Marta		Sierra Nevada de Santa Marta, Minca Vereda Bellavista	1764	11°05'37.2''N	74°04'25.3''W	11°05'37.2''N 74°04'25.3''W	Grados, minutos, segundos	11.0937	-74.0737	WGS84			Etiqueta de recolección	Jimenez-Ferbans, L.
CBUMAG:ENT:19971	PreservedSpecimen	PhysicalObject	Universidad del Magdalena (UniMagdalena)	891.780.111-8	CBUMAG-ENT	https://www.gbif.org/grscicoll/collection/a03172d2-ea56-439c-a71d-86235e80c72e	19971	Filogenia de los Pasálidos (Coleoptera: Passalidae) del nuevo mundo	ANLA:1293:2013	2021-12-17	es		Jiménez-Ferbans, L. | Fuentes-Castro, M. | Villalba-Fuentes, E.	2	Individuos	Un adulto dañado	Adultos	present	Colecta Definitiva: Animal completo (ETOH)	En colección				2019-06-20	2019	6	20	20 Jun 2019	Albura	P1Sub2T23	América del Sur	Colombia	CO	Magdalena	Santa Marta		Sierra Nevada de Santa Marta, Minca Vereda Bellavista	1764	11°05'37.2''N	74°04'25.3''W	11°05'37.2''N 74°04'25.3''W	Grados, minutos, segundos	11.0937	-74.0737	WGS84			Etiqueta de recolección	Jimenez-Ferbans, L.
CBUMAG:ENT:19972	PreservedSpecimen	PhysicalObject	Universidad del Magdalena (UniMagdalena)	891.780.111-8	CBUMAG-ENT	https://www.gbif.org/grscicoll/collection/a03172d2-ea56-439c-a71d-86235e80c72e	19972	Filogenia de los Pasálidos (Coleoptera: Passalidae) del nuevo mundo	ANLA:1293:2013	2021-12-17	es		Jiménez-Ferbans, L. | Fuentes-Castro, M. | Villalba-Fuentes, E.	3	Individuos	Restos	Adultos	present	Colecta Definitiva: Animal completo (ETOH)	En colección				2019-06-20	2019	6	20	20 Jun 2019	Corteza	P1Sub2T24	América del Sur	Colombia	CO	Magdalena	Santa Marta		Sierra Nevada de Santa Marta, Minca Vereda Bellavista	1764	11°05'37.2''N	74°04'25.3''W	11°05'37.2''N 74°04'25.3''W	Grados, minutos, segundos	11.0937	-74.0737	WGS84			Etiqueta de recolección	Jimenez-Ferbans, L.
CBUMAG:ENT:19973	PreservedSpecimen	PhysicalObject	Universidad del Magdalena (UniMagdalena)	891.780.111-8	CBUMAG-ENT	https://www.gbif.org/grscicoll/collection/a03172d2-ea56-439c-a71d-86235e80c72e	19973	Filogenia de los Pasálidos (Coleoptera: Passalidae) del nuevo mundo	ANLA:1293:2013	2021-12-17	es		Jiménez-Ferbans, L. | Fuentes-Castro, M. | Villalba-Fuentes, E.	2	Individuos		1 Adulto 1 pupa	present	Colecta Definitiva: Animal completo (ETOH)	En colección				2019-06-20	2019	6	20	20 Jun 2019		P1Sub2T26	América del Sur	Colombia	CO	Magdalena	Santa Marta		Sierra Nevada de Santa Marta, Minca Vereda Bellavista	1764	11°05'37.2''N	74°04'25.3''W	11°05'37.2''N 74°04'25.3''W	Grados, minutos, segundos	11.0937	-74.0737	WGS84			Etiqueta de recolección	Jimenez-Ferbans, L.
CBUMAG:ENT:19974	PreservedSpecimen	PhysicalObject	Universidad del Magdalena (UniMagdalena)	891.780.111-8	CBUMAG-ENT	https://www.gbif.org/grscicoll/collection/a03172d2-ea56-439c-a71d-86235e80c72e	19974	Filogenia de los Pasálidos (Coleoptera: Passalidae) del nuevo mundo	ANLA:1293:2013	2021-12-17	es		Jiménez-Ferbans, L. | Fuentes-Castro, M. | Villalba-Fuentes, E.	2	Individuos	Restos	Adultos	present	Colecta Definitiva: Animal completo (ETOH)	En colección				2019-06-20	2019	6	20	20 Jun 2019	Duramen	P1Sub2T27	América del Sur	Colombia	CO	Magdalena	Santa Marta		Sierra Nevada de Santa Marta, Minca Vereda Bellavista	1764	11°05'37.2''N	74°04'25.3''W	11°05'37.2''N 74°04'25.3''W	Grados, minutos, segundos	11.0937	-74.0737	WGS84			Etiqueta de recolección	Jimenez-Ferbans, L.
CBUMAG:ENT:19975	PreservedSpecimen	PhysicalObject	Universidad del Magdalena (UniMagdalena)	891.780.111-8	CBUMAG-ENT	https://www.gbif.org/grscicoll/collection/a03172d2-ea56-439c-a71d-86235e80c72e	19975	Filogenia de los Pasálidos (Coleoptera: Passalidae) del nuevo mundo	ANLA:1293:2013	2021-12-17	es		Jiménez-Ferbans, L. | Fuentes-Castro, M. | Villalba-Fuentes, E.	7	Individuos		6 Adultos 1 larva	present	Colecta Definitiva: Animal completo (ETOH)	En colección				2019-06-20	2019	6	20	20 Jun 2019	Duramen	P1Sub2T28	América del Sur	Colombia	CO	Magdalena	Santa Marta		Sierra Nevada de Santa Marta, Minca Vereda Bellavista	1764	11°05'37.2''N	74°04'25.3''W	11°05'37.2''N 74°04'25.3''W	Grados, minutos, segundos	11.0937	-74.0737	WGS84			Etiqueta de recolección	Jimenez-Ferbans, L.
CBUMAG:ENT:19976	PreservedSpecimen	PhysicalObject	Universidad del Magdalena (UniMagdalena)	891.780.111-8	CBUMAG-ENT	https://www.gbif.org/grscicoll/collection/a03172d2-ea56-439c-a71d-86235e80c72e	19976	Filogenia de los Pasálidos (Coleoptera: Passalidae) del nuevo mundo	ANLA:1293:2013	2021-12-17	es		Jiménez-Ferbans, L. | Fuentes-Castro, M. | Villalba-Fuentes, E.		Individuos	Restos		present	Colecta Definitiva: Animal incompleto (ETOH)	En colección				2019-06-20	2019	6	20	20 Jun 2019		P1Sub2T29	América del Sur	Colombia	CO	Magdalena	Santa Marta		Sierra Nevada de Santa Marta, Minca Vereda Bellavista	1764	11°05'37.2''N	74°04'25.3''W	11°05'37.2''N 74°04'25.3''W	Grados, minutos, segundos	11.0937	-74.0737	WGS84			Etiqueta de recolección	Jimenez-Ferbans, L.
CBUMAG:ENT:19977	PreservedSpecimen	PhysicalObject	Universidad del Magdalena (UniMagdalena)	891.780.111-8	CBUMAG-ENT	https://www.gbif.org/grscicoll/collection/a03172d2-ea56-439c-a71d-86235e80c72e	19977	Filogenia de los Pasálidos (Coleoptera: Passalidae) del nuevo mundo	ANLA:1293:2013	2021-12-17	es		Jiménez-Ferbans, L. | Fuentes-Castro, M. | Villalba-Fuentes, E.	8	Individuos		1 Adulto 7 larvas	present	Colecta Definitiva: Animal completo (ETOH)	En colección				2019-06-20	2019	6	20	20 Jun 2019	Duramen	P1Sub2T31	América del Sur	Colombia	CO	Magdalena	Santa Marta		Sierra Nevada de Santa Marta, Minca Vereda Bellavista	1764	11°05'37.2''N	74°04'25.3''W	11°05'37.2''N 74°04'25.3''W	Grados, minutos, segundos	11.0937	-74.0737	WGS84			Etiqueta de recolección	Jimenez-Ferbans, L.
CBUMAG:ENT:19978	PreservedSpecimen	PhysicalObject	Universidad del Magdalena (UniMagdalena)	891.780.111-8	CBUMAG-ENT	https://www.gbif.org/grscicoll/collection/a03172d2-ea56-439c-a71d-86235e80c72e	19978	Filogenia de los Pasálidos (Coleoptera: Passalidae) del nuevo mundo	ANLA:1293:2013	2021-12-17	es		Jiménez-Ferbans, L. | Fuentes-Castro, M. | Villalba-Fuentes, E.	10	Individuos	Un adulto dañado y restos	6 Adultos 4 larvas	present	Colecta Definitiva: Animal completo (ETOH)	En colección				2019-06-20	2019	6	20	20 Jun 2019	Duramen	P1Sub2T31	América del Sur	Colombia	CO	Magdalena	Santa Marta		Sierra Nevada de Santa Marta, Minca Vereda Bellavista	1764	11°05'37.2''N	74°04'25.3''W	11°05'37.2''N 74°04'25.3''W	Grados, minutos, segundos	11.0937	-74.0737	WGS84			Etiqueta de recolección	Jimenez-Ferbans, L.
CBUMAG:ENT:19979	PreservedSpecimen	PhysicalObject	Universidad del Magdalena (UniMagdalena)	891.780.111-8	CBUMAG-ENT	https://www.gbif.org/grscicoll/collection/a03172d2-ea56-439c-a71d-86235e80c72e	19979	Filogenia de los Pasálidos (Coleoptera: Passalidae) del nuevo mundo	ANLA:1293:2013	2021-12-17	es		Jiménez-Ferbans, L. | Fuentes-Castro, M. | Villalba-Fuentes, E.	2	Individuos	Un adulto dañado	Adultos	present	Colecta Definitiva: Animal completo (ETOH)	En colección				2019-06-20	2019	6	20	20 Jun 2019	Albura	P1Sub2T31	América del Sur	Colombia	CO	Magdalena	Santa Marta		Sierra Nevada de Santa Marta, Minca Vereda Bellavista	1764	11°05'37.2''N	74°04'25.3''W	11°05'37.2''N 74°04'25.3''W	Grados, minutos, segundos	11.0937	-74.0737	WGS84			Etiqueta de recolección	Jimenez-Ferbans, L.
CBUMAG:ENT:19980	PreservedSpecimen	PhysicalObject	Universidad del Magdalena (UniMagdalena)	891.780.111-8	CBUMAG-ENT	https://www.gbif.org/grscicoll/collection/a03172d2-ea56-439c-a71d-86235e80c72e	19980	Filogenia de los Pasálidos (Coleoptera: Passalidae) del nuevo mundo	ANLA:1293:2013	2021-12-17	es		Jiménez-Ferbans, L. | Fuentes-Castro, M. | Villalba-Fuentes, E.	8	Individuos		1 Adulto 7 larvas	present	Colecta Definitiva: Animal completo (ETOH)	En colección				2019-06-20	2019	6	20	20 Jun 2019	Albura	P1Sub2T31	América del Sur	Colombia	CO	Magdalena	Santa Marta		Sierra Nevada de Santa Marta, Minca Vereda Bellavista	1764	11°05'37.2''N	74°04'25.3''W	11°05'37.2''N 74°04'25.3''W	Grados, minutos, segundos	11.0937	-74.0737	WGS84			Etiqueta de recolección	Jimenez-Ferbans, L.
CBUMAG:ENT:19981	PreservedSpecimen	PhysicalObject	Universidad del Magdalena (UniMagdalena)	891.780.111-8	CBUMAG-ENT	https://www.gbif.org/grscicoll/collection/a03172d2-ea56-439c-a71d-86235e80c72e	19981	Filogenia de los Pasálidos (Coleoptera: Passalidae) del nuevo mundo	ANLA:1293:2013	2021-12-17	es		Jiménez-Ferbans, L. | Fuentes-Castro, M. | Villalba-Fuentes, E.	1	Individuos	Restos	Adulto	present	Colecta Definitiva: Animal completo (ETOH)	En colección				2019-06-20	2019	6	20	20 Jun 2019	Duramen	P1Sub2T31	América del Sur	Colombia	CO	Magdalena	Santa Marta		Sierra Nevada de Santa Marta, Minca Vereda Bellavista	1764	11°05'37.2''N	74°04'25.3''W	11°05'37.2''N 74°04'25.3''W	Grados, minutos, segundos	11.0937	-74.0737	WGS84			Etiqueta de recolección	Jimenez-Ferbans, L.
CBUMAG:ENT:19982	PreservedSpecimen	PhysicalObject	Universidad del Magdalena (UniMagdalena)	891.780.111-8	CBUMAG-ENT	https://www.gbif.org/grscicoll/collection/a03172d2-ea56-439c-a71d-86235e80c72e	19982	Filogenia de los Pasálidos (Coleoptera: Passalidae) del nuevo mundo	ANLA:1293:2013	2021-12-17	es		Jiménez-Ferbans, L. | Fuentes-Castro, M. | Villalba-Fuentes, E.	2	Individuos	Un adulto dañado	Adultos	present	Colecta Definitiva: Animal completo (ETOH)	En colección				2019-06-20	2019	6	20	20 Jun 2019	Albura	P1Sub2T31	América del Sur	Colombia	CO	Magdalena	Santa Marta		Sierra Nevada de Santa Marta, Minca Vereda Bellavista	1764	11°05'37.2''N	74°04'25.3''W	11°05'37.2''N 74°04'25.3''W	Grados, minutos, segundos	11.0937	-74.0737	WGS84			Etiqueta de recolección	Jimenez-Ferbans, L.
CBUMAG:ENT:19983	PreservedSpecimen	PhysicalObject	Universidad del Magdalena (UniMagdalena)	891.780.111-8	CBUMAG-ENT	https://www.gbif.org/grscicoll/collection/a03172d2-ea56-439c-a71d-86235e80c72e	19983	Filogenia de los Pasálidos (Coleoptera: Passalidae) del nuevo mundo	ANLA:1293:2013	2021-12-17	es		Jiménez-Ferbans, L. | Fuentes-Castro, M. | Villalba-Fuentes, E.	7	Individuos	Dos adultos dañados	3 Adultos 4 larvas	present	Colecta Definitiva: Animal completo (ETOH)	En colección				2019-06-20	2019	6	20	20 Jun 2019	Albura	P1Sub2T31	América del Sur	Colombia	CO	Magdalena	Santa Marta		Sierra Nevada de Santa Marta, Minca Vereda Bellavista	1764	11°05'37.2''N	74°04'25.3''W	11°05'37.2''N 74°04'25.3''W	Grados, minutos, segundos	11.0937	-74.0737	WGS84			Etiqueta de recolección	Jimenez-Ferbans, L.
CBUMAG:ENT:19984	PreservedSpecimen	PhysicalObject	Universidad del Magdalena (UniMagdalena)	891.780.111-8	CBUMAG-ENT	https://www.gbif.org/grscicoll/collection/a03172d2-ea56-439c-a71d-86235e80c72e	19984	Filogenia de los Pasálidos (Coleoptera: Passalidae) del nuevo mundo	ANLA:1293:2013	2021-12-17	es		Jiménez-Ferbans, L. | Fuentes-Castro, M. | Villalba-Fuentes, E.	1	Individuos		Adulto	present	Colecta Definitiva: Animal completo (ETOH)	En colección				2019-06-20	2019	6	20	20 Jun 2019	Corteza	P1Sub2T31	América del Sur	Colombia	CO	Magdalena	Santa Marta		Sierra Nevada de Santa Marta, Minca Vereda Bellavista	1764	11°05'37.2''N	74°04'25.3''W	11°05'37.2''N 74°04'25.3''W	Grados, minutos, segundos	11.0937	-74.0737	WGS84			Etiqueta de recolección	Jimenez-Ferbans, L.
CBUMAG:ENT:19985	PreservedSpecimen	PhysicalObject	Universidad del Magdalena (UniMagdalena)	891.780.111-8	CBUMAG-ENT	https://www.gbif.org/grscicoll/collection/a03172d2-ea56-439c-a71d-86235e80c72e	19985	Filogenia de los Pasálidos (Coleoptera: Passalidae) del nuevo mundo	ANLA:1293:2013	2021-12-17	es		Jiménez-Ferbans, L. | Fuentes-Castro, M. | Villalba-Fuentes, E.	2	Individuos		Adultos	present	Colecta Definitiva: Animal completo (ETOH)	En colección				2019-06-20	2019	6	20	20 Jun 2019	Albura	P1Sub2T31	América del Sur	Colombia	CO	Magdalena	Santa Marta		Sierra Nevada de Santa Marta, Minca Vereda Bellavista	1764	11°05'37.2''N	74°04'25.3''W	11°05'37.2''N 74°04'25.3''W	Grados, minutos, segundos	11.0937	-74.0737	WGS84			Etiqueta de recolección	Jimenez-Ferbans, L.
CBUMAG:ENT:19986	PreservedSpecimen	PhysicalObject	Universidad del Magdalena (UniMagdalena)	891.780.111-8	CBUMAG-ENT	https://www.gbif.org/grscicoll/collection/a03172d2-ea56-439c-a71d-86235e80c72e	19986	Filogenia de los Pasálidos (Coleoptera: Passalidae) del nuevo mundo	ANLA:1293:2013	2021-12-17	es		Jiménez-Ferbans, L. | Fuentes-Castro, M. | Villalba-Fuentes, E.	1	Individuos		Adulto	present	Colecta Definitiva: Animal completo (ETOH)	En colección				2019-06-20	2019	6	20	20 Jun 2019	Duramen	P1Sub2T32	América del Sur	Colombia	CO	Magdalena	Santa Marta		Sierra Nevada de Santa Marta, Minca Vereda Bellavista	1764	11°05'37.2''N	74°04'25.3''W	11°05'37.2''N 74°04'25.3''W	Grados, minutos, segundos	11.0937	-74.0737	WGS84			Etiqueta de recolección	Jimenez-Ferbans, L.
CBUMAG:ENT:19987	PreservedSpecimen	PhysicalObject	Universidad del Magdalena (UniMagdalena)	891.780.111-8	CBUMAG-ENT	https://www.gbif.org/grscicoll/collection/a03172d2-ea56-439c-a71d-86235e80c72e	19987	Filogenia de los Pasálidos (Coleoptera: Passalidae) del nuevo mundo	ANLA:1293:2013	2021-12-17	es		Jiménez-Ferbans, L. | Fuentes-Castro, M. | Villalba-Fuentes, E.	1	Individuos		Adulto	present	Colecta Definitiva: Animal completo (ETOH)	En colección				2019-06-20	2019	6	20	20 Jun 2019	Albura	P1Sub2T33	América del Sur	Colombia	CO	Magdalena	Santa Marta		Sierra Nevada de Santa Marta, Minca Vereda Bellavista	1764	11°05'37.2''N	74°04'25.3''W	11°05'37.2''N 74°04'25.3''W	Grados, minutos, segundos	11.0937	-74.0737	WGS84			Etiqueta de recolección	Jimenez-Ferbans, L.
CBUMAG:ENT:19988	PreservedSpecimen	PhysicalObject	Universidad del Magdalena (UniMagdalena)	891.780.111-8	CBUMAG-ENT	https://www.gbif.org/grscicoll/collection/a03172d2-ea56-439c-a71d-86235e80c72e	19988	Filogenia de los Pasálidos (Coleoptera: Passalidae) del nuevo mundo	ANLA:1293:2013	2021-12-17	es		Jiménez-Ferbans, L. | Fuentes-Castro, M. | Villalba-Fuentes, E.	1	Individuos		Adulto	present	Colecta Definitiva: Animal completo (ETOH)	En colección				2019-06-20	2019	6	20	20 Jun 2019	Albura	P1Sub2T34	América del Sur	Colombia	CO	Magdalena	Santa Marta		Sierra Nevada de Santa Marta, Minca Vereda Bellavista	1764	11°05'37.2''N	74°04'25.3''W	11°05'37.2''N 74°04'25.3''W	Grados, minutos, segundos	11.0937	-74.0737	WGS84			Etiqueta de recolección	Jimenez-Ferbans, L.
CBUMAG:ENT:19989	PreservedSpecimen	PhysicalObject	Universidad del Magdalena (UniMagdalena)	891.780.111-8	CBUMAG-ENT	https://www.gbif.org/grscicoll/collection/a03172d2-ea56-439c-a71d-86235e80c72e	19989	Filogenia de los Pasálidos (Coleoptera: Passalidae) del nuevo mundo	ANLA:1293:2013	2021-12-17	es		Jiménez-Ferbans, L. | Fuentes-Castro, M. | Villalba-Fuentes, E.	4	Individuos	Un adulto dañado	Adultos	present	Colecta Definitiva: Animal completo (ETOH)	En colección				2019-06-20	2019	6	20	20 Jun 2019	Duramen	P1Sub2T40	América del Sur	Colombia	CO	Magdalena	Santa Marta		Sierra Nevada de Santa Marta, Minca Vereda Bellavista	1764	11°05'37.2''N	74°04'25.3''W	11°05'37.2''N 74°04'25.3''W	Grados, minutos, segundos	11.0937	-74.0737	WGS84			Etiqueta de recolección	Jimenez-Ferbans, L.
CBUMAG:ENT:19990	PreservedSpecimen	PhysicalObject	Universidad del Magdalena (UniMagdalena)	891.780.111-8	CBUMAG-ENT	https://www.gbif.org/grscicoll/collection/a03172d2-ea56-439c-a71d-86235e80c72e	19990	Filogenia de los Pasálidos (Coleoptera: Passalidae) del nuevo mundo	ANLA:1293:2013	2021-12-17	es		Jiménez-Ferbans, L. | Fuentes-Castro, M. | Villalba-Fuentes, E.	1	Individuos	Restos	Adulto	present	Colecta Definitiva: Animal completo (ETOH)	En colección				2019-06-20	2019	6	20	20 Jun 2019	Corteza	P1Sub2T44	América del Sur	Colombia	CO	Magdalena	Santa Marta		Sierra Nevada de Santa Marta, Minca Vereda Bellavista	1764	11°05'37.2''N	74°04'25.3''W	11°05'37.2''N 74°04'25.3''W	Grados, minutos, segundos	11.0937	-74.0737	WGS84			Etiqueta de recolección	Jimenez-Ferbans, L.
CBUMAG:ENT:19991	PreservedSpecimen	PhysicalObject	Universidad del Magdalena (UniMagdalena)	891.780.111-8	CBUMAG-ENT	https://www.gbif.org/grscicoll/collection/a03172d2-ea56-439c-a71d-86235e80c72e	19991	Filogenia de los Pasálidos (Coleoptera: Passalidae) del nuevo mundo	ANLA:1293:2013	2021-12-17	es		Jiménez-Ferbans, L. | Fuentes-Castro, M. | Villalba-Fuentes, E.	4	Individuos		1 Adulto 3 larvas	present	Colecta Definitiva: Animal completo (ETOH)	En colección				2019-06-20	2019	6	20	20 Jun 2019	Duramen	P1Sub2T44	América del Sur	Colombia	CO	Magdalena	Santa Marta		Sierra Nevada de Santa Marta, Minca Vereda Bellavista	1764	11°05'37.2''N	74°04'25.3''W	11°05'37.2''N 74°04'25.3''W	Grados, minutos, segundos	11.0937	-74.0737	WGS84			Etiqueta de recolección	Jimenez-Ferbans, L.
CBUMAG:ENT:19992	PreservedSpecimen	PhysicalObject	Universidad del Magdalena (UniMagdalena)	891.780.111-8	CBUMAG-ENT	https://www.gbif.org/grscicoll/collection/a03172d2-ea56-439c-a71d-86235e80c72e	19992	Filogenia de los Pasálidos (Coleoptera: Passalidae) del nuevo mundo	ANLA:1293:2013	2021-12-17	es		Jiménez-Ferbans, L. | Fuentes-Castro, M. | Villalba-Fuentes, E.	1	Individuos		Adulto	present	Colecta Definitiva: Animal completo (ETOH)	En colección				2019-06-20	2019	6	20	20 Jun 2019	Albura	P1Sub2T48	América del Sur	Colombia	CO	Magdalena	Santa Marta		Sierra Nevada de Santa Marta, Minca Vereda Bellavista	1764	11°05'37.2''N	74°04'25.3''W	11°05'37.2''N 74°04'25.3''W	Grados, minutos, segundos	11.0937	-74.0737	WGS84			Etiqueta de recolección	Jimenez-Ferbans, L.
CBUMAG:ENT:19993	PreservedSpecimen	PhysicalObject	Universidad del Magdalena (UniMagdalena)	891.780.111-8	CBUMAG-ENT	https://www.gbif.org/grscicoll/collection/a03172d2-ea56-439c-a71d-86235e80c72e	19993	Filogenia de los Pasálidos (Coleoptera: Passalidae) del nuevo mundo	ANLA:1293:2013	2021-12-17	es		Jiménez-Ferbans, L. | Fuentes-Castro, M. | Villalba-Fuentes, E.	4	Individuos	Un adulto dañado	Adultos	present	Colecta Definitiva: Animal completo (ETOH)	En colección				2019-06-20	2019	6	20	20 Jun 2019	Albura	P1Sub2T62	América del Sur	Colombia	CO	Magdalena	Santa Marta		Sierra Nevada de Santa Marta, Minca Vereda Bellavista	1764	11°05'37.2''N	74°04'25.3''W	11°05'37.2''N 74°04'25.3''W	Grados, minutos, segundos	11.0937	-74.0737	WGS84			Etiqueta de recolección	Jimenez-Ferbans, L.
CBUMAG:ENT:19994	PreservedSpecimen	PhysicalObject	Universidad del Magdalena (UniMagdalena)	891.780.111-8	CBUMAG-ENT	https://www.gbif.org/grscicoll/collection/a03172d2-ea56-439c-a71d-86235e80c72e	19994	Filogenia de los Pasálidos (Coleoptera: Passalidae) del nuevo mundo	ANLA:1293:2013	2021-12-17	es		Jiménez-Ferbans, L. | Fuentes-Castro, M. | Villalba-Fuentes, E.	2	Individuos	Restos	Adultos	present	Colecta Definitiva: Animal completo (ETOH)	En colección				2019-06-20	2019	6	20	20 Jun 2019	Albura	P1Sub2T73	América del Sur	Colombia	CO	Magdalena	Santa Marta		Sierra Nevada de Santa Marta, Minca Vereda Bellavista	1764	11°05'37.2''N	74°04'25.3''W	11°05'37.2''N 74°04'25.3''W	Grados, minutos, segundos	11.0937	-74.0737	WGS84			Etiqueta de recolección	Jimenez-Ferbans, L.
CBUMAG:ENT:19995	PreservedSpecimen	PhysicalObject	Universidad del Magdalena (UniMagdalena)	891.780.111-8	CBUMAG-ENT	https://www.gbif.org/grscicoll/collection/a03172d2-ea56-439c-a71d-86235e80c72e	19995	Filogenia de los Pasálidos (Coleoptera: Passalidae) del nuevo mundo	ANLA:1293:2013	2021-12-17	es		Jiménez-Ferbans, L. | Fuentes-Castro, M. | Villalba-Fuentes, E.	3	Individuos		1 Adulto 2 larvas	present	Colecta Definitiva: Animal completo (ETOH)	En colección				2019-06-21	2019	6	21	21 Jun 2019	Albura	P1Sub3T1	América del Sur	Colombia	CO	Magdalena	Santa Marta		Sierra Nevada de Santa Marta, Minca Vereda Bellavista	1730	11°05'35.4'N	74°04'27.4''W	11°05'35.4"N 74°04'27.4''W	Grados, minutos, segundos	11.0932	-74.0743	WGS84			Etiqueta de recolección	Jimenez-Ferbans, L.
CBUMAG:ENT:19996	PreservedSpecimen	PhysicalObject	Universidad del Magdalena (UniMagdalena)	891.780.111-8	CBUMAG-ENT	https://www.gbif.org/grscicoll/collection/a03172d2-ea56-439c-a71d-86235e80c72e	19996	Filogenia de los Pasálidos (Coleoptera: Passalidae) del nuevo mundo	ANLA:1293:2013	2021-12-17	es		Jiménez-Ferbans, L. | Fuentes-Castro, M. | Villalba-Fuentes, E.	2	Individuos		1 Adulto 1 juvenil	present	Colecta Definitiva: Animal completo (ETOH)	En colección				2019-06-21	2019	6	21	21 Jun 2019	Albura	P1Sub3T7	América del Sur	Colombia	CO	Magdalena	Santa Marta		Sierra Nevada de Santa Marta, Minca Vereda Bellavista	1730	11°05'35.4'N	74°04'27.4''W	11°05'35.4"N 74°04'27.4''W	Grados, minutos, segundos	11.0932	-74.0743	WGS84			Etiqueta de recolección	Jimenez-Ferbans, L.
CBUMAG:ENT:19997	PreservedSpecimen	PhysicalObject	Universidad del Magdalena (UniMagdalena)	891.780.111-8	CBUMAG-ENT	https://www.gbif.org/grscicoll/collection/a03172d2-ea56-439c-a71d-86235e80c72e	19997	Filogenia de los Pasálidos (Coleoptera: Passalidae) del nuevo mundo	ANLA:1293:2013	2021-12-17	es		Jiménez-Ferbans, L. | Fuentes-Castro, M. | Villalba-Fuentes, E.	10	Individuos		3 Adultos 2 pupas 5 larvas	present	Colecta Definitiva: Animal completo (ETOH)	En colección				2019-06-21	2019	6	21	21 Jun 2019	Duramen	P1Sub3T17	América del Sur	Colombia	CO	Magdalena	Santa Marta		Sierra Nevada de Santa Marta, Minca Vereda Bellavista	1730	11°05'35.4'N	74°04'27.4''W	11°05'35.4"N 74°04'27.4''W	Grados, minutos, segundos	11.0932	-74.0743	WGS84			Etiqueta de recolección	Jimenez-Ferbans, L.
CBUMAG:ENT:19998	PreservedSpecimen	PhysicalObject	Universidad del Magdalena (UniMagdalena)	891.780.111-8	CBUMAG-ENT	https://www.gbif.org/grscicoll/collection/a03172d2-ea56-439c-a71d-86235e80c72e	19998	Filogenia de los Pasálidos (Coleoptera: Passalidae) del nuevo mundo	ANLA:1293:2013	2021-12-17	es		Jiménez-Ferbans, L. | Fuentes-Castro, M. | Villalba-Fuentes, E.	1	Individuos		Adulto	present	Colecta Definitiva: Animal completo (ETOH)	En colección				2019-06-21	2019	6	21	21 Jun 2019	Albura	P1Sub3T17	América del Sur	Colombia	CO	Magdalena	Santa Marta		Sierra Nevada de Santa Marta, Minca Vereda Bellavista	1730	11°05'35.4'N	74°04'27.4''W	11°05'35.4"N 74°04'27.4''W	Grados, minutos, segundos	11.0932	-74.0743	WGS84			Etiqueta de recolección	Jimenez-Ferbans, L.
CBUMAG:ENT:19999	PreservedSpecimen	PhysicalObject	Universidad del Magdalena (UniMagdalena)	891.780.111-8	CBUMAG-ENT	https://www.gbif.org/grscicoll/collection/a03172d2-ea56-439c-a71d-86235e80c72e	19999	Filogenia de los Pasálidos (Coleoptera: Passalidae) del nuevo mundo	ANLA:1293:2013	2021-12-17	es		Jiménez-Ferbans, L. | Fuentes-Castro, M. | Villalba-Fuentes, E.	2	Individuos		Adultos	present	Colecta Definitiva: Animal completo (ETOH)	En colección				2019-06-21	2019	6	21	21 Jun 2019	Duramen	P1Sub3T33	América del Sur	Colombia	CO	Magdalena	Santa Marta		Sierra Nevada de Santa Marta, Minca Vereda Bellavista	1730	11°05'35.4'N	74°04'27.4''W	11°05'35.4"N 74°04'27.4''W	Grados, minutos, segundos	11.0932	-74.0743	WGS84			Etiqueta de recolección	Jimenez-Ferbans, L.
CBUMAG:ENT:20000	PreservedSpecimen	PhysicalObject	Universidad del Magdalena (UniMagdalena)	891.780.111-8	CBUMAG-ENT	https://www.gbif.org/grscicoll/collection/a03172d2-ea56-439c-a71d-86235e80c72e	20000	Filogenia de los Pasálidos (Coleoptera: Passalidae) del nuevo mundo	ANLA:1293:2013	2021-12-17	es		Jiménez-Ferbans, L. | Fuentes-Castro, M. | Villalba-Fuentes, E.	11	Individuos		10 Adultos 1 juvenil	present	Colecta Definitiva: Animal completo (ETOH)	En colección				2019-06-21	2019	6	21	21 Jun 2019	Duramen	P1Sub3T33	América del Sur	Colombia	CO	Magdalena	Santa Marta		Sierra Nevada de Santa Marta, Minca Vereda Bellavista	1730	11°05'35.4'N	74°04'27.4''W	11°05'35.4"N 74°04'27.4''W	Grados, minutos, segundos	11.0932	-74.0743	WGS84			Etiqueta de recolección	Jimenez-Ferbans, L.
CBUMAG:ENT:20001	PreservedSpecimen	PhysicalObject	Universidad del Magdalena (UniMagdalena)	891.780.111-8	CBUMAG-ENT	https://www.gbif.org/grscicoll/collection/a03172d2-ea56-439c-a71d-86235e80c72e	20001	Filogenia de los Pasálidos (Coleoptera: Passalidae) del nuevo mundo	ANLA:1293:2013	2021-12-17	es		Jiménez-Ferbans, L. | Fuentes-Castro, M. | Villalba-Fuentes, E.	5	Individuos		3 Adultos 1 larva 1 huevo	present	Colecta Definitiva: Animal completo (ETOH)	En colección				2019-06-21	2019	6	21	21 Jun 2019	Duramen	P1Sub3T33	América del Sur	Colombia	CO	Magdalena	Santa Marta		Sierra Nevada de Santa Marta, Minca Vereda Bellavista	1730	11°05'35.4'N	74°04'27.4''W	11°05'35.4"N 74°04'27.4''W	Grados, minutos, segundos	11.0932	-74.0743	WGS84			Etiqueta de recolección	Jimenez-Ferbans, L.
CBUMAG:ENT:20002	PreservedSpecimen	PhysicalObject	Universidad del Magdalena (UniMagdalena)	891.780.111-8	CBUMAG-ENT	https://www.gbif.org/grscicoll/collection/a03172d2-ea56-439c-a71d-86235e80c72e	20002	Filogenia de los Pasálidos (Coleoptera: Passalidae) del nuevo mundo	ANLA:1293:2013	2021-12-17	es		Jiménez-Ferbans, L. | Fuentes-Castro, M. | Villalba-Fuentes, E.	3	Individuos	Juvenil dañado	1 Adulto 1 juvenil 1 larva	present	Colecta Definitiva: Animal completo (ETOH)	En colección				2019-06-21	2019	6	21	21 Jun 2019	Duramen	P1Sub3T33	América del Sur	Colombia	CO	Magdalena	Santa Marta		Sierra Nevada de Santa Marta, Minca Vereda Bellavista	1730	11°05'35.4'N	74°04'27.4''W	11°05'35.4"N 74°04'27.4''W	Grados, minutos, segundos	11.0932	-74.0743	WGS84			Etiqueta de recolección	Jimenez-Ferbans, L.
CBUMAG:ENT:20003	PreservedSpecimen	PhysicalObject	Universidad del Magdalena (UniMagdalena)	891.780.111-8	CBUMAG-ENT	https://www.gbif.org/grscicoll/collection/a03172d2-ea56-439c-a71d-86235e80c72e	20003	Filogenia de los Pasálidos (Coleoptera: Passalidae) del nuevo mundo	ANLA:1293:2013	2021-12-17	es		Jiménez-Ferbans, L. | Fuentes-Castro, M. | Villalba-Fuentes, E.	1	Individuos		Adulto	present	Colecta Definitiva: Animal completo (ETOH)	En colección				2019-06-21	2019	6	21	21 Jun 2019	Albura	P1Sub3T35	América del Sur	Colombia	CO	Magdalena	Santa Marta		Sierra Nevada de Santa Marta, Minca Vereda Bellavista	1730	11°05'35.4'N	74°04'27.4''W	11°05'35.4"N 74°04'27.4''W	Grados, minutos, segundos	11.0932	-74.0743	WGS84			Etiqueta de recolección	Jimenez-Ferbans, L.
CBUMAG:ENT:20004	PreservedSpecimen	PhysicalObject	Universidad del Magdalena (UniMagdalena)	891.780.111-8	CBUMAG-ENT	https://www.gbif.org/grscicoll/collection/a03172d2-ea56-439c-a71d-86235e80c72e	20004	Filogenia de los Pasálidos (Coleoptera: Passalidae) del nuevo mundo	ANLA:1293:2013	2021-12-17	es		Jiménez-Ferbans, L. | Fuentes-Castro, M. | Villalba-Fuentes, E.	2	Individuos		Adultos	present	Colecta Definitiva: Animal completo (ETOH)	En colección				2019-06-21	2019	6	21	21 Jun 2019	Duramen	P1Sub3T37	América del Sur	Colombia	CO	Magdalena	Santa Marta		Sierra Nevada de Santa Marta, Minca Vereda Bellavista	1730	11°05'35.4'N	74°04'27.4''W	11°05'35.4"N 74°04'27.4''W	Grados, minutos, segundos	11.0932	-74.0743	WGS84			Etiqueta de recolección	Jimenez-Ferbans, L.
CBUMAG:ENT:20005	PreservedSpecimen	PhysicalObject	Universidad del Magdalena (UniMagdalena)	891.780.111-8	CBUMAG-ENT	https://www.gbif.org/grscicoll/collection/a03172d2-ea56-439c-a71d-86235e80c72e	20005	Filogenia de los Pasálidos (Coleoptera: Passalidae) del nuevo mundo	ANLA:1293:2013	2021-12-17	es		Jiménez-Ferbans, L. | Fuentes-Castro, M. | Villalba-Fuentes, E.	1	Individuos		Adulto	present	Colecta Definitiva: Animal completo (ETOH)	En colección				2019-06-21	2019	6	21	21 Jun 2019	Duramen	P1Sub3T38	América del Sur	Colombia	CO	Magdalena	Santa Marta		Sierra Nevada de Santa Marta, Minca Vereda Bellavista	1730	11°05'35.4'N	74°04'27.4''W	11°05'35.4"N 74°04'27.4''W	Grados, minutos, segundos	11.0932	-74.0743	WGS84			Etiqueta de recolección	Jimenez-Ferbans, L.
CBUMAG:ENT:20006	PreservedSpecimen	PhysicalObject	Universidad del Magdalena (UniMagdalena)	891.780.111-8	CBUMAG-ENT	https://www.gbif.org/grscicoll/collection/a03172d2-ea56-439c-a71d-86235e80c72e	20006	Filogenia de los Pasálidos (Coleoptera: Passalidae) del nuevo mundo	ANLA:1293:2013	2021-12-17	es		Jiménez-Ferbans, L. | Fuentes-Castro, M. | Villalba-Fuentes, E.	1	Individuos		Adulto	present	Colecta Definitiva: Animal completo (ETOH)	En colección				2019-06-21	2019	6	21	21 Jun 2019	Suelo	P1Sub3T46	América del Sur	Colombia	CO	Magdalena	Santa Marta		Sierra Nevada de Santa Marta, Minca Vereda Bellavista	1730	11°05'35.4'N	74°04'27.4''W	11°05'35.4"N 74°04'27.4''W	Grados, minutos, segundos	11.0932	-74.0743	WGS84			Etiqueta de recolección	Jimenez-Ferbans, L.
CBUMAG:ENT:20007	PreservedSpecimen	PhysicalObject	Universidad del Magdalena (UniMagdalena)	891.780.111-8	CBUMAG-ENT	https://www.gbif.org/grscicoll/collection/a03172d2-ea56-439c-a71d-86235e80c72e	20007	Filogenia de los Pasálidos (Coleoptera: Passalidae) del nuevo mundo	ANLA:1293:2013	2021-12-17	es		Jiménez-Ferbans, L. | Fuentes-Castro, M. | Villalba-Fuentes, E.	1	Individuos		Adulto	present	Colecta Definitiva: Animal completo (ETOH)	En colección				2019-06-21	2019	6	21	21 Jun 2019	Albura	P1Sub3T49	América del Sur	Colombia	CO	Magdalena	Santa Marta		Sierra Nevada de Santa Marta, Minca Vereda Bellavista	1730	11°05'35.4'N	74°04'27.4''W	11°05'35.4"N 74°04'27.4''W	Grados, minutos, segundos	11.0932	-74.0743	WGS84			Etiqueta de recolección	Jimenez-Ferbans, L.
CBUMAG:ENT:20008	PreservedSpecimen	PhysicalObject	Universidad del Magdalena (UniMagdalena)	891.780.111-8	CBUMAG-ENT	https://www.gbif.org/grscicoll/collection/a03172d2-ea56-439c-a71d-86235e80c72e	20008	Filogenia de los Pasálidos (Coleoptera: Passalidae) del nuevo mundo	ANLA:1293:2013	2021-12-17	es		Jiménez-Ferbans, L. | Fuentes-Castro, M. | Villalba-Fuentes, E.	8	Individuos		4 Adultos 2 juveniles 2 huevos	present	Colecta Definitiva: Animal completo (ETOH)	En colección				2019-06-21	2019	6	21	21 Jun 2019	Albura	P1Sub3T52	América del Sur	Colombia	CO	Magdalena	Santa Marta		Sierra Nevada de Santa Marta, Minca Vereda Bellavista	1730	11°05'35.4'N	74°04'27.4''W	11°05'35.4"N 74°04'27.4''W	Grados, minutos, segundos	11.0932	-74.0743	WGS84			Etiqueta de recolección	Jimenez-Ferbans, L.
CBUMAG:ENT:20009	PreservedSpecimen	PhysicalObject	Universidad del Magdalena (UniMagdalena)	891.780.111-8	CBUMAG-ENT	https://www.gbif.org/grscicoll/collection/a03172d2-ea56-439c-a71d-86235e80c72e	20009	Filogenia de los Pasálidos (Coleoptera: Passalidae) del nuevo mundo	ANLA:1293:2013	2021-12-17	es		Jiménez-Ferbans, L. | Fuentes-Castro, M. | Villalba-Fuentes, E.	2	Individuos		Adultos	present	Colecta Definitiva: Animal completo (ETOH)	En colección				2019-06-21	2019	6	21	21 Jun 2019	Duramen	P1Sub3T52	América del Sur	Colombia	CO	Magdalena	Santa Marta		Sierra Nevada de Santa Marta, Minca Vereda Bellavista	1730	11°05'35.4'N	74°04'27.4''W	11°05'35.4"N 74°04'27.4''W	Grados, minutos, segundos	11.0932	-74.0743	WGS84			Etiqueta de recolección	Jimenez-Ferbans, L.
CBUMAG:ENT:20010	PreservedSpecimen	PhysicalObject	Universidad del Magdalena (UniMagdalena)	891.780.111-8	CBUMAG-ENT	https://www.gbif.org/grscicoll/collection/a03172d2-ea56-439c-a71d-86235e80c72e	20010	Filogenia de los Pasálidos (Coleoptera: Passalidae) del nuevo mundo	ANLA:1293:2013	2021-12-17	es		Jiménez-Ferbans, L. | Fuentes-Castro, M. | Villalba-Fuentes, E.	1	Individuos		Adulto	present	Colecta Definitiva: Animal completo (ETOH)	En colección				2019-06-21	2019	6	21	21 Jun 2019	Duramen	P1Sub3T52	América del Sur	Colombia	CO	Magdalena	Santa Marta		Sierra Nevada de Santa Marta, Minca Vereda Bellavista	1730	11°05'35.4'N	74°04'27.4''W	11°05'35.4"N 74°04'27.4''W	Grados, minutos, segundos	11.0932	-74.0743	WGS84			Etiqueta de recolección	Jimenez-Ferbans, L.
CBUMAG:ENT:20011	PreservedSpecimen	PhysicalObject	Universidad del Magdalena (UniMagdalena)	891.780.111-8	CBUMAG-ENT	https://www.gbif.org/grscicoll/collection/a03172d2-ea56-439c-a71d-86235e80c72e	20011	Filogenia de los Pasálidos (Coleoptera: Passalidae) del nuevo mundo	ANLA:1293:2013	2021-12-17	es		Jiménez-Ferbans, L. | Fuentes-Castro, M. | Villalba-Fuentes, E.	1	Individuos		Adulto	present	Colecta Definitiva: Animal completo (ETOH)	En colección				2019-06-21	2019	6	21	21 Jun 2019	Albura	P1Sub3T53	América del Sur	Colombia	CO	Magdalena	Santa Marta		Sierra Nevada de Santa Marta, Minca Vereda Bellavista	1730	11°05'35.4'N	74°04'27.4''W	11°05'35.4"N 74°04'27.4''W	Grados, minutos, segundos	11.0932	-74.0743	WGS84			Etiqueta de recolección	Jimenez-Ferbans, L.
CBUMAG:ENT:20012	PreservedSpecimen	PhysicalObject	Universidad del Magdalena (UniMagdalena)	891.780.111-8	CBUMAG-ENT	https://www.gbif.org/grscicoll/collection/a03172d2-ea56-439c-a71d-86235e80c72e	20012	Filogenia de los Pasálidos (Coleoptera: Passalidae) del nuevo mundo	ANLA:1293:2013	2021-12-17	es		Jiménez-Ferbans, L. | Fuentes-Castro, M. | Villalba-Fuentes, E.	6	Individuos		3 Adultos 3 huevos	present	Colecta Definitiva: Animal completo (ETOH)	En colección				2019-06-21	2019	6	21	21 Jun 2019	Duramen	P1Sub3T64	América del Sur	Colombia	CO	Magdalena	Santa Marta		Sierra Nevada de Santa Marta, Minca Vereda Bellavista	1730	11°05'35.4'N	74°04'27.4''W	11°05'35.4"N 74°04'27.4''W	Grados, minutos, segundos	11.0932	-74.0743	WGS84			Etiqueta de recolección	Jimenez-Ferbans, L.
CBUMAG:ENT:20013	PreservedSpecimen	PhysicalObject	Universidad del Magdalena (UniMagdalena)	891.780.111-8	CBUMAG-ENT	https://www.gbif.org/grscicoll/collection/a03172d2-ea56-439c-a71d-86235e80c72e	20013	Filogenia de los Pasálidos (Coleoptera: Passalidae) del nuevo mundo	ANLA:1293:2013	2021-12-17	es		Jiménez-Ferbans, L. | Fuentes-Castro, M. | Villalba-Fuentes, E.	3	Individuos		1 Adulto 1 juvenil 1 pupa	present	Colecta Definitiva: Animal completo (ETOH)	En colección				2019-06-21	2019	6	21	21 Jun 2019	Duramen	P1Sub3T71	América del Sur	Colombia	CO	Magdalena	Santa Marta		Sierra Nevada de Santa Marta, Minca Vereda Bellavista	1730	11°05'35.4'N	74°04'27.4''W	11°05'35.4"N 74°04'27.4''W	Grados, minutos, segundos	11.0932	-74.0743	WGS84			Etiqueta de recolección	Jimenez-Ferbans, L.
CBUMAG:ENT:20014	PreservedSpecimen	PhysicalObject	Universidad del Magdalena (UniMagdalena)	891.780.111-8	CBUMAG-ENT	https://www.gbif.org/grscicoll/collection/a03172d2-ea56-439c-a71d-86235e80c72e	20014	Filogenia de los Pasálidos (Coleoptera: Passalidae) del nuevo mundo	ANLA:1293:2013	2021-12-17	es		Jiménez-Ferbans, L. | Fuentes-Castro, M. | Villalba-Fuentes, E.	2	Individuos		Adultos	present	Colecta Definitiva: Animal completo (ETOH)	En colección				2019-06-21	2019	6	21	21 Jun 2019	Albura	P1Sub3T73	América del Sur	Colombia	CO	Magdalena	Santa Marta		Sierra Nevada de Santa Marta, Minca Vereda Bellavista	1730	11°05'35.4'N	74°04'27.4''W	11°05'35.4"N 74°04'27.4''W	Grados, minutos, segundos	11.0932	-74.0743	WGS84			Etiqueta de recolección	Jimenez-Ferbans, L.
CBUMAG:ENT:20015	PreservedSpecimen	PhysicalObject	Universidad del Magdalena (UniMagdalena)	891.780.111-8	CBUMAG-ENT	https://www.gbif.org/grscicoll/collection/a03172d2-ea56-439c-a71d-86235e80c72e	20015	Filogenia de los Pasálidos (Coleoptera: Passalidae) del nuevo mundo	ANLA:1293:2013	2021-12-17	es		Jiménez-Ferbans, L. | Fuentes-Castro, M. | Villalba-Fuentes, E.	2	Individuos		Adultos	present	Colecta Definitiva: Animal completo (ETOH)	En colección				2019-06-21	2019	6	21	21 Jun 2019	Albura	P1Sub4T19	América del Sur	Colombia	CO	Magdalena	Santa Marta		Sierra Nevada de Santa Marta, Minca Vereda Bellavista	1718	11°05'34.6''N	74°04'28.2''W	11°05'34.6''N 74°04'28.2''W	Grados, minutos, segundos	11.0929	-74.0745	WGS84			Etiqueta de recolección	Jimenez-Ferbans, L.
CBUMAG:ENT:20016	PreservedSpecimen	PhysicalObject	Universidad del Magdalena (UniMagdalena)	891.780.111-8	CBUMAG-ENT	https://www.gbif.org/grscicoll/collection/a03172d2-ea56-439c-a71d-86235e80c72e	20016	Filogenia de los Pasálidos (Coleoptera: Passalidae) del nuevo mundo	ANLA:1293:2013	2021-12-17	es		Jiménez-Ferbans, L. | Fuentes-Castro, M. | Villalba-Fuentes, E.	1	Individuos		Adulto	present	Colecta Definitiva: Animal completo (ETOH)	En colección				2019-06-21	2019	6	21	21 Jun 2019	Duramen	P1Sub4T19	América del Sur	Colombia	CO	Magdalena	Santa Marta		Sierra Nevada de Santa Marta, Minca Vereda Bellavista	1718	11°05'34.6''N	74°04'28.2''W	11°05'34.6''N 74°04'28.2''W	Grados, minutos, segundos	11.0929	-74.0745	WGS84			Etiqueta de recolección	Jimenez-Ferbans, L.
CBUMAG:ENT:20017	PreservedSpecimen	PhysicalObject	Universidad del Magdalena (UniMagdalena)	891.780.111-8	CBUMAG-ENT	https://www.gbif.org/grscicoll/collection/a03172d2-ea56-439c-a71d-86235e80c72e	20017	Filogenia de los Pasálidos (Coleoptera: Passalidae) del nuevo mundo	ANLA:1293:2013	2021-12-17	es		Jiménez-Ferbans, L. | Fuentes-Castro, M. | Villalba-Fuentes, E.	1	Individuos		Adulto	present	Colecta Definitiva: Animal completo (ETOH)	En colección				2019-06-21	2019	6	21	21 Jun 2019	Corteza	P1Sub4T49	América del Sur	Colombia	CO	Magdalena	Santa Marta		Sierra Nevada de Santa Marta, Minca Vereda Bellavista	1718	11°05'34.6''N	74°04'28.2''W	11°05'34.6''N 74°04'28.2''W	Grados, minutos, segundos	11.0929	-74.0745	WGS84			Etiqueta de recolección	Jimenez-Ferbans, L.
CBUMAG:ENT:20018	PreservedSpecimen	PhysicalObject	Universidad del Magdalena (UniMagdalena)	891.780.111-8	CBUMAG-ENT	https://www.gbif.org/grscicoll/collection/a03172d2-ea56-439c-a71d-86235e80c72e	20018	Filogenia de los Pasálidos (Coleoptera: Passalidae) del nuevo mundo	ANLA:1293:2013	2021-12-17	es		Jiménez-Ferbans, L. | Fuentes-Castro, M. | Villalba-Fuentes, E.	2	Individuos		Adultos	present	Colecta Definitiva: Animal completo (ETOH)	En colección				2019-06-21	2019	6	21	21 Jun 2019	Duramen	P1Sub4T49	América del Sur	Colombia	CO	Magdalena	Santa Marta		Sierra Nevada de Santa Marta, Minca Vereda Bellavista	1718	11°05'34.6''N	74°04'28.2''W	11°05'34.6''N 74°04'28.2''W	Grados, minutos, segundos	11.0929	-74.0745	WGS84			Etiqueta de recolección	Jimenez-Ferbans, L.
CBUMAG:ENT:20019	PreservedSpecimen	PhysicalObject	Universidad del Magdalena (UniMagdalena)	891.780.111-8	CBUMAG-ENT	https://www.gbif.org/grscicoll/collection/a03172d2-ea56-439c-a71d-86235e80c72e	20019	Filogenia de los Pasálidos (Coleoptera: Passalidae) del nuevo mundo	ANLA:1293:2013	2021-12-17	es		Jiménez-Ferbans, L. | Fuentes-Castro, M. | Villalba-Fuentes, E.	2	Individuos		Adultos	present	Colecta Definitiva: Animal completo (ETOH)	En colección				2019-06-22	2019	6	22	22 Jun 2019	Albura	P2Sub2T10	América del Sur	Colombia	CO	Magdalena	Santa Marta		Sierra Nevada de Santa Marta, Minca Vereda Bellavista	1792	11°05'26.2''N	74°04'25.0''W	11°05'26.2''N 74°04'25.0''W	Grados, minutos, segundos	11.0906	-74.0736	WGS84			Etiqueta de recolección	Muñoz-Montero, J.
CBUMAG:ENT:20020	PreservedSpecimen	PhysicalObject	Universidad del Magdalena (UniMagdalena)	891.780.111-8	CBUMAG-ENT	https://www.gbif.org/grscicoll/collection/a03172d2-ea56-439c-a71d-86235e80c72e	20020	Filogenia de los Pasálidos (Coleoptera: Passalidae) del nuevo mundo	ANLA:1293:2013	2021-12-17	es		Jiménez-Ferbans, L. | Fuentes-Castro, M. | Villalba-Fuentes, E.	1	Individuos		Adulto	present	Colecta Definitiva: Animal completo (ETOH)	En colección				2019-06-22	2019	6	22	22 Jun 2019	Corteza	P2Sub2T25	América del Sur	Colombia	CO	Magdalena	Santa Marta		Sierra Nevada de Santa Marta, Minca Vereda Bellavista	1792	11°05'26.2''N	74°04'25.0''W	11°05'26.2''N 74°04'25.0''W	Grados, minutos, segundos	11.0906	-74.0736	WGS84			Etiqueta de recolección	Villalba-Fuentes, E.
CBUMAG:ENT:20021	PreservedSpecimen	PhysicalObject	Universidad del Magdalena (UniMagdalena)	891.780.111-8	CBUMAG-ENT	https://www.gbif.org/grscicoll/collection/a03172d2-ea56-439c-a71d-86235e80c72e	20021	Filogenia de los Pasálidos (Coleoptera: Passalidae) del nuevo mundo	ANLA:1293:2013	2021-12-17	es		Jiménez-Ferbans, L. | Fuentes-Castro, M. | Villalba-Fuentes, E.	1	Individuos		Adulto	present	Colecta Definitiva: Animal completo (ETOH)	En colección				2019-06-22	2019	6	22	22 Jun 2019	Albura	P2Sub2T29	América del Sur	Colombia	CO	Magdalena	Santa Marta		Sierra Nevada de Santa Marta, Minca Vereda Bellavista	1792	11°05'26.2''N	74°04'25.0''W	11°05'26.2''N 74°04'25.0''W	Grados, minutos, segundos	11.0906	-74.0736	WGS84			Etiqueta de recolección	Muñoz-Montero, J.
CBUMAG:ENT:20022	PreservedSpecimen	PhysicalObject	Universidad del Magdalena (UniMagdalena)	891.780.111-8	CBUMAG-ENT	https://www.gbif.org/grscicoll/collection/a03172d2-ea56-439c-a71d-86235e80c72e	20022	Filogenia de los Pasálidos (Coleoptera: Passalidae) del nuevo mundo	ANLA:1293:2013	2021-12-17	es		Jiménez-Ferbans, L. | Fuentes-Castro, M. | Villalba-Fuentes, E.	1	Individuos		Adulto	present	Colecta Definitiva: Animal completo (ETOH)	En colección				2019-06-22	2019	6	22	22 Jun 2019	Duramen	P2Sub2T31	América del Sur	Colombia	CO	Magdalena	Santa Marta		Sierra Nevada de Santa Marta, Minca Vereda Bellavista	1792	11°05'26.2''N	74°04'25.0''W	11°05'26.2''N 74°04'25.0''W	Grados, minutos, segundos	11.0906	-74.0736	WGS84			Etiqueta de recolección	Muñoz-Montero, J.
CBUMAG:ENT:20023	PreservedSpecimen	PhysicalObject	Universidad del Magdalena (UniMagdalena)	891.780.111-8	CBUMAG-ENT	https://www.gbif.org/grscicoll/collection/a03172d2-ea56-439c-a71d-86235e80c72e	20023	Filogenia de los Pasálidos (Coleoptera: Passalidae) del nuevo mundo	ANLA:1293:2013	2021-12-17	es		Jiménez-Ferbans, L. | Fuentes-Castro, M. | Villalba-Fuentes, E.	1	Individuos		Adulto	present	Colecta Definitiva: Animal completo (ETOH)	En colección				2019-06-22	2019	6	22	22 Jun 2019	Duramen	P2Sub2T31	América del Sur	Colombia	CO	Magdalena	Santa Marta		Sierra Nevada de Santa Marta, Minca Vereda Bellavista	1792	11°05'26.2''N	74°04'25.0''W	11°05'26.2''N 74°04'25.0''W	Grados, minutos, segundos	11.0906	-74.0736	WGS84			Etiqueta de recolección	Muñoz-Montero, J.
CBUMAG:ENT:20024	PreservedSpecimen	PhysicalObject	Universidad del Magdalena (UniMagdalena)	891.780.111-8	CBUMAG-ENT	https://www.gbif.org/grscicoll/collection/a03172d2-ea56-439c-a71d-86235e80c72e	20024	Filogenia de los Pasálidos (Coleoptera: Passalidae) del nuevo mundo	ANLA:1293:2013	2021-12-17	es		Jiménez-Ferbans, L. | Fuentes-Castro, M. | Villalba-Fuentes, E.	1	Individuos		Adulto	present	Colecta Definitiva: Animal completo (ETOH)	En colección				2019-06-22	2019	6	22	22 Jun 2019	Albura	P2Sub2T36	América del Sur	Colombia	CO	Magdalena	Santa Marta		Sierra Nevada de Santa Marta, Minca Vereda Bellavista	1792	11°05'26.2''N	74°04'25.0''W	11°05'26.2''N 74°04'25.0''W	Grados, minutos, segundos	11.0906	-74.0736	WGS84			Etiqueta de recolección	Villalba-Fuentes, E.
CBUMAG:ENT:20025	PreservedSpecimen	PhysicalObject	Universidad del Magdalena (UniMagdalena)	891.780.111-8	CBUMAG-ENT	https://www.gbif.org/grscicoll/collection/a03172d2-ea56-439c-a71d-86235e80c72e	20025	Filogenia de los Pasálidos (Coleoptera: Passalidae) del nuevo mundo	ANLA:1293:2013	2021-12-17	es		Jiménez-Ferbans, L. | Fuentes-Castro, M. | Villalba-Fuentes, E.	2	Individuos	Un adulto dañado	Adultos	present	Colecta Definitiva: Animal completo (ETOH)	En colección				2019-06-22	2019	6	22	22 Jun 2019	Albura	P2Sub4T15	América del Sur	Colombia	CO	Magdalena	Santa Marta		Sierra Nevada de Santa Marta, Minca Vereda Bellavista	1792	11°05'26.2''N	74°04'25.0''W	11°05'26.2''N 74°04'25.0''W	Grados, minutos, segundos	11.0906	-74.0736	WGS84			Etiqueta de recolección	Muñoz-Montero, J.
CBUMAG:ENT:20026	PreservedSpecimen	PhysicalObject	Universidad del Magdalena (UniMagdalena)	891.780.111-8	CBUMAG-ENT	https://www.gbif.org/grscicoll/collection/a03172d2-ea56-439c-a71d-86235e80c72e	20026	Filogenia de los Pasálidos (Coleoptera: Passalidae) del nuevo mundo	ANLA:1293:2013	2021-12-17	es		Jiménez-Ferbans, L. | Fuentes-Castro, M. | Villalba-Fuentes, E.	1	Individuos		Adulto	present	Colecta Definitiva: Animal completo (ETOH)	En colección				2019-06-22	2019	6	22	22 Jun 2019	Duramen	P2Sub4T15	América del Sur	Colombia	CO	Magdalena	Santa Marta		Sierra Nevada de Santa Marta, Minca Vereda Bellavista	1792	11°05'26.2''N	74°04'25.0''W	11°05'26.2''N 74°04'25.0''W	Grados, minutos, segundos	11.0906	-74.0736	WGS84			Etiqueta de recolección	Muñoz-Montero, J.
CBUMAG:ENT:20027	PreservedSpecimen	PhysicalObject	Universidad del Magdalena (UniMagdalena)	891.780.111-8	CBUMAG-ENT	https://www.gbif.org/grscicoll/collection/a03172d2-ea56-439c-a71d-86235e80c72e	20027	Filogenia de los Pasálidos (Coleoptera: Passalidae) del nuevo mundo	ANLA:1293:2013	2021-12-17	es		Jiménez-Ferbans, L. | Fuentes-Castro, M. | Villalba-Fuentes, E.	1	Individuos		Adulto	present	Colecta Definitiva: Animal completo (ETOH)	En colección				2019-06-22	2019	6	22	22 Jun 2019	Duramen	P2Sub4T19	América del Sur	Colombia	CO	Magdalena	Santa Marta		Sierra Nevada de Santa Marta, Minca Vereda Bellavista	1792	11°05'26.2''N	74°04'25.0''W	11°05'26.2''N 74°04'25.0''W	Grados, minutos, segundos	11.0906	-74.0736	WGS84			Etiqueta de recolección	Villalba-Fuentes, E.
CBUMAG:ENT:20028	PreservedSpecimen	PhysicalObject	Universidad del Magdalena (UniMagdalena)	891.780.111-8	CBUMAG-ENT	https://www.gbif.org/grscicoll/collection/a03172d2-ea56-439c-a71d-86235e80c72e	20028	Filogenia de los Pasálidos (Coleoptera: Passalidae) del nuevo mundo	ANLA:1293:2013	2021-12-17	es		Jiménez-Ferbans, L. | Fuentes-Castro, M. | Villalba-Fuentes, E.	1	Individuos		Adulto	present	Colecta Definitiva: Animal completo (ETOH)	En colección				2019-06-22	2019	6	22	22 Jun 2019	Duramen	P2Sub4T19	América del Sur	Colombia	CO	Magdalena	Santa Marta		Sierra Nevada de Santa Marta, Minca Vereda Bellavista	1792	11°05'26.2''N	74°04'25.0''W	11°05'26.2''N 74°04'25.0''W	Grados, minutos, segundos	11.0906	-74.0736	WGS84			Etiqueta de recolección	Villalba-Fuentes, E.
CBUMAG:ENT:20029	PreservedSpecimen	PhysicalObject	Universidad del Magdalena (UniMagdalena)	891.780.111-8	CBUMAG-ENT	https://www.gbif.org/grscicoll/collection/a03172d2-ea56-439c-a71d-86235e80c72e	20029	Filogenia de los Pasálidos (Coleoptera: Passalidae) del nuevo mundo	ANLA:1293:2013	2021-12-17	es		Jiménez-Ferbans, L. | Fuentes-Castro, M. | Villalba-Fuentes, E.	7	Individuos	Un adulto, pupa dañada y restos	3 Adultos 3 pupas 1 larva	present	Colecta Definitiva: Animal completo (ETOH)	En colección				2019-06-23	2019	6	23	23 Jun 2019	Duramen	P3Sub1T2	América del Sur	Colombia	CO	Magdalena	Santa Marta		Sierra Nevada de Santa Marta, Minca Vereda Bellavista	1779	11°05'33.6''N	74°04'23.3''W	11°05'33.6''N 74°04'23.3''W	Grados, minutos, segundos	11.0927	-74.0731	WGS84			Etiqueta de recolección	Muñoz-Montero, J.
CBUMAG:ENT:20030	PreservedSpecimen	PhysicalObject	Universidad del Magdalena (UniMagdalena)	891.780.111-8	CBUMAG-ENT	https://www.gbif.org/grscicoll/collection/a03172d2-ea56-439c-a71d-86235e80c72e	20030	Filogenia de los Pasálidos (Coleoptera: Passalidae) del nuevo mundo	ANLA:1293:2013	2021-12-17	es		Jiménez-Ferbans, L. | Fuentes-Castro, M. | Villalba-Fuentes, E.	2	Individuos		Adultos	present	Colecta Definitiva: Animal completo (ETOH)	En colección				2019-06-23	2019	6	23	23 Jun 2019	Duramen	P3Sub1T2	América del Sur	Colombia	CO	Magdalena	Santa Marta		Sierra Nevada de Santa Marta, Minca Vereda Bellavista	1779	11°05'33.6''N	74°04'23.3''W	11°05'33.6''N 74°04'23.3''W	Grados, minutos, segundos	11.0927	-74.0731	WGS84			Etiqueta de recolección	Villalba-Fuentes, E.
CBUMAG:ENT:20031	PreservedSpecimen	PhysicalObject	Universidad del Magdalena (UniMagdalena)	891.780.111-8	CBUMAG-ENT	https://www.gbif.org/grscicoll/collection/a03172d2-ea56-439c-a71d-86235e80c72e	20031	Filogenia de los Pasálidos (Coleoptera: Passalidae) del nuevo mundo	ANLA:1293:2013	2021-12-17	es		Jiménez-Ferbans, L. | Fuentes-Castro, M. | Villalba-Fuentes, E.	1	Individuos		Adulto	present	Colecta Definitiva: Animal completo (ETOH)	En colección				2019-06-23	2019	6	23	23 Jun 2019	Corteza	P3Sub1T36	América del Sur	Colombia	CO	Magdalena	Santa Marta		Sierra Nevada de Santa Marta, Minca Vereda Bellavista	1779	11°05'33.6''N	74°04'23.3''W	11°05'33.6''N 74°04'23.3''W	Grados, minutos, segundos	11.0927	-74.0731	WGS84			Etiqueta de recolección	Muñoz-Montero, J.
CBUMAG:ENT:20032	PreservedSpecimen	PhysicalObject	Universidad del Magdalena (UniMagdalena)	891.780.111-8	CBUMAG-ENT	https://www.gbif.org/grscicoll/collection/a03172d2-ea56-439c-a71d-86235e80c72e	20032	Filogenia de los Pasálidos (Coleoptera: Passalidae) del nuevo mundo	ANLA:1293:2013	2021-12-17	es		Jiménez-Ferbans, L. | Fuentes-Castro, M. | Villalba-Fuentes, E.	1	Individuos		Adulto	present	Colecta Definitiva: Animal completo (ETOH)	En colección				2019-06-23	2019	6	23	23 Jun 2019	Albura	P3Sub1T36	América del Sur	Colombia	CO	Magdalena	Santa Marta		Sierra Nevada de Santa Marta, Minca Vereda Bellavista	1779	11°05'33.6''N	74°04'23.3''W	11°05'33.6''N 74°04'23.3''W	Grados, minutos, segundos	11.0927	-74.0731	WGS84			Etiqueta de recolección	Muñoz-Montero, J.
CBUMAG:ENT:20033	PreservedSpecimen	PhysicalObject	Universidad del Magdalena (UniMagdalena)	891.780.111-8	CBUMAG-ENT	https://www.gbif.org/grscicoll/collection/a03172d2-ea56-439c-a71d-86235e80c72e	20033	Filogenia de los Pasálidos (Coleoptera: Passalidae) del nuevo mundo	ANLA:1293:2013	2021-12-17	es		Jiménez-Ferbans, L. | Fuentes-Castro, M. | Villalba-Fuentes, E.	2	Individuos		Adultos	present	Colecta Definitiva: Animal completo (ETOH)	En colección				2019-06-23	2019	6	23	23 Jun 2019	Albura	P3Sub1T9	América del Sur	Colombia	CO	Magdalena	Santa Marta		Sierra Nevada de Santa Marta, Minca Vereda Bellavista	1779	11°05'33.6''N	74°04'23.3''W	11°05'33.6''N 74°04'23.3''W	Grados, minutos, segundos	11.0927	-74.0731	WGS84			Etiqueta de recolección	Muñoz-Montero, J.
CBUMAG:ENT:20034	PreservedSpecimen	PhysicalObject	Universidad del Magdalena (UniMagdalena)	891.780.111-8	CBUMAG-ENT	https://www.gbif.org/grscicoll/collection/a03172d2-ea56-439c-a71d-86235e80c72e	20034	Filogenia de los Pasálidos (Coleoptera: Passalidae) del nuevo mundo	ANLA:1293:2013	2021-12-17	es		Jiménez-Ferbans, L. | Fuentes-Castro, M. | Villalba-Fuentes, E.	1	Individuos		Adulto	present	Colecta Definitiva: Animal completo (ETOH)	En colección				2019-06-23	2019	6	23	23 Jun 2019	Albura	P3Sub242	América del Sur	Colombia	CO	Magdalena	Santa Marta		Sierra Nevada de Santa Marta, Minca Vereda Bellavista	1776	11°05'34.9''N	74°04'23.1''W	11°05'34.9''N 74°04'23.1''W	Grados, minutos, segundos	11.093	-74.0731	WGS84			Etiqueta de recolección	Muñoz-Montero, J.
CBUMAG:ENT:20035	PreservedSpecimen	PhysicalObject	Universidad del Magdalena (UniMagdalena)	891.780.111-8	CBUMAG-ENT	https://www.gbif.org/grscicoll/collection/a03172d2-ea56-439c-a71d-86235e80c72e	20035	Filogenia de los Pasálidos (Coleoptera: Passalidae) del nuevo mundo	ANLA:1293:2013	2021-12-17	es		Jiménez-Ferbans, L. | Fuentes-Castro, M. | Villalba-Fuentes, E.	1	Individuos		Adulto	present	Colecta Definitiva: Animal completo (ETOH)	En colección				2019-06-23	2019	6	23	23 Jun 2019		P3Sub2 Caminando	América del Sur	Colombia	CO	Magdalena	Santa Marta		Sierra Nevada de Santa Marta, Minca Vereda Bellavista	1776	11°05'34.9''N	74°04'23.1''W	11°05'34.9''N 74°04'23.1''W	Grados, minutos, segundos	11.093	-74.0731	WGS84			Etiqueta de recolección	Villalba-Fuentes, E.
CBUMAG:ENT:20036	PreservedSpecimen	PhysicalObject	Universidad del Magdalena (UniMagdalena)	891.780.111-8	CBUMAG-ENT	https://www.gbif.org/grscicoll/collection/a03172d2-ea56-439c-a71d-86235e80c72e	20036	Filogenia de los Pasálidos (Coleoptera: Passalidae) del nuevo mundo	ANLA:1293:2013	2021-12-17	es		Jiménez-Ferbans, L. | Fuentes-Castro, M. | Villalba-Fuentes, E.	1	Individuos		Adulto	present	Colecta Definitiva: Animal completo (ETOH)	En colección				2019-06-23	2019	6	23	23 Jun 2019	Duramen	P3Sub2T15	América del Sur	Colombia	CO	Magdalena	Santa Marta		Sierra Nevada de Santa Marta, Minca Vereda Bellavista	1776	11°05'34.9''N	74°04'23.1''W	11°05'34.9''N 74°04'23.1''W	Grados, minutos, segundos	11.093	-74.0731	WGS84			Etiqueta de recolección	Villalba-Fuentes, E.
CBUMAG:ENT:20037	PreservedSpecimen	PhysicalObject	Universidad del Magdalena (UniMagdalena)	891.780.111-8	CBUMAG-ENT	https://www.gbif.org/grscicoll/collection/a03172d2-ea56-439c-a71d-86235e80c72e	20037	Filogenia de los Pasálidos (Coleoptera: Passalidae) del nuevo mundo	ANLA:1293:2013	2021-12-17	es		Jiménez-Ferbans, L. | Fuentes-Castro, M. | Villalba-Fuentes, E.	1	Individuos		Adulto	present	Colecta Definitiva: Animal completo (ETOH)	En colección				2019-06-23	2019	6	23	23 Jun 2019	Albura	P3Sub2T18	América del Sur	Colombia	CO	Magdalena	Santa Marta		Sierra Nevada de Santa Marta, Minca Vereda Bellavista	1776	11°05'34.9''N	74°04'23.1''W	11°05'34.9''N 74°04'23.1''W	Grados, minutos, segundos	11.093	-74.0731	WGS84			Etiqueta de recolección	Muñoz-Montero, J.
CBUMAG:ENT:20038	PreservedSpecimen	PhysicalObject	Universidad del Magdalena (UniMagdalena)	891.780.111-8	CBUMAG-ENT	https://www.gbif.org/grscicoll/collection/a03172d2-ea56-439c-a71d-86235e80c72e	20038	Filogenia de los Pasálidos (Coleoptera: Passalidae) del nuevo mundo	ANLA:1293:2013	2021-12-17	es		Jiménez-Ferbans, L. | Fuentes-Castro, M. | Villalba-Fuentes, E.	1	Individuos		Adulto	present	Colecta Definitiva: Animal completo (ETOH)	En colección				2019-06-23	2019	6	23	23 Jun 2019	Albura	P3Sub2T29	América del Sur	Colombia	CO	Magdalena	Santa Marta		Sierra Nevada de Santa Marta, Minca Vereda Bellavista	1776	11°05'34.9''N	74°04'23.1''W	11°05'34.9''N 74°04'23.1''W	Grados, minutos, segundos	11.093	-74.0731	WGS84			Etiqueta de recolección	Muñoz-Montero, J.
CBUMAG:ENT:20039	PreservedSpecimen	PhysicalObject	Universidad del Magdalena (UniMagdalena)	891.780.111-8	CBUMAG-ENT	https://www.gbif.org/grscicoll/collection/a03172d2-ea56-439c-a71d-86235e80c72e	20039	Filogenia de los Pasálidos (Coleoptera: Passalidae) del nuevo mundo	ANLA:1293:2013	2021-12-17	es		Jiménez-Ferbans, L. | Fuentes-Castro, M. | Villalba-Fuentes, E.	3	Individuos	Un adulto dañado	Adultos	present	Colecta Definitiva: Animal completo (ETOH)	En colección				2019-06-23	2019	6	23	23 Jun 2019	Albura	P3Sub2T29	América del Sur	Colombia	CO	Magdalena	Santa Marta		Sierra Nevada de Santa Marta, Minca Vereda Bellavista	1776	11°05'34.9''N	74°04'23.1''W	11°05'34.9''N 74°04'23.1''W	Grados, minutos, segundos	11.093	-74.0731	WGS84			Etiqueta de recolección	Muñoz-Montero, J.
CBUMAG:ENT:20040	PreservedSpecimen	PhysicalObject	Universidad del Magdalena (UniMagdalena)	891.780.111-8	CBUMAG-ENT	https://www.gbif.org/grscicoll/collection/a03172d2-ea56-439c-a71d-86235e80c72e	20040	Filogenia de los Pasálidos (Coleoptera: Passalidae) del nuevo mundo	ANLA:1293:2013	2021-12-17	es		Jiménez-Ferbans, L. | Fuentes-Castro, M. | Villalba-Fuentes, E.	2	Individuos		Adultos	present	Colecta Definitiva: Animal completo (ETOH)	En colección				2019-06-23	2019	6	23	23 Jun 2019	Duramen	P3Sub2T31	América del Sur	Colombia	CO	Magdalena	Santa Marta		Sierra Nevada de Santa Marta, Minca Vereda Bellavista	1776	11°05'34.9''N	74°04'23.1''W	11°05'34.9''N 74°04'23.1''W	Grados, minutos, segundos	11.093	-74.0731	WGS84			Etiqueta de recolección	Muñoz-Montero, J.
CBUMAG:ENT:20041	PreservedSpecimen	PhysicalObject	Universidad del Magdalena (UniMagdalena)	891.780.111-8	CBUMAG-ENT	https://www.gbif.org/grscicoll/collection/a03172d2-ea56-439c-a71d-86235e80c72e	20041	Filogenia de los Pasálidos (Coleoptera: Passalidae) del nuevo mundo	ANLA:1293:2013	2021-12-17	es		Jiménez-Ferbans, L. | Fuentes-Castro, M. | Villalba-Fuentes, E.	1	Individuos		Adulto	present	Colecta Definitiva: Animal completo (ETOH)	En colección				2019-06-23	2019	6	23	23 Jun 2019	Corteza	P3Sub2T32	América del Sur	Colombia	CO	Magdalena	Santa Marta		Sierra Nevada de Santa Marta, Minca Vereda Bellavista	1776	11°05'34.9''N	74°04'23.1''W	11°05'34.9''N 74°04'23.1''W	Grados, minutos, segundos	11.093	-74.0731	WGS84			Etiqueta de recolección	Villalba-Fuentes, E.
CBUMAG:ENT:20042	PreservedSpecimen	PhysicalObject	Universidad del Magdalena (UniMagdalena)	891.780.111-8	CBUMAG-ENT	https://www.gbif.org/grscicoll/collection/a03172d2-ea56-439c-a71d-86235e80c72e	20042	Filogenia de los Pasálidos (Coleoptera: Passalidae) del nuevo mundo	ANLA:1293:2013	2021-12-17	es		Jiménez-Ferbans, L. | Fuentes-Castro, M. | Villalba-Fuentes, E.	7	Individuos		2 Adultos 4 juveniles 1 pupa	present	Colecta Definitiva: Animal completo (ETOH)	En colección				2019-06-23	2019	6	23	23 Jun 2019	Duramen	P3Sub2T33	América del Sur	Colombia	CO	Magdalena	Santa Marta		Sierra Nevada de Santa Marta, Minca Vereda Bellavista	1776	11°05'34.9''N	74°04'23.1''W	11°05'34.9''N 74°04'23.1''W	Grados, minutos, segundos	11.093	-74.0731	WGS84			Etiqueta de recolección	Muñoz-Montero, J.
CBUMAG:ENT:20043	PreservedSpecimen	PhysicalObject	Universidad del Magdalena (UniMagdalena)	891.780.111-8	CBUMAG-ENT	https://www.gbif.org/grscicoll/collection/a03172d2-ea56-439c-a71d-86235e80c72e	20043	Filogenia de los Pasálidos (Coleoptera: Passalidae) del nuevo mundo	ANLA:1293:2013	2021-12-17	es		Jiménez-Ferbans, L. | Fuentes-Castro, M. | Villalba-Fuentes, E.	1	Individuos		Adulto	present	Colecta Definitiva: Animal completo (ETOH)	En colección				2019-06-23	2019	6	23	23 Jun 2019	Albura	P3Sub2T33	América del Sur	Colombia	CO	Magdalena	Santa Marta		Sierra Nevada de Santa Marta, Minca Vereda Bellavista	1776	11°05'34.9''N	74°04'23.1''W	11°05'34.9''N 74°04'23.1''W	Grados, minutos, segundos	11.093	-74.0731	WGS84			Etiqueta de recolección	Villalba-Fuentes, E.
CBUMAG:ENT:20044	PreservedSpecimen	PhysicalObject	Universidad del Magdalena (UniMagdalena)	891.780.111-8	CBUMAG-ENT	https://www.gbif.org/grscicoll/collection/a03172d2-ea56-439c-a71d-86235e80c72e	20044	Filogenia de los Pasálidos (Coleoptera: Passalidae) del nuevo mundo	ANLA:1293:2013	2021-12-17	es		Jiménez-Ferbans, L. | Fuentes-Castro, M. | Villalba-Fuentes, E.	3	Individuos		2 Adultos 1 larva	present	Colecta Definitiva: Animal completo (ETOH)	En colección				2019-06-23	2019	6	23	23 Jun 2019	Duramen	P3Sub2T34	América del Sur	Colombia	CO	Magdalena	Santa Marta		Sierra Nevada de Santa Marta, Minca Vereda Bellavista	1776	11°05'34.9''N	74°04'23.1''W	11°05'34.9''N 74°04'23.1''W	Grados, minutos, segundos	11.093	-74.0731	WGS84			Etiqueta de recolección	Muñoz-Montero, J.
CBUMAG:ENT:20045	PreservedSpecimen	PhysicalObject	Universidad del Magdalena (UniMagdalena)	891.780.111-8	CBUMAG-ENT	https://www.gbif.org/grscicoll/collection/a03172d2-ea56-439c-a71d-86235e80c72e	20045	Filogenia de los Pasálidos (Coleoptera: Passalidae) del nuevo mundo	ANLA:1293:2013	2021-12-17	es		Jiménez-Ferbans, L. | Fuentes-Castro, M. | Villalba-Fuentes, E.	1	Individuos		Adulto	present	Colecta Definitiva: Animal completo (ETOH)	En colección				2019-06-23	2019	6	23	23 Jun 2019	Duramen	P3Sub2T34	América del Sur	Colombia	CO	Magdalena	Santa Marta		Sierra Nevada de Santa Marta, Minca Vereda Bellavista	1776	11°05'34.9''N	74°04'23.1''W	11°05'34.9''N 74°04'23.1''W	Grados, minutos, segundos	11.093	-74.0731	WGS84			Etiqueta de recolección	Muñoz-Montero, J.
CBUMAG:ENT:20046	PreservedSpecimen	PhysicalObject	Universidad del Magdalena (UniMagdalena)	891.780.111-8	CBUMAG-ENT	https://www.gbif.org/grscicoll/collection/a03172d2-ea56-439c-a71d-86235e80c72e	20046	Filogenia de los Pasálidos (Coleoptera: Passalidae) del nuevo mundo	ANLA:1293:2013	2021-12-17	es		Jiménez-Ferbans, L. | Fuentes-Castro, M. | Villalba-Fuentes, E.	9	Individuos	Dos adultos dañados	Adultos	present	Colecta Definitiva: Animal completo (ETOH)	En colección				2019-06-25	2019	6	25	25 Jun 2019	Albura	P3Sub2T34	América del Sur	Colombia	CO	Magdalena	Santa Marta		Sierra Nevada de Santa Marta, Minca Vereda Bellavista	1776	11°05'34.9''N	74°04'23.1''W	11°05'34.9''N 74°04'23.1''W	Grados, minutos, segundos	11.093	-74.0731	WGS84			Etiqueta de recolección	Muñoz-Montero, J.
CBUMAG:ENT:20047	PreservedSpecimen	PhysicalObject	Universidad del Magdalena (UniMagdalena)	891.780.111-8	CBUMAG-ENT	https://www.gbif.org/grscicoll/collection/a03172d2-ea56-439c-a71d-86235e80c72e	20047	Filogenia de los Pasálidos (Coleoptera: Passalidae) del nuevo mundo	ANLA:1293:2013	2021-12-17	es		Jiménez-Ferbans, L. | Fuentes-Castro, M. | Villalba-Fuentes, E.	2	Individuos		Adultos	present	Colecta Definitiva: Animal completo (ETOH)	En colección				2019-06-23	2019	6	23	23 Jun 2019	Albura	P3Sub2T34	América del Sur	Colombia	CO	Magdalena	Santa Marta		Sierra Nevada de Santa Marta, Minca Vereda Bellavista	1776	11°05'34.9''N	74°04'23.1''W	11°05'34.9''N 74°04'23.1''W	Grados, minutos, segundos	11.093	-74.0731	WGS84			Etiqueta de recolección	Muñoz-Montero, J.
CBUMAG:ENT:20048	PreservedSpecimen	PhysicalObject	Universidad del Magdalena (UniMagdalena)	891.780.111-8	CBUMAG-ENT	https://www.gbif.org/grscicoll/collection/a03172d2-ea56-439c-a71d-86235e80c72e	20048	Filogenia de los Pasálidos (Coleoptera: Passalidae) del nuevo mundo	ANLA:1293:2013	2021-12-17	es		Jiménez-Ferbans, L. | Fuentes-Castro, M. | Villalba-Fuentes, E.	6	Individuos		3 Adultos 3 larvas	present	Colecta Definitiva: Animal completo (ETOH)	En colección				2019-06-23	2019	6	23	23 Jun 2019	Duramen	P3Sub2T35	América del Sur	Colombia	CO	Magdalena	Santa Marta		Sierra Nevada de Santa Marta, Minca Vereda Bellavista	1776	11°05'34.9''N	74°04'23.1''W	11°05'34.9''N 74°04'23.1''W	Grados, minutos, segundos	11.093	-74.0731	WGS84			Etiqueta de recolección	Muñoz-Montero, J.
CBUMAG:ENT:20049	PreservedSpecimen	PhysicalObject	Universidad del Magdalena (UniMagdalena)	891.780.111-8	CBUMAG-ENT	https://www.gbif.org/grscicoll/collection/a03172d2-ea56-439c-a71d-86235e80c72e	20049	Filogenia de los Pasálidos (Coleoptera: Passalidae) del nuevo mundo	ANLA:1293:2013	2021-12-17	es		Jiménez-Ferbans, L. | Fuentes-Castro, M. | Villalba-Fuentes, E.	3	Individuos	Un adulto dañado	Adultos	present	Colecta Definitiva: Animal completo (ETOH)	En colección				2019-06-23	2019	6	23	23 Jun 2019	Albura	P3Sub2T35	América del Sur	Colombia	CO	Magdalena	Santa Marta		Sierra Nevada de Santa Marta, Minca Vereda Bellavista	1776	11°05'34.9''N	74°04'23.1''W	11°05'34.9''N 74°04'23.1''W	Grados, minutos, segundos	11.093	-74.0731	WGS84			Etiqueta de recolección	Muñoz-Montero, J.
CBUMAG:ENT:20050	PreservedSpecimen	PhysicalObject	Universidad del Magdalena (UniMagdalena)	891.780.111-8	CBUMAG-ENT	https://www.gbif.org/grscicoll/collection/a03172d2-ea56-439c-a71d-86235e80c72e	20050	Filogenia de los Pasálidos (Coleoptera: Passalidae) del nuevo mundo	ANLA:1293:2013	2021-12-17	es		Jiménez-Ferbans, L. | Fuentes-Castro, M. | Villalba-Fuentes, E.	3	Individuos	Un adulto dañado	2 Adultos 1 juvenil	present	Colecta Definitiva: Animal completo (ETOH)	En colección				2019-06-24	2019	6	24	24 Jun 2019	Duramen	P3Sub2T37	América del Sur	Colombia	CO	Magdalena	Santa Marta		Sierra Nevada de Santa Marta, Minca Vereda Bellavista	1776	11°05'34.9''N	74°04'23.1''W	11°05'34.9''N 74°04'23.1''W	Grados, minutos, segundos	11.093	-74.0731	WGS84			Etiqueta de recolección	Muñoz-Montero, J.
CBUMAG:ENT:20051	PreservedSpecimen	PhysicalObject	Universidad del Magdalena (UniMagdalena)	891.780.111-8	CBUMAG-ENT	https://www.gbif.org/grscicoll/collection/a03172d2-ea56-439c-a71d-86235e80c72e	20051	Filogenia de los Pasálidos (Coleoptera: Passalidae) del nuevo mundo	ANLA:1293:2013	2021-12-17	es		Jiménez-Ferbans, L. | Fuentes-Castro, M. | Villalba-Fuentes, E.	2	Individuos		Adultos	present	Colecta Definitiva: Animal completo (ETOH)	En colección				2019-06-23	2019	6	23	23 Jun 2019	Albura	P3Sub2T38	América del Sur	Colombia	CO	Magdalena	Santa Marta		Sierra Nevada de Santa Marta, Minca Vereda Bellavista	1776	11°05'34.9''N	74°04'23.1''W	11°05'34.9''N 74°04'23.1''W	Grados, minutos, segundos	11.093	-74.0731	WGS84			Etiqueta de recolección	Villalba-Fuentes, E.
CBUMAG:ENT:20052	PreservedSpecimen	PhysicalObject	Universidad del Magdalena (UniMagdalena)	891.780.111-8	CBUMAG-ENT	https://www.gbif.org/grscicoll/collection/a03172d2-ea56-439c-a71d-86235e80c72e	20052	Filogenia de los Pasálidos (Coleoptera: Passalidae) del nuevo mundo	ANLA:1293:2013	2021-12-17	es		Jiménez-Ferbans, L. | Fuentes-Castro, M. | Villalba-Fuentes, E.	1	Individuos		Adulto	present	Colecta Definitiva: Animal completo (ETOH)	En colección				2019-06-23	2019	6	23	23 Jun 2019		P3Sub2T42	América del Sur	Colombia	CO	Magdalena	Santa Marta		Sierra Nevada de Santa Marta, Minca Vereda Bellavista	1776	11°05'34.9''N	74°04'23.1''W	11°05'34.9''N 74°04'23.1''W	Grados, minutos, segundos	11.093	-74.0731	WGS84			Etiqueta de recolección	Muñoz-Montero, J.
CBUMAG:ENT:20053	PreservedSpecimen	PhysicalObject	Universidad del Magdalena (UniMagdalena)	891.780.111-8	CBUMAG-ENT	https://www.gbif.org/grscicoll/collection/a03172d2-ea56-439c-a71d-86235e80c72e	20053	Filogenia de los Pasálidos (Coleoptera: Passalidae) del nuevo mundo	ANLA:1293:2013	2021-12-17	es		Jiménez-Ferbans, L. | Fuentes-Castro, M. | Villalba-Fuentes, E.	8	Individuos	Un adulto dañado	Adultos	present	Colecta Definitiva: Animal completo (ETOH)	En colección				2019-06-23	2019	6	23	23 Jun 2019	Albura	P3Sub2T42	América del Sur	Colombia	CO	Magdalena	Santa Marta		Sierra Nevada de Santa Marta, Minca Vereda Bellavista	1776	11°05'34.9''N	74°04'23.1''W	11°05'34.9''N 74°04'23.1''W	Grados, minutos, segundos	11.093	-74.0731	WGS84			Etiqueta de recolección	Muñoz-Montero, J.
CBUMAG:ENT:20054	PreservedSpecimen	PhysicalObject	Universidad del Magdalena (UniMagdalena)	891.780.111-8	CBUMAG-ENT	https://www.gbif.org/grscicoll/collection/a03172d2-ea56-439c-a71d-86235e80c72e	20054	Filogenia de los Pasálidos (Coleoptera: Passalidae) del nuevo mundo	ANLA:1293:2013	2021-12-17	es		Jiménez-Ferbans, L. | Fuentes-Castro, M. | Villalba-Fuentes, E.	5	Individuos		2 Adultos 3 larvas	present	Colecta Definitiva: Animal completo (ETOH)	En colección				2019-06-23	2019	6	23	23 Jun 2019	Albura	P3Sub2T43	América del Sur	Colombia	CO	Magdalena	Santa Marta		Sierra Nevada de Santa Marta, Minca Vereda Bellavista	1776	11°05'34.9''N	74°04'23.1''W	11°05'34.9''N 74°04'23.1''W	Grados, minutos, segundos	11.093	-74.0731	WGS84			Etiqueta de recolección	Villalba-Fuentes, E.
CBUMAG:ENT:20055	PreservedSpecimen	PhysicalObject	Universidad del Magdalena (UniMagdalena)	891.780.111-8	CBUMAG-ENT	https://www.gbif.org/grscicoll/collection/a03172d2-ea56-439c-a71d-86235e80c72e	20055	Filogenia de los Pasálidos (Coleoptera: Passalidae) del nuevo mundo	ANLA:1293:2013	2021-12-17	es		Jiménez-Ferbans, L. | Fuentes-Castro, M. | Villalba-Fuentes, E.	2	Individuos		Adultos	present	Colecta Definitiva: Animal completo (ETOH)	En colección				2019-06-23	2019	6	23	23 Jun 2019	Duramen	P3Sub2T5	América del Sur	Colombia	CO	Magdalena	Santa Marta		Sierra Nevada de Santa Marta, Minca Vereda Bellavista	1776	11°05'34.9''N	74°04'23.1''W	11°05'34.9''N 74°04'23.1''W	Grados, minutos, segundos	11.093	-74.0731	WGS84			Etiqueta de recolección	Muñoz-Montero, J.
CBUMAG:ENT:20056	PreservedSpecimen	PhysicalObject	Universidad del Magdalena (UniMagdalena)	891.780.111-8	CBUMAG-ENT	https://www.gbif.org/grscicoll/collection/a03172d2-ea56-439c-a71d-86235e80c72e	20056	Filogenia de los Pasálidos (Coleoptera: Passalidae) del nuevo mundo	ANLA:1293:2013	2021-12-17	es		Jiménez-Ferbans, L. | Fuentes-Castro, M. | Villalba-Fuentes, E.	1	Individuos		Adulto	present	Colecta Definitiva: Animal completo (ETOH)	En colección				2019-06-23	2019	6	23	23 Jun 2019	Albura	P3Sub2T6	América del Sur	Colombia	CO	Magdalena	Santa Marta		Sierra Nevada de Santa Marta, Minca Vereda Bellavista	1776	11°05'34.9''N	74°04'23.1''W	11°05'34.9''N 74°04'23.1''W	Grados, minutos, segundos	11.093	-74.0731	WGS84			Etiqueta de recolección	Muñoz-Montero, J.
CBUMAG:ENT:20057	PreservedSpecimen	PhysicalObject	Universidad del Magdalena (UniMagdalena)	891.780.111-8	CBUMAG-ENT	https://www.gbif.org/grscicoll/collection/a03172d2-ea56-439c-a71d-86235e80c72e	20057	Filogenia de los Pasálidos (Coleoptera: Passalidae) del nuevo mundo	ANLA:1293:2013	2021-12-17	es		Jiménez-Ferbans, L. | Fuentes-Castro, M. | Villalba-Fuentes, E.	1	Individuos		Adulto	present	Colecta Definitiva: Animal completo (ETOH)	En colección				2019-06-23	2019	6	23	23 Jun 2019	Duramen	P3Sub2T6	América del Sur	Colombia	CO	Magdalena	Santa Marta		Sierra Nevada de Santa Marta, Minca Vereda Bellavista	1776	11°05'34.9''N	74°04'23.1''W	11°05'34.9''N 74°04'23.1''W	Grados, minutos, segundos	11.093	-74.0731	WGS84			Etiqueta de recolección	Muñoz-Montero, J.
CBUMAG:ENT:20058	PreservedSpecimen	PhysicalObject	Universidad del Magdalena (UniMagdalena)	891.780.111-8	CBUMAG-ENT	https://www.gbif.org/grscicoll/collection/a03172d2-ea56-439c-a71d-86235e80c72e	20058	Filogenia de los Pasálidos (Coleoptera: Passalidae) del nuevo mundo	ANLA:1293:2013	2021-12-17	es		Jiménez-Ferbans, L. | Fuentes-Castro, M. | Villalba-Fuentes, E.	1	Individuos		Adulto	present	Colecta Definitiva: Animal completo (ETOH)	En colección				2019-06-24	2019	6	24	24 Jun 2019	Albura	P3Sub3T15	América del Sur	Colombia	CO	Magdalena	Santa Marta		Sierra Nevada de Santa Marta, Minca Vereda Bellavista	1793	11°05'33.5''N	74°04'21.6''W	11°05'33.5''N 74°04'21.6''W	Grados, minutos, segundos	11.0926	-74.0727	WGS84			Etiqueta de recolección	Muñoz-Montero, J.
CBUMAG:ENT:20059	PreservedSpecimen	PhysicalObject	Universidad del Magdalena (UniMagdalena)	891.780.111-8	CBUMAG-ENT	https://www.gbif.org/grscicoll/collection/a03172d2-ea56-439c-a71d-86235e80c72e	20059	Filogenia de los Pasálidos (Coleoptera: Passalidae) del nuevo mundo	ANLA:1293:2013	2021-12-17	es		Jiménez-Ferbans, L. | Fuentes-Castro, M. | Villalba-Fuentes, E.	4	Individuos	Un adulto dañado	3 Adultos 1 larva	present	Colecta Definitiva: Animal completo (ETOH)	En colección				2019-06-24	2019	6	24	24 Jun 2019	Duramen	P3Sub3T19	América del Sur	Colombia	CO	Magdalena	Santa Marta		Sierra Nevada de Santa Marta, Minca Vereda Bellavista	1793	11°05'33.5''N	74°04'21.6''W	11°05'33.5''N 74°04'21.6''W	Grados, minutos, segundos	11.0926	-74.0727	WGS84			Etiqueta de recolección	Muñoz-Montero, J.
CBUMAG:ENT:20060	PreservedSpecimen	PhysicalObject	Universidad del Magdalena (UniMagdalena)	891.780.111-8	CBUMAG-ENT	https://www.gbif.org/grscicoll/collection/a03172d2-ea56-439c-a71d-86235e80c72e	20060	Filogenia de los Pasálidos (Coleoptera: Passalidae) del nuevo mundo	ANLA:1293:2013	2021-12-17	es		Jiménez-Ferbans, L. | Fuentes-Castro, M. | Villalba-Fuentes, E.	2	Individuos		Adultos	present	Colecta Definitiva: Animal completo (ETOH)	En colección				2019-06-24	2019	6	24	24 Jun 2019	Albura	P3Sub3T19	América del Sur	Colombia	CO	Magdalena	Santa Marta		Sierra Nevada de Santa Marta, Minca Vereda Bellavista	1793	11°05'33.5''N	74°04'21.6''W	11°05'33.5''N 74°04'21.6''W	Grados, minutos, segundos	11.0926	-74.0727	WGS84			Etiqueta de recolección	Muñoz-Montero, J.
CBUMAG:ENT:20061	PreservedSpecimen	PhysicalObject	Universidad del Magdalena (UniMagdalena)	891.780.111-8	CBUMAG-ENT	https://www.gbif.org/grscicoll/collection/a03172d2-ea56-439c-a71d-86235e80c72e	20061	Filogenia de los Pasálidos (Coleoptera: Passalidae) del nuevo mundo	ANLA:1293:2013	2021-12-17	es		Jiménez-Ferbans, L. | Fuentes-Castro, M. | Villalba-Fuentes, E.	4	Individuos		2 Adultos 2 huevos	present	Colecta Definitiva: Animal completo (ETOH)	En colección				2019-06-24	2019	6	24	24 Jun 2019	Albura	P3Sub3T19	América del Sur	Colombia	CO	Magdalena	Santa Marta		Sierra Nevada de Santa Marta, Minca Vereda Bellavista	1793	11°05'33.5''N	74°04'21.6''W	11°05'33.5''N 74°04'21.6''W	Grados, minutos, segundos	11.0926	-74.0727	WGS84			Etiqueta de recolección	Muñoz-Montero, J.
CBUMAG:ENT:20062	PreservedSpecimen	PhysicalObject	Universidad del Magdalena (UniMagdalena)	891.780.111-8	CBUMAG-ENT	https://www.gbif.org/grscicoll/collection/a03172d2-ea56-439c-a71d-86235e80c72e	20062	Filogenia de los Pasálidos (Coleoptera: Passalidae) del nuevo mundo	ANLA:1293:2013	2021-12-17	es		Jiménez-Ferbans, L. | Fuentes-Castro, M. | Villalba-Fuentes, E.	3	Individuos		2 Adultos 1 larva	present	Colecta Definitiva: Animal completo (ETOH)	En colección				2019-06-24	2019	6	24	24 Jun 2019	Albura	P3Sub3T14	América del Sur	Colombia	CO	Magdalena	Santa Marta		Sierra Nevada de Santa Marta, Minca Vereda Bellavista	1793	11°05'33.5''N	74°04'21.6''W	11°05'33.5''N 74°04'21.6''W	Grados, minutos, segundos	11.0926	-74.0727	WGS84			Etiqueta de recolección	Muñoz-Montero, J.
CBUMAG:ENT:20063	PreservedSpecimen	PhysicalObject	Universidad del Magdalena (UniMagdalena)	891.780.111-8	CBUMAG-ENT	https://www.gbif.org/grscicoll/collection/a03172d2-ea56-439c-a71d-86235e80c72e	20063	Filogenia de los Pasálidos (Coleoptera: Passalidae) del nuevo mundo	ANLA:1293:2013	2021-12-17	es		Jiménez-Ferbans, L. | Fuentes-Castro, M. | Villalba-Fuentes, E.	1	Individuos		Adulto	present	Colecta Definitiva: Animal completo (ETOH)	En colección				2019-06-24	2019	6	24	24 Jun 2019	Albura	P3Sub3T22	América del Sur	Colombia	CO	Magdalena	Santa Marta		Sierra Nevada de Santa Marta, Minca Vereda Bellavista	1793	11°05'33.5''N	74°04'21.6''W	11°05'33.5''N 74°04'21.6''W	Grados, minutos, segundos	11.0926	-74.0727	WGS84			Etiqueta de recolección	Villalba-Fuentes, E.
CBUMAG:ENT:20064	PreservedSpecimen	PhysicalObject	Universidad del Magdalena (UniMagdalena)	891.780.111-8	CBUMAG-ENT	https://www.gbif.org/grscicoll/collection/a03172d2-ea56-439c-a71d-86235e80c72e	20064	Filogenia de los Pasálidos (Coleoptera: Passalidae) del nuevo mundo	ANLA:1293:2013	2021-12-17	es		Jiménez-Ferbans, L. | Fuentes-Castro, M. | Villalba-Fuentes, E.	1	Individuos		Adulto	present	Colecta Definitiva: Animal completo (ETOH)	En colección				2019-06-24	2019	6	24	24 Jun 2019	Duramen	P3Sub3T22	América del Sur	Colombia	CO	Magdalena	Santa Marta		Sierra Nevada de Santa Marta, Minca Vereda Bellavista	1793	11°05'33.5''N	74°04'21.6''W	11°05'33.5''N 74°04'21.6''W	Grados, minutos, segundos	11.0926	-74.0727	WGS84			Etiqueta de recolección	Villalba-Fuentes, E.
CBUMAG:ENT:20065	PreservedSpecimen	PhysicalObject	Universidad del Magdalena (UniMagdalena)	891.780.111-8	CBUMAG-ENT	https://www.gbif.org/grscicoll/collection/a03172d2-ea56-439c-a71d-86235e80c72e	20065	Filogenia de los Pasálidos (Coleoptera: Passalidae) del nuevo mundo	ANLA:1293:2013	2021-12-17	es		Jiménez-Ferbans, L. | Fuentes-Castro, M. | Villalba-Fuentes, E.	1	Individuos		Adulto	present	Colecta Definitiva: Animal completo (ETOH)	En colección				2019-06-24	2019	6	24	24 Jun 2019	Albura	P3Sub3T24	América del Sur	Colombia	CO	Magdalena	Santa Marta		Sierra Nevada de Santa Marta, Minca Vereda Bellavista	1793	11°05'33.5''N	74°04'21.6''W	11°05'33.5''N 74°04'21.6''W	Grados, minutos, segundos	11.0926	-74.0727	WGS84			Etiqueta de recolección	Muñoz-Montero, J.
CBUMAG:ENT:20066	PreservedSpecimen	PhysicalObject	Universidad del Magdalena (UniMagdalena)	891.780.111-8	CBUMAG-ENT	https://www.gbif.org/grscicoll/collection/a03172d2-ea56-439c-a71d-86235e80c72e	20066	Filogenia de los Pasálidos (Coleoptera: Passalidae) del nuevo mundo	ANLA:1293:2013	2021-12-17	es		Jiménez-Ferbans, L. | Fuentes-Castro, M. | Villalba-Fuentes, E.	7	Individuos	Un adulto dañado	Adultos	present	Colecta Definitiva: Animal completo (ETOH)	En colección				2019-06-24	2019	6	24	24 Jun 2019	Duramen	P3Sub3T24	América del Sur	Colombia	CO	Magdalena	Santa Marta		Sierra Nevada de Santa Marta, Minca Vereda Bellavista	1793	11°05'33.5''N	74°04'21.6''W	11°05'33.5''N 74°04'21.6''W	Grados, minutos, segundos	11.0926	-74.0727	WGS84			Etiqueta de recolección	Muñoz-Montero, J.
CBUMAG:ENT:20067	PreservedSpecimen	PhysicalObject	Universidad del Magdalena (UniMagdalena)	891.780.111-8	CBUMAG-ENT	https://www.gbif.org/grscicoll/collection/a03172d2-ea56-439c-a71d-86235e80c72e	20067	Filogenia de los Pasálidos (Coleoptera: Passalidae) del nuevo mundo	ANLA:1293:2013	2021-12-17	es		Jiménez-Ferbans, L. | Fuentes-Castro, M. | Villalba-Fuentes, E.	3	Individuos	Un adulto dañado	Adultos	present	Colecta Definitiva: Animal completo (ETOH)	En colección				2019-06-24	2019	6	24	24 Jun 2019	Albura	P3Sub3T33	América del Sur	Colombia	CO	Magdalena	Santa Marta		Sierra Nevada de Santa Marta, Minca Vereda Bellavista	1793	11°05'33.5''N	74°04'21.6''W	11°05'33.5''N 74°04'21.6''W	Grados, minutos, segundos	11.0926	-74.0727	WGS84			Etiqueta de recolección	Muñoz-Montero, J.
CBUMAG:ENT:20068	PreservedSpecimen	PhysicalObject	Universidad del Magdalena (UniMagdalena)	891.780.111-8	CBUMAG-ENT	https://www.gbif.org/grscicoll/collection/a03172d2-ea56-439c-a71d-86235e80c72e	20068	Filogenia de los Pasálidos (Coleoptera: Passalidae) del nuevo mundo	ANLA:1293:2013	2021-12-17	es		Jiménez-Ferbans, L. | Fuentes-Castro, M. | Villalba-Fuentes, E.	1	Individuos		Adulto	present	Colecta Definitiva: Animal completo (ETOH)	En colección				2019-06-24	2019	6	24	24 Jun 2019	Duramen	P3Sub3T33	América del Sur	Colombia	CO	Magdalena	Santa Marta		Sierra Nevada de Santa Marta, Minca Vereda Bellavista	1793	11°05'33.5''N	74°04'21.6''W	11°05'33.5''N 74°04'21.6''W	Grados, minutos, segundos	11.0926	-74.0727	WGS84			Etiqueta de recolección	Muñoz-Montero, J.
CBUMAG:ENT:20069	PreservedSpecimen	PhysicalObject	Universidad del Magdalena (UniMagdalena)	891.780.111-8	CBUMAG-ENT	https://www.gbif.org/grscicoll/collection/a03172d2-ea56-439c-a71d-86235e80c72e	20069	Filogenia de los Pasálidos (Coleoptera: Passalidae) del nuevo mundo	ANLA:1293:2013	2021-12-17	es		Jiménez-Ferbans, L. | Fuentes-Castro, M. | Villalba-Fuentes, E.	5	Individuos	Un adulto dañado	Adultos	present	Colecta Definitiva: Animal completo (ETOH)	En colección				2019-06-24	2019	6	24	24 Jun 2019	Albura	P3Sub3T36	América del Sur	Colombia	CO	Magdalena	Santa Marta		Sierra Nevada de Santa Marta, Minca Vereda Bellavista	1793	11°05'33.5''N	74°04'21.6''W	11°05'33.5''N 74°04'21.6''W	Grados, minutos, segundos	11.0926	-74.0727	WGS84			Etiqueta de recolección	Muñoz-Montero, J.
CBUMAG:ENT:20070	PreservedSpecimen	PhysicalObject	Universidad del Magdalena (UniMagdalena)	891.780.111-8	CBUMAG-ENT	https://www.gbif.org/grscicoll/collection/a03172d2-ea56-439c-a71d-86235e80c72e	20070	Filogenia de los Pasálidos (Coleoptera: Passalidae) del nuevo mundo	ANLA:1293:2013	2021-12-17	es		Jiménez-Ferbans, L. | Fuentes-Castro, M. | Villalba-Fuentes, E.	3	Individuos	Dos adultos dañados	Adultos	present	Colecta Definitiva: Animal completo (ETOH)	En colección				2019-06-24	2019	6	24	24 Jun 2019	Duramen	P3Sub3T38	América del Sur	Colombia	CO	Magdalena	Santa Marta		Sierra Nevada de Santa Marta, Minca Vereda Bellavista	1793	11°05'33.5''N	74°04'21.6''W	11°05'33.5''N 74°04'21.6''W	Grados, minutos, segundos	11.0926	-74.0727	WGS84			Etiqueta de recolección	Muñoz-Montero, J.
CBUMAG:ENT:20071	PreservedSpecimen	PhysicalObject	Universidad del Magdalena (UniMagdalena)	891.780.111-8	CBUMAG-ENT	https://www.gbif.org/grscicoll/collection/a03172d2-ea56-439c-a71d-86235e80c72e	20071	Filogenia de los Pasálidos (Coleoptera: Passalidae) del nuevo mundo	ANLA:1293:2013	2021-12-17	es		Jiménez-Ferbans, L. | Fuentes-Castro, M. | Villalba-Fuentes, E.	5	Individuos		2 Adultos 2 juveniles 1 larva	present	Colecta Definitiva: Animal completo (ETOH)	En colección				2019-06-24	2019	6	24	24 Jun 2019	Albura	P3Sub3T38	América del Sur	Colombia	CO	Magdalena	Santa Marta		Sierra Nevada de Santa Marta, Minca Vereda Bellavista	1793	11°05'33.5''N	74°04'21.6''W	11°05'33.5''N 74°04'21.6''W	Grados, minutos, segundos	11.0926	-74.0727	WGS84			Etiqueta de recolección	Muñoz-Montero, J.
CBUMAG:ENT:20072	PreservedSpecimen	PhysicalObject	Universidad del Magdalena (UniMagdalena)	891.780.111-8	CBUMAG-ENT	https://www.gbif.org/grscicoll/collection/a03172d2-ea56-439c-a71d-86235e80c72e	20072	Filogenia de los Pasálidos (Coleoptera: Passalidae) del nuevo mundo	ANLA:1293:2013	2021-12-17	es		Jiménez-Ferbans, L. | Fuentes-Castro, M. | Villalba-Fuentes, E.	1	Individuos		Adulto	present	Colecta Definitiva: Animal completo (ETOH)	En colección				2019-06-24	2019	6	24	24 Jun 2019	Corteza	P3Sub3T38	América del Sur	Colombia	CO	Magdalena	Santa Marta		Sierra Nevada de Santa Marta, Minca Vereda Bellavista	1793	11°05'33.5''N	74°04'21.6''W	11°05'33.5''N 74°04'21.6''W	Grados, minutos, segundos	11.0926	-74.0727	WGS84			Etiqueta de recolección	Muñoz-Montero, J.
CBUMAG:ENT:20073	PreservedSpecimen	PhysicalObject	Universidad del Magdalena (UniMagdalena)	891.780.111-8	CBUMAG-ENT	https://www.gbif.org/grscicoll/collection/a03172d2-ea56-439c-a71d-86235e80c72e	20073	Filogenia de los Pasálidos (Coleoptera: Passalidae) del nuevo mundo	ANLA:1293:2013	2021-12-17	es		Jiménez-Ferbans, L. | Fuentes-Castro, M. | Villalba-Fuentes, E.	1	Individuos		Adulto	present	Colecta Definitiva: Animal completo (ETOH)	En colección				2019-06-24	2019	6	24	24 Jun 2019	Albura	P3Sub3T45	América del Sur	Colombia	CO	Magdalena	Santa Marta		Sierra Nevada de Santa Marta, Minca Vereda Bellavista	1793	11°05'33.5''N	74°04'21.6''W	11°05'33.5''N 74°04'21.6''W	Grados, minutos, segundos	11.0926	-74.0727	WGS84			Etiqueta de recolección	Villalba-Fuentes, E.
CBUMAG:ENT:20074	PreservedSpecimen	PhysicalObject	Universidad del Magdalena (UniMagdalena)	891.780.111-8	CBUMAG-ENT	https://www.gbif.org/grscicoll/collection/a03172d2-ea56-439c-a71d-86235e80c72e	20074	Filogenia de los Pasálidos (Coleoptera: Passalidae) del nuevo mundo	ANLA:1293:2013	2021-12-17	es		Jiménez-Ferbans, L. | Fuentes-Castro, M. | Villalba-Fuentes, E.	2	Individuos	Un adulto dañado	Adultos	present	Colecta Definitiva: Animal completo (ETOH)	En colección				2019-06-24	2019	6	24	24 Jun 2019	Duramen	P3Sub3T48	América del Sur	Colombia	CO	Magdalena	Santa Marta		Sierra Nevada de Santa Marta, Minca Vereda Bellavista	1793	11°05'33.5''N	74°04'21.6''W	11°05'33.5''N 74°04'21.6''W	Grados, minutos, segundos	11.0926	-74.0727	WGS84			Etiqueta de recolección	Muñoz-Montero, J.
CBUMAG:ENT:20075	PreservedSpecimen	PhysicalObject	Universidad del Magdalena (UniMagdalena)	891.780.111-8	CBUMAG-ENT	https://www.gbif.org/grscicoll/collection/a03172d2-ea56-439c-a71d-86235e80c72e	20075	Filogenia de los Pasálidos (Coleoptera: Passalidae) del nuevo mundo	ANLA:1293:2013	2021-12-17	es		Jiménez-Ferbans, L. | Fuentes-Castro, M. | Villalba-Fuentes, E.	1	Individuos		Adulto	present	Colecta Definitiva: Animal completo (ETOH)	En colección				2019-06-24	2019	6	24	24 Jun 2019	Albura	P3Sub3T50	América del Sur	Colombia	CO	Magdalena	Santa Marta		Sierra Nevada de Santa Marta, Minca Vereda Bellavista	1793	11°05'33.5''N	74°04'21.6''W	11°05'33.5''N 74°04'21.6''W	Grados, minutos, segundos	11.0926	-74.0727	WGS84			Etiqueta de recolección	Villalba-Fuentes, E.
CBUMAG:ENT:20076	PreservedSpecimen	PhysicalObject	Universidad del Magdalena (UniMagdalena)	891.780.111-8	CBUMAG-ENT	https://www.gbif.org/grscicoll/collection/a03172d2-ea56-439c-a71d-86235e80c72e	20076	Filogenia de los Pasálidos (Coleoptera: Passalidae) del nuevo mundo	ANLA:1293:2013	2021-12-17	es		Jiménez-Ferbans, L. | Fuentes-Castro, M. | Villalba-Fuentes, E.	1	Individuos		Adulto	present	Colecta Definitiva: Animal completo (ETOH)	En colección				2019-06-24	2019	6	24	24 Jun 2019	Corteza	P3Sub3T52	América del Sur	Colombia	CO	Magdalena	Santa Marta		Sierra Nevada de Santa Marta, Minca Vereda Bellavista	1793	11°05'33.5''N	74°04'21.6''W	11°05'33.5''N 74°04'21.6''W	Grados, minutos, segundos	11.0926	-74.0727	WGS84			Etiqueta de recolección	Villalba-Fuentes, E.
CBUMAG:ENT:20077	PreservedSpecimen	PhysicalObject	Universidad del Magdalena (UniMagdalena)	891.780.111-8	CBUMAG-ENT	https://www.gbif.org/grscicoll/collection/a03172d2-ea56-439c-a71d-86235e80c72e	20077	Filogenia de los Pasálidos (Coleoptera: Passalidae) del nuevo mundo	ANLA:1293:2013	2021-12-17	es		Jiménez-Ferbans, L. | Fuentes-Castro, M. | Villalba-Fuentes, E.	4	Individuos		Adultos	present	Colecta Definitiva: Animal completo (ETOH)	En colección				2019-06-24	2019	6	24	24 Jun 2019	Duramen	P3Sub3T52	América del Sur	Colombia	CO	Magdalena	Santa Marta		Sierra Nevada de Santa Marta, Minca Vereda Bellavista	1793	11°05'33.5''N	74°04'21.6''W	11°05'33.5''N 74°04'21.6''W	Grados, minutos, segundos	11.0926	-74.0727	WGS84			Etiqueta de recolección	Muñoz-Montero, J.
CBUMAG:ENT:20078	PreservedSpecimen	PhysicalObject	Universidad del Magdalena (UniMagdalena)	891.780.111-8	CBUMAG-ENT	https://www.gbif.org/grscicoll/collection/a03172d2-ea56-439c-a71d-86235e80c72e	20078	Filogenia de los Pasálidos (Coleoptera: Passalidae) del nuevo mundo	ANLA:1293:2013	2021-12-17	es		Jiménez-Ferbans, L. | Fuentes-Castro, M. | Villalba-Fuentes, E.	1	Individuos		Adulto	present	Colecta Definitiva: Animal completo (ETOH)	En colección				2019-06-24	2019	6	24	24 Jun 2019	Duramen	P3Sub3T52	América del Sur	Colombia	CO	Magdalena	Santa Marta		Sierra Nevada de Santa Marta, Minca Vereda Bellavista	1793	11°05'33.5''N	74°04'21.6''W	11°05'33.5''N 74°04'21.6''W	Grados, minutos, segundos	11.0926	-74.0727	WGS84			Etiqueta de recolección	Villalba-Fuentes, E.
CBUMAG:ENT:20079	PreservedSpecimen	PhysicalObject	Universidad del Magdalena (UniMagdalena)	891.780.111-8	CBUMAG-ENT	https://www.gbif.org/grscicoll/collection/a03172d2-ea56-439c-a71d-86235e80c72e	20079	Filogenia de los Pasálidos (Coleoptera: Passalidae) del nuevo mundo	ANLA:1293:2013	2021-12-17	es		Jiménez-Ferbans, L. | Fuentes-Castro, M. | Villalba-Fuentes, E.	4	Individuos		2 Adultos 1 juvenil 1 larva	present	Colecta Definitiva: Animal completo (ETOH)	En colección				2019-06-24	2019	6	24	24 Jun 2019	Duramen	P3Sub3T53	América del Sur	Colombia	CO	Magdalena	Santa Marta		Sierra Nevada de Santa Marta, Minca Vereda Bellavista	1793	11°05'33.5''N	74°04'21.6''W	11°05'33.5''N 74°04'21.6''W	Grados, minutos, segundos	11.0926	-74.0727	WGS84			Etiqueta de recolección	Muñoz-Montero, J.
CBUMAG:ENT:20080	PreservedSpecimen	PhysicalObject	Universidad del Magdalena (UniMagdalena)	891.780.111-8	CBUMAG-ENT	https://www.gbif.org/grscicoll/collection/a03172d2-ea56-439c-a71d-86235e80c72e	20080	Filogenia de los Pasálidos (Coleoptera: Passalidae) del nuevo mundo	ANLA:1293:2013	2021-12-17	es		Jiménez-Ferbans, L. | Fuentes-Castro, M. | Villalba-Fuentes, E.	3	Individuos		2 Adultos 1 larva	present	Colecta Definitiva: Animal completo (ETOH)	En colección				2019-06-24	2019	6	24	24 Jun 2019	Albura	P3Sub3T53	América del Sur	Colombia	CO	Magdalena	Santa Marta		Sierra Nevada de Santa Marta, Minca Vereda Bellavista	1793	11°05'33.5''N	74°04'21.6''W	11°05'33.5''N 74°04'21.6''W	Grados, minutos, segundos	11.0926	-74.0727	WGS84			Etiqueta de recolección	Muñoz-Montero, J.
CBUMAG:ENT:20081	PreservedSpecimen	PhysicalObject	Universidad del Magdalena (UniMagdalena)	891.780.111-8	CBUMAG-ENT	https://www.gbif.org/grscicoll/collection/a03172d2-ea56-439c-a71d-86235e80c72e	20081	Filogenia de los Pasálidos (Coleoptera: Passalidae) del nuevo mundo	ANLA:1293:2013	2021-12-17	es		Jiménez-Ferbans, L. | Fuentes-Castro, M. | Villalba-Fuentes, E.	1	Individuos		Adulto	present	Colecta Definitiva: Animal completo (ETOH)	En colección				2019-06-24	2019	6	24	24 Jun 2019	Albura	P3Sub3T53	América del Sur	Colombia	CO	Magdalena	Santa Marta		Sierra Nevada de Santa Marta, Minca Vereda Bellavista	1793	11°05'33.5''N	74°04'21.6''W	11°05'33.5''N 74°04'21.6''W	Grados, minutos, segundos	11.0926	-74.0727	WGS84			Etiqueta de recolección	Muñoz-Montero, J.
CBUMAG:ENT:20082	PreservedSpecimen	PhysicalObject	Universidad del Magdalena (UniMagdalena)	891.780.111-8	CBUMAG-ENT	https://www.gbif.org/grscicoll/collection/a03172d2-ea56-439c-a71d-86235e80c72e	20082	Filogenia de los Pasálidos (Coleoptera: Passalidae) del nuevo mundo	ANLA:1293:2013	2021-12-17	es		Jiménez-Ferbans, L. | Fuentes-Castro, M. | Villalba-Fuentes, E.	8	Individuos		1 Adulto 2 pupas 5 larvas	present	Colecta Definitiva: Animal completo (ETOH)	En colección				2019-06-24	2019	6	24	24 Jun 2019	Corteza	P3Sub3T53	América del Sur	Colombia	CO	Magdalena	Santa Marta		Sierra Nevada de Santa Marta, Minca Vereda Bellavista	1793	11°05'33.5''N	74°04'21.6''W	11°05'33.5''N 74°04'21.6''W	Grados, minutos, segundos	11.0926	-74.0727	WGS84			Etiqueta de recolección	Muñoz-Montero, J.
CBUMAG:ENT:20083	PreservedSpecimen	PhysicalObject	Universidad del Magdalena (UniMagdalena)	891.780.111-8	CBUMAG-ENT	https://www.gbif.org/grscicoll/collection/a03172d2-ea56-439c-a71d-86235e80c72e	20083	Filogenia de los Pasálidos (Coleoptera: Passalidae) del nuevo mundo	ANLA:1293:2013	2021-12-17	es		Jiménez-Ferbans, L. | Fuentes-Castro, M. | Villalba-Fuentes, E.	3	Individuos	Un adulto dañado	Adultos	present	Colecta Definitiva: Animal completo (ETOH)	En colección				2019-06-24	2019	6	24	24 Jun 2019	Albura	P3Sub3T54	América del Sur	Colombia	CO	Magdalena	Santa Marta		Sierra Nevada de Santa Marta, Minca Vereda Bellavista	1793	11°05'33.5''N	74°04'21.6''W	11°05'33.5''N 74°04'21.6''W	Grados, minutos, segundos	11.0926	-74.0727	WGS84			Etiqueta de recolección	Muñoz-Montero, J.
CBUMAG:ENT:20084	PreservedSpecimen	PhysicalObject	Universidad del Magdalena (UniMagdalena)	891.780.111-8	CBUMAG-ENT	https://www.gbif.org/grscicoll/collection/a03172d2-ea56-439c-a71d-86235e80c72e	20084	Filogenia de los Pasálidos (Coleoptera: Passalidae) del nuevo mundo	ANLA:1293:2013	2021-12-17	es		Jiménez-Ferbans, L. | Fuentes-Castro, M. | Villalba-Fuentes, E.	2	Individuos	Un adulto dañado	Adultos	present	Colecta Definitiva: Animal completo (ETOH)	En colección				2019-06-24	2019	6	24	24 Jun 2019	Albura	P3Sub3T6	América del Sur	Colombia	CO	Magdalena	Santa Marta		Sierra Nevada de Santa Marta, Minca Vereda Bellavista	1793	11°05'33.5''N	74°04'21.6''W	11°05'33.5''N 74°04'21.6''W	Grados, minutos, segundos	11.0926	-74.0727	WGS84			Etiqueta de recolección	Muñoz-Montero, J.
[truncated: 1,375 more rows]
[truncated: 18 more columns]
